# Supplementary material for: Genome-wide expression QTL mapping reveals the highly dynamic regulatory landscape of a major wheat pathogen
Source: BMC Biol. 2023 Nov 20;21:263. doi: 10.1186/s12915-023-01763-3 (PMC10658818; doi:10.1186/s12915-023-01763-3)
Supplement: Supplementary file 2 — Additional file 2: Table S1. Chromosomal location and statistics of all cis-eQTLs mapped in the mapping population. Table S2. Chromosomal location and statistics of trans-eQTLs identified by approximate pass. Table S3. Chromosomal location and statistics of trans-eQTLs identified by full pass. Table S4. Summary of virulence and fungicide sensitivity-associated genes mapped with trans-eQTLs association. [file 12915_2023_1763_MOESM2_ESM.xlsx]

## Sheet: Supplementary table S1
Supplementary table S1. Chromosomal location and statistics of all cis-eQTLs mapped in the pathogen population.
gene_id	chr	start	end	strand	total_cis_SNPs	dist_to_cis_gene	cisSNP_id	cisSNP_chr	cisSNP_start	cisSNP_end	RANK	F_nomialP	F_regressionslope	Binary flag_F	Binary flag_F_2	BackwardnominalPvalue	Backwardregressionslope	Binaryflag_R	Binary flag_R_2
Zt09_TU_1_00002	1	111032	111032	-	232	-1097	.	1	112129	112129	0	2.39128e-05	-0.561165	1	1	2.39128e-05	-0.561165	1	1
Zt09_TU_1_00003	1	112306	112306	+	278	2864	.	1	115170	115170	0	4.59852e-07	-0.881759	1	1	2.09983e-07	-0.905308	1	1
Zt09_TU_1_00003	1	112306	112306	+	278	3495	.	1	115801	115801	1	0.000590364	-0.399126	1	1	0.000590364	-0.399126	1	1
Zt09_TU_1_00004	1	116892	116892	+	335	680	.	1	117572	117572	0	2.2446e-10	-0.596801	1	1	2.2446e-10	-0.596801	1	1
Zt09_TU_1_00005	1	118316	118316	-	326	1154	.	1	117162	117162	0	7.932e-06	-0.445111	1	1	7.932e-06	-0.445111	1	1
Zt09_TU_1_00006	1	120041	120041	+	309	587	.	1	120628	120628	0	8.37204e-10	-0.572458	1	1	4.48255e-12	-0.634675	1	1
Zt09_TU_1_00006	1	120041	120041	+	309	308	.	1	120349	120349	1	1.97215e-05	-0.356749	1	1	2.21757e-05	-0.35469	1	1
Zt09_TU_1_00006	1	120041	120041	+	309	659	.	1	120700	120707	2	1.33099e-07	-0.483951	1	1	4.06807e-09	-0.533531	1	1
Zt09_TU_1_00006	1	120041	120041	+	309	137	.	1	120178	120178	3	5.29377e-05	-0.327726	1	1	5.29377e-05	-0.327726	1	1
Zt09_TU_1_00007	1	123050	123050	+	288	569	.	1	123619	123619	0	6.02625e-15	-0.597915	1	1	4.15853e-09	-0.470333	1	1
Zt09_TU_1_00007	1	123050	123050	+	288	992	.	1	124042	124042	1	3.8543e-05	-0.332362	1	1	3.8543e-05	-0.332362	1	1
Zt09_TU_1_00008	1	126736	126736	-	342	1603	.	1	125133	125133	0	4.44037e-15	-0.711068	1	1	4.44037e-15	-0.711068	1	1
Zt09_TU_1_00009	1	127316	127316	+	357	1665	.	1	128981	128981	0	6.41582e-11	-0.632912	1	1	2.5355e-12	-0.671162	1	1
Zt09_TU_1_00009	1	127316	127316	+	357	-179	.	1	127137	127137	1	0.000278249	-0.310568	1	1	0.000278249	-0.310568	1	1
Zt09_TU_1_00010	1	131722	131722	-	290	983	.	1	130739	130739	0	6.28713e-05	-0.417312	1	1	1.98082e-05	-0.443311	1	1
Zt09_TU_1_00010	1	131722	131722	-	290	-751	.	1	132473	132473	1	0.000232267	-0.309191	1	1	0.000232267	-0.309191	1	1
Zt09_TU_1_00011	1	133474	133474	-	227	561	.	1	132913	132913	0	4.58099e-08	-0.471971	1	1	4.58099e-08	-0.471971	1	1
Zt09_TU_1_00012	1	135587	135587	-	222	4572	.	1	131015	131015	0	0.00214063	0.257276	1	1	0.00214063	0.257276	1	1
Zt09_TU_1_00013	1	136336	136336	+	207	110	.	1	136446	136446	0	6.52647e-06	-0.459518	1	1	6.52647e-06	-0.459518	1	1
Zt09_TU_1_00014	1	140324	140324	-	184	4030	.	1	136294	136294	0	0.00270096	-0.349947	1	1	0.00270096	-0.349947	1	1
Zt09_TU_1_00015	1	144592	144592	-	295	3708	.	1	140884	140884	0	2.93444e-10	-0.489722	1	1	2.93444e-10	-0.489722	1	1
Zt09_TU_1_00016	1	146929	146929	-	211	1633	.	1	145296	145296	0	2.67973e-06	-0.662597	1	1	1.83689e-06	-0.672586	1	1
Zt09_TU_1_00016	1	146929	146929	-	211	682	.	1	146247	146247	1	0.0018201	-0.50468	1	1	0.0018201	-0.50468	1	1
Zt09_TU_1_00020	1	154358	154358	-	290	342	.	1	154016	154016	0	0.000343506	-0.341215	1	1	1.06242e-05	-0.415052	1	1
Zt09_TU_1_00020	1	154358	154358	-	290	792	.	1	153566	153566	1	0.000472799	-0.312474	1	1	0.000472799	-0.312474	1	1
Zt09_TU_1_00021	1	154820	154820	+	309	311	.	1	155131	155131	0	5.74161e-06	-0.383376	1	1	5.74161e-06	-0.383376	1	1
Zt09_TU_1_00022	1	155512	155512	+	314	397	.	1	155909	155910	0	2.48169e-09	-0.488776	1	1	7.22559e-10	-0.503017	1	1
Zt09_TU_1_00022	1	155512	155512	+	314	1049	.	1	156561	156561	1	3.99992e-05	-0.34938	1	1	3.99992e-05	-0.34938	1	1
Zt09_TU_1_00024	1	176417	176417	+	143	826	.	1	177243	177243	0	0.000234386	-0.409929	1	1	0.000129631	-0.425653	1	1
Zt09_TU_1_00024	1	176417	176417	+	143	191	.	1	176608	176608	1	0.000134707	-0.398782	1	1	0.000134707	-0.398782	1	1
Zt09_TU_1_00025	1	178840	178840	+	171	373	.	1	179213	179213	0	1.03023e-05	-0.778851	1	1	1.03023e-05	-0.778851	1	1
Zt09_TU_1_00026	1	182648	182648	-	111	886	.	1	181762	181762	0	1.0515e-09	-0.678874	1	1	1.0515e-09	-0.678874	1	1
Zt09_TU_1_00028	1	193361	193361	-	93	486	.	1	192875	192875	0	2.84531e-16	-0.771836	1	1	3.63351e-17	-0.789745	1	1
Zt09_TU_1_00028	1	193361	193361	-	93	3560	.	1	189801	189801	1	8.01464e-05	0.411608	1	1	8.01464e-05	0.411608	1	1
Zt09_TU_1_00029	1	197574	197574	-	178	3188	.	1	194386	194386	0	2.16569e-09	-0.46963	1	1	3.13101e-10	-0.490648	1	1
Zt09_TU_1_00029	1	197574	197574	-	178	-1290	.	1	198864	198864	1	0.00319128	-0.283039	1	1	0.00319128	-0.283039	1	1
Zt09_TU_1_00030	1	198416	198416	+	186	1326	.	1	199742	199742	0	6.38456e-08	-0.47217	1	1	6.38456e-08	-0.47217	1	1
Zt09_TU_1_00031	1	200691	200691	+	189	-473	.	1	200218	200218	0	9.37028e-05	-0.333189	0	1	0.000105495	-0.330863	1	1
Zt09_TU_1_00031	1	200691	200691	+	189	1435	.	1	202126	202126	1	0.000474011	-0.45542	1	1	0.000847754	-0.4356	1	1
Zt09_TU_1_00031	1	200691	200691	+	189	-1133	.	1	199558	199558	2	0.00154437	-0.289936	1	1	0.00154437	-0.289936	1	1
Zt09_TU_1_00033	1	212437	212437	-	120	-2671	.	1	215108	215108	0	0.00261824	-0.278238	1	1	0.00261824	-0.278238	1	1
Zt09_TU_1_00035	1	217709	217709	+	164	551	.	1	218260	218260	0	0.000351075	-0.398816	1	1	4.34375e-05	-0.453101	1	1
Zt09_TU_1_00035	1	217709	217709	+	164	817	.	1	218526	218528	1	0.00309254	-0.307562	1	1	0.00309254	-0.307562	1	1
Zt09_TU_1_00036	1	219853	219853	+	194	3369	.	1	223222	223222	0	2.12981e-05	-0.360834	1	1	2.12981e-05	-0.360834	1	1
Zt09_TU_1_00037	1	226762	226762	-	249	3071	.	1	223691	223691	0	8.34865e-06	-0.368807	1	1	8.34865e-06	-0.368807	1	1
Zt09_TU_1_00038	1	228117	228117	-	222	1132	.	1	226985	226985	0	9.62407e-12	-0.815765	1	1	2.8778e-10	-0.763432	1	1
Zt09_TU_1_00038	1	228117	228117	-	222	-699	.	1	228816	228816	1	0.00144552	-0.282111	1	1	0.000232599	-0.324075	1	1
Zt09_TU_1_00038	1	228117	228117	-	222	-62	.	1	228179	228179	2	0.00224045	-0.314619	1	1	0.00224045	-0.314619	1	1
Zt09_TU_1_00039	1	228547	228547	+	204	999	.	1	229546	229546	0	0.000169834	-0.517875	0	1	0.000191309	-0.513955	1	1
Zt09_TU_1_00039	1	228547	228547	+	204	182	.	1	228729	228729	1	0.000194332	-0.334428	1	1	6.21381e-06	-0.401069	1	1
Zt09_TU_1_00039	1	228547	228547	+	204	695	.	1	229242	229242	2	0.000135457	-0.325898	1	1	0.000229239	-0.315167	1	1
Zt09_TU_1_00039	1	228547	228547	+	204	-596	.	1	227951	227951	3	0.00157611	0.269547	1	1	0.000760622	0.28649	1	1
Zt09_TU_1_00039	1	228547	228547	+	204	-338	.	1	228209	228209	4	0.00257241	0.255445	1	1	0.00257241	0.255445	1	1
Zt09_TU_1_00051	1	266656	266656	-	130	-3620	.	1	270276	270276	0	0.00165717	0.269529	1	1	0.00165717	0.269529	1	1
Zt09_TU_1_00052	1	270098	270098	-	268	828	.	1	269270	269270	0	2.87539e-17	-0.632691	1	1	1.07696e-17	-0.639236	1	1
Zt09_TU_1_00052	1	270098	270098	-	268	4	.	1	270094	270094	1	8.42853e-05	-0.404084	1	1	8.42853e-05	-0.404084	1	1
Zt09_TU_1_00053	1	270352	270352	+	280	473	.	1	270825	270825	0	1.85376e-13	-0.647518	1	1	3.22354e-14	-0.664029	1	1
Zt09_TU_1_00053	1	270352	270352	+	280	-1791	.	1	268561	268561	1	0.000797239	0.300726	1	1	0.000797239	0.300726	1	1
Zt09_TU_1_00054	1	271488	271488	+	335	1151	.	1	272639	272639	0	1.04052e-05	-0.67124	1	1	1.04052e-05	-0.67124	1	1
Zt09_TU_1_00055	1	273593	273593	+	328	-307	.	1	273286	273286	0	2.60488e-07	0.420546	1	1	1.3939e-06	0.39624	1	1
Zt09_TU_1_00055	1	273593	273593	+	328	1375	.	1	274968	274968	1	0.000432394	-0.335688	1	1	0.000432394	-0.335688	1	1
Zt09_TU_1_00056	1	275952	275952	-	385	-928	.	1	276880	276880	0	1.31347e-06	-0.488007	1	1	1.31347e-06	-0.488007	1	1
Zt09_TU_1_00057	1	283062	283062	-	535	4237	.	1	278825	278825	0	4.70745e-05	-0.389261	1	1	1.34259e-06	-0.456982	1	1
Zt09_TU_1_00057	1	283062	283062	-	535	3512	.	1	279550	279550	1	2.00317e-05	-0.347672	1	1	2.00317e-05	-0.347672	1	1
Zt09_TU_1_00058	1	283637	283637	+	543	1496	.	1	285133	285133	0	0.000126459	-0.313559	1	1	0.000126459	-0.313559	1	1
Zt09_TU_1_00059	1	289005	289005	+	540	1028	.	1	290033	290033	0	0.00010043	-0.35821	1	1	1.08432e-05	-0.402271	1	1
Zt09_TU_1_00059	1	289005	289005	+	540	1226	.	1	290231	290231	1	0.000410383	-0.401914	1	1	0.000410383	-0.401914	1	1
Zt09_TU_1_00060	1	292218	292218	-	455	1574	.	1	290644	290644	0	8.7605e-14	-0.600283	1	1	2.42684e-11	-0.547279	1	1
Zt09_TU_1_00060	1	292218	292218	-	455	356	.	1	291862	291862	1	6.53997e-07	-0.525917	1	1	6.53997e-07	-0.525917	1	1
Zt09_TU_1_00061	1	292892	292892	+	506	1195	.	1	294087	294087	0	3.37591e-08	-0.441258	1	1	4.97439e-12	-0.536412	1	1
Zt09_TU_1_00061	1	292892	292892	+	506	517	.	1	293409	293409	1	2.95035e-10	-0.577189	1	1	5.39065e-09	-0.539512	1	1
Zt09_TU_1_00061	1	292892	292892	+	506	18	.	1	292910	292910	2	0.000730204	-0.278439	1	1	0.000730204	-0.278439	1	1
Zt09_TU_1_00062	1	296406	296406	+	540	431	.	1	296837	296837	0	1.30851e-05	-0.393554	1	1	0.000183295	-0.340684	1	1
Zt09_TU_1_00062	1	296406	296406	+	540	1037	.	1	297443	297443	1	0.000491385	-0.299265	1	1	0.000491385	-0.299265	1	1
Zt09_TU_1_00063	1	298904	298904	+	521	1504	.	1	300408	300408	0	6.06138e-12	-0.528055	1	1	6.42358e-14	-0.567367	1	1
Zt09_TU_1_00063	1	298904	298904	+	521	1080	.	1	299984	299984	1	6.71353e-05	-0.364257	1	1	6.71353e-05	-0.364257	1	1
Zt09_TU_1_00064	1	300854	300854	+	479	-253	.	1	300601	300601	0	4.19644e-08	-0.436843	1	1	4.19644e-08	-0.436843	1	1
Zt09_TU_1_00072	1	331215	331215	-	375	2219	.	1	328996	328996	0	0.000486928	-0.294573	1	1	0.000486928	-0.294573	1	1
Zt09_TU_1_00074	1	344741	344741	-	342	1682	.	1	343059	343059	0	0.000711667	-0.337216	1	1	0.000711667	-0.337216	1	1
Zt09_TU_1_00076	1	348282	348282	+	220	-177	.	1	348105	348105	0	0.000250725	0.305428	1	1	0.000250725	0.305428	1	1
Zt09_TU_1_00077	1	351187	351187	+	158	-379	.	1	350808	350808	0	0.00306877	-0.257078	1	1	0.00306877	-0.257078	1	1
Zt09_TU_1_00078	1	353858	353858	+	129	-363	.	1	353495	353495	0	0.00444679	-0.373149	1	1	0.00444679	-0.373149	1	1
Zt09_TU_1_00080	1	359051	359051	-	160	786	.	1	358265	358265	0	1.30632e-06	-0.521144	1	1	1.30632e-06	-0.521144	1	1
Zt09_TU_1_00082	1	366450	366450	+	210	-3231	.	1	363216	363219	0	1.00324e-05	-0.429438	1	1	1.00324e-05	-0.429438	1	1
Zt09_TU_1_00084	1	373105	373105	+	211	2297	.	1	375402	375402	0	2.99984e-10	0.553639	1	1	2.99984e-10	0.553639	1	1
Zt09_TU_1_00087	1	382033	382033	+	299	2717	.	1	384750	384750	0	7.22693e-10	-0.563378	0	1	7.58035e-07	-0.462632	1	1
Zt09_TU_1_00087	1	382033	382033	+	299	890	.	1	382923	382923	1	0.00399839	-0.466899	1	1	0.00399839	-0.466899	1	1
Zt09_TU_1_00088	1	384242	384242	+	268	533	.	1	384775	384775	0	0.000159066	-0.37963	0	1	0.000294787	-0.364608	1	1
Zt09_TU_1_00088	1	384242	384242	+	268	2816	.	1	387058	387058	1	2.28401e-05	-0.648222	1	1	2.44177e-06	-0.716119	1	1
Zt09_TU_1_00088	1	384242	384242	+	268	982	.	1	385224	385224	2	0.00541864	-0.501152	1	1	0.00541864	-0.501152	1	1
Zt09_TU_1_00089	1	387590	387590	+	137	-2815	.	1	384775	384775	0	7.18317e-08	-0.528076	1	1	7.18317e-08	-0.528076	1	1
Zt09_TU_1_00090	1	403028	403028	-	174	-310	.	1	403338	403338	0	1.05669e-09	-0.741786	1	1	1.05669e-09	-0.741786	1	1
Zt09_TU_1_00091	1	405010	405010	-	306	4705	.	1	400305	400305	0	0.000808344	-0.463866	1	1	0.000808344	-0.463866	1	1
Zt09_TU_1_00093	1	409441	409441	-	415	425	.	1	409016	409016	0	3.44261e-06	-0.510613	1	1	3.44261e-06	-0.510613	1	1
Zt09_TU_1_00095	1	414819	414819	-	307	917	.	1	413902	413902	0	6.54428e-08	-0.463255	1	1	1.20471e-07	-0.454688	1	1
Zt09_TU_1_00095	1	414819	414819	-	307	212	.	1	414607	414607	1	3.14242e-06	-0.388098	1	1	2.45514e-07	-0.426153	1	1
Zt09_TU_1_00095	1	414819	414819	-	307	1329	.	1	413490	413490	2	5.31191e-06	-0.510876	1	1	5.31191e-06	-0.510876	1	1
Zt09_TU_1_00096	1	416100	416100	+	266	-349	.	1	415751	415751	0	5.78683e-07	-0.3983	1	1	1.64424e-07	-0.415511	1	1
Zt09_TU_1_00096	1	416100	416100	+	266	951	.	1	417051	417051	1	0.00151456	-0.268314	1	1	0.00151456	-0.268314	1	1
Zt09_TU_1_00097	1	418314	418314	-	320	114	.	1	418200	418200	0	0.000526149	-0.620058	1	1	0.000526149	-0.620058	1	1
Zt09_TU_1_00098	1	418805	418805	+	316	1504	.	1	420309	420309	0	1.80662e-06	-0.838219	1	1	1.80662e-06	-0.838219	1	1
Zt09_TU_1_00099	1	422867	422867	+	179	1078	.	1	423945	423945	0	0.000241582	0.621519	1	1	0.000241582	0.621519	1	1
Zt09_TU_1_00100	1	426982	426982	-	99	3291	.	1	423691	423691	0	3.63954e-05	-0.519471	1	1	8.9823e-05	-0.494158	1	1
Zt09_TU_1_00100	1	426982	426982	-	99	4945	.	1	422037	422037	1	0.00187814	0.481475	1	1	0.00187814	0.481475	1	1
Zt09_TU_1_00102	1	437722	437722	+	78	1719	.	1	439441	439441	0	2.50573e-07	-0.623404	1	1	2.50573e-07	-0.623404	1	1
Zt09_TU_1_00103	1	439920	439920	+	116	1640	.	1	441560	441560	0	9.47435e-06	-0.42097	1	1	9.47435e-06	-0.42097	1	1
Zt09_TU_1_00104	1	442531	442531	+	143	1277	.	1	443808	443808	0	4.71951e-21	-0.688619	1	1	3.2476e-19	-0.664	1	1
Zt09_TU_1_00104	1	442531	442531	+	143	2401	.	1	444932	444932	1	0.00488403	0.243116	1	1	0.00488403	0.243116	1	1
Zt09_TU_1_00105	1	444182	444182	+	210	-374	.	1	443808	443808	0	2.44023e-15	0.60343	1	1	2.44023e-15	0.60343	1	1
Zt09_TU_1_00106	1	448094	448094	-	281	299	.	1	447795	447795	0	0.000263124	-0.335351	1	1	0.000263124	-0.335351	1	1
Zt09_TU_1_00108	1	453000	453000	-	386	3315	.	1	449685	449685	0	7.88747e-05	-0.328822	1	1	7.88747e-05	-0.328822	1	1
Zt09_TU_1_00109	1	454691	454691	+	340	1170	.	1	455861	455861	0	2.28424e-11	-0.720396	1	1	8.40123e-10	-0.668978	1	1
Zt09_TU_1_00109	1	454691	454691	+	340	386	.	1	455077	455077	1	2.25306e-06	-0.404769	1	1	2.21885e-07	-0.440004	1	1
Zt09_TU_1_00109	1	454691	454691	+	340	1233	.	1	455924	455924	2	1.67723e-06	-0.473905	1	1	1.67723e-06	-0.473905	1	1
Zt09_TU_1_00110	1	456512	456512	+	285	3699	.	1	460211	460211	0	0.000115857	0.40214	1	1	0.000115857	0.40214	1	1
Zt09_TU_1_00111	1	463939	463939	-	69	-90	.	1	464029	464029	0	0.000523475	-0.282357	1	1	0.000523475	-0.282357	1	1
Zt09_TU_1_00112	1	475518	475518	-	229	654	.	1	474864	474864	0	5.82616e-06	-0.41897	1	1	5.82616e-06	-0.41897	1	1
Zt09_TU_1_00115	1	484889	484889	-	293	-1286	.	1	486175	486175	0	0.000990235	0.269532	1	1	0.000990235	0.269532	1	1
Zt09_TU_1_00116	1	490784	490784	-	272	3538	.	1	487246	487246	0	4.30395e-05	-0.340819	1	1	4.30395e-05	-0.340819	1	1
Zt09_TU_1_00120	1	497958	497958	+	417	27	.	1	497985	497985	0	0.000156779	0.310839	1	1	0.000156779	0.310839	1	1
Zt09_TU_1_00121	1	500543	500543	+	362	2191	.	1	502734	502734	0	0.000579626	0.371883	1	1	0.000579626	0.371883	1	1
Zt09_TU_1_00124	1	514845	514845	-	276	653	.	1	514192	514192	0	2.85938e-10	-0.507292	1	1	2.85938e-10	-0.507292	1	1
Zt09_TU_1_00125	1	515125	515125	+	290	136	.	1	515261	515261	0	1.78614e-18	-0.714438	1	1	1.78614e-18	-0.714438	1	1
Zt09_TU_1_00126	1	516617	516617	-	359	833	.	1	515784	515784	0	2.72729e-06	-0.448702	0	1	4.10374e-06	-0.441225	1	1
Zt09_TU_1_00126	1	516617	516617	-	359	2332	.	1	514285	514285	1	0.00153775	0.266354	1	1	0.00153775	0.266354	1	1
Zt09_TU_1_00127	1	522167	522167	+	339	483	.	1	522650	522650	0	6.03957e-05	-0.519006	1	1	8.46885e-05	-0.509143	1	1
Zt09_TU_1_00127	1	522167	522167	+	339	-460	.	1	521706	521707	1	0.00106356	-0.322752	1	1	0.00106356	-0.322752	1	1
Zt09_TU_1_00128	1	523230	523230	+	271	1434	.	1	524664	524664	0	1.96471e-07	-0.50515	1	1	1.36933e-06	-0.471891	1	1
Zt09_TU_1_00128	1	523230	523230	+	271	577	.	1	523807	523807	1	4.62859e-05	-0.366547	1	1	4.62859e-05	-0.366547	1	1
Zt09_TU_1_00130	1	533909	533909	-	208	3950	.	1	529959	529959	0	6.78097e-10	-0.489752	1	1	6.78097e-10	-0.489752	1	1
Zt09_TU_1_00131	1	535032	535032	+	191	112	.	1	535144	535144	0	1.15794e-05	-0.39529	1	1	1.15794e-05	-0.39529	1	1
Zt09_TU_1_00134	1	542471	542471	+	202	530	.	1	543001	543001	0	5.92487e-06	0.419171	1	1	7.77925e-06	0.414182	1	1
Zt09_TU_1_00134	1	542471	542471	+	202	2580	.	1	545051	545051	1	0.0016654	-0.451137	1	1	0.0016654	-0.451137	1	1
Zt09_TU_1_00135	1	546640	546640	-	240	-2162	.	1	548802	548802	0	5.50724e-06	0.395301	1	1	7.36464e-07	0.427889	1	1
Zt09_TU_1_00135	1	546640	546640	-	240	1366	.	1	545274	545274	1	0.00102072	-0.374731	1	1	0.00102072	-0.374731	1	1
Zt09_TU_1_00136	1	547359	547359	+	269	1615	.	1	548974	548974	0	2.96163e-06	0.408249	1	1	2.96163e-06	0.408249	1	1
Zt09_TU_1_00137	1	548999	548999	+	252	615	.	1	549614	549614	0	9.44786e-06	-0.37395	1	1	9.44786e-06	-0.37395	1	1
Zt09_TU_1_00138	1	550543	550543	+	232	629	.	1	551172	551172	0	1.00476e-08	-0.452654	0	1	9.7862e-11	-0.503496	1	1
Zt09_TU_1_00138	1	550543	550543	+	232	1592	.	1	552135	552135	1	3.60451e-06	-0.420418	1	1	3.60451e-06	-0.420418	1	1
Zt09_TU_1_00139	1	554984	554984	-	155	1970	.	1	553014	553014	0	7.80935e-09	-0.542881	1	1	7.80935e-09	-0.542881	1	1
Zt09_TU_1_00140	1	561886	561886	+	270	-463	.	1	561423	561423	0	1.02604e-06	0.502404	1	1	1.02604e-06	0.502404	1	1
Zt09_TU_1_00144	1	580948	580948	-	105	457	.	1	580491	580491	0	1.65616e-05	-0.504422	1	1	1.3257e-06	-0.561744	1	1
Zt09_TU_1_00144	1	580948	580948	-	105	262	.	1	580686	580686	1	0.00507822	-0.378325	1	1	0.00507822	-0.378325	1	1
Zt09_TU_1_00149	1	593177	593177	+	207	-809	.	1	592368	592368	0	0.00376526	0.361087	1	1	0.00376526	0.361087	1	1
Zt09_TU_1_00151	1	603090	603090	+	193	-209	.	1	602880	602881	0	0.000328598	0.296049	1	1	0.000328598	0.296049	1	1
Zt09_TU_1_00152	1	606398	606398	-	239	443	.	1	605945	605955	0	4.14175e-14	-0.577945	1	1	8.99738e-09	-0.457496	1	1
Zt09_TU_1_00152	1	606398	606398	-	239	-400	.	1	606798	606798	1	0.000367261	-0.291695	0	1	1.86728e-05	-0.347094	1	1
Zt09_TU_1_00152	1	606398	606398	-	239	-1365	.	1	607763	607763	2	0.00227189	0.249821	1	1	0.00227189	0.249821	1	1
Zt09_TU_1_00153	1	608362	608362	-	235	-4	.	1	608366	608366	0	2.62946e-06	-0.384222	1	1	1.17098e-09	-0.485244	1	1
Zt09_TU_1_00153	1	608362	608362	-	235	1351	.	1	607011	607011	1	1.46607e-09	-0.478006	1	1	1.46607e-09	-0.478006	1	1
Zt09_TU_1_00154	1	609790	609790	-	238	1033	.	1	608757	608757	0	3.92223e-06	-0.372563	1	1	3.92223e-06	-0.372563	1	1
Zt09_TU_1_00155	1	613615	613615	-	146	-159	.	1	613774	613774	0	9.72982e-05	-0.441259	1	1	9.72982e-05	-0.441259	1	1
Zt09_TU_1_00156	1	616337	616337	-	144	1079	.	1	615258	615258	0	3.67784e-05	0.333339	1	1	3.67784e-05	0.333339	1	1
Zt09_TU_1_00159	1	625534	625534	-	303	-1291	.	1	626825	626825	0	0.000161348	-0.311742	1	1	0.000161348	-0.311742	1	1
Zt09_TU_1_00160	1	628516	628516	-	347	1437	.	1	627079	627079	0	1.50853e-21	-0.691616	1	1	1.50853e-21	-0.691616	1	1
Zt09_TU_1_00161	1	632295	632295	-	271	2023	.	1	630272	630272	0	2.70266e-06	-0.546937	1	1	2.70266e-06	-0.546937	1	1
Zt09_TU_1_00162	1	633097	633097	+	234	194	.	1	633291	633291	0	7.28401e-10	-0.567698	1	1	3.29115e-07	-0.480045	1	1
Zt09_TU_1_00162	1	633097	633097	+	234	137	.	1	633234	633234	1	2.57035e-05	-0.436913	1	1	2.57035e-05	-0.436913	1	1
Zt09_TU_1_00163	1	635923	635923	+	235	2804	.	1	638727	638727	0	5.67961e-09	-0.471482	1	1	5.67961e-09	-0.471482	1	1
Zt09_TU_1_00165	1	644448	644448	-	143	-1522	.	1	645970	645970	0	6.00633e-07	0.566277	1	1	6.00633e-07	0.566277	1	1
Zt09_TU_1_00166	1	648445	648445	-	125	2310	.	1	646135	646135	0	0.000718957	0.385186	1	1	0.000828391	0.380903	1	1
Zt09_TU_1_00166	1	648445	648445	-	125	-2969	.	1	651414	651414	1	0.00203257	0.443289	1	1	0.00203257	0.443289	1	1
Zt09_TU_1_00167	1	652414	652414	-	267	530	.	1	651884	651884	0	5.1319e-10	-0.718735	1	1	9.94921e-09	-0.669256	1	1
Zt09_TU_1_00167	1	652414	652414	-	267	119	.	1	652295	652295	1	0.000781332	-0.277575	1	1	0.000781332	-0.277575	1	1
Zt09_TU_1_00168	1	661312	661312	-	354	2474	.	1	658838	658838	0	7.21337e-08	-0.701404	1	1	7.21337e-08	-0.701404	1	1
Zt09_TU_1_00170	1	663731	663731	+	271	-190	.	1	663541	663541	0	5.95399e-05	0.493522	1	1	5.95399e-05	0.493522	1	1
Zt09_TU_1_00171	1	666685	666685	+	345	-286	.	1	666399	666399	0	2.30755e-17	-0.625393	1	1	2.30755e-17	-0.625393	1	1
Zt09_TU_1_00172	1	670700	670700	-	403	944	.	1	669756	669756	0	2.6311e-18	-0.642289	1	1	2.6311e-18	-0.642289	1	1
Zt09_TU_1_00173	1	671465	671465	+	403	796	.	1	672261	672261	0	1.82638e-08	-0.484244	1	1	1.82638e-08	-0.484244	1	1
Zt09_TU_1_00174	1	673847	673847	-	469	637	.	1	673210	673210	0	1.08575e-08	-0.544114	0	1	1.00204e-09	-0.576962	1	1
Zt09_TU_1_00174	1	673847	673847	-	469	1021	.	1	672826	672826	1	8.69957e-07	-0.425311	1	1	6.67783e-08	-0.462975	1	1
Zt09_TU_1_00174	1	673847	673847	-	469	-1852	.	1	675699	675699	2	0.000262388	0.355465	0	1	9.08197e-06	0.427535	1	1
Zt09_TU_1_00174	1	673847	673847	-	469	-58	.	1	673905	673905	3	0.00018133	0.363054	1	1	5.33946e-06	0.436324	1	1
Zt09_TU_1_00174	1	673847	673847	-	469	-105	.	1	673952	673952	4	5.13243e-05	-0.466157	1	1	5.13243e-05	-0.466157	1	1
Zt09_TU_1_00175	1	674625	674625	+	432	2349	.	1	676974	676974	0	1.18717e-06	-0.542189	1	1	1.18717e-06	-0.542189	1	1
Zt09_TU_1_00176	1	681404	681404	-	354	-1211	.	1	682615	682615	0	0.000321282	0.416584	1	1	0.000321282	0.416584	1	1
Zt09_TU_1_00178	1	687261	687261	+	311	-1396	.	1	685830	685865	0	5.33792e-09	0.508386	1	1	5.33792e-09	0.508386	1	1
Zt09_TU_1_00180	1	691680	691680	+	231	1124	.	1	692804	692804	0	8.97819e-07	-0.547498	1	1	8.97819e-07	-0.547498	1	1
Zt09_TU_1_00181	1	694028	694028	+	178	245	.	1	694273	694273	0	9.38586e-05	-0.506316	1	1	0.000214226	-0.48111	1	1
Zt09_TU_1_00181	1	694028	694028	+	178	686	.	1	694714	694714	1	0.00144812	0.304617	1	1	0.00144812	0.304617	1	1
Zt09_TU_1_00182	1	697049	697049	+	92	439	.	1	697488	697488	0	0.00646147	-0.491035	1	1	0.00646147	-0.491035	1	1
Zt09_TU_1_00185	1	706770	706770	-	82	75	.	1	706695	706695	0	4.66982e-18	-0.69066	0	1	1.10386e-15	-0.650247	1	1
Zt09_TU_1_00185	1	706770	706770	-	82	783	.	1	705987	705987	1	0.000476976	-0.321245	1	1	0.000476976	-0.321245	1	1
Zt09_TU_1_00186	1	707397	707397	-	81	702	.	1	706695	706695	0	3.08953e-08	-0.474714	1	1	3.08953e-08	-0.474714	1	1
Zt09_TU_1_00187	1	721658	721658	+	129	1783	.	1	723441	723441	0	0.00131257	-0.298783	1	1	0.000208608	-0.342798	1	1
Zt09_TU_1_00187	1	721658	721658	+	129	1415	.	1	723073	723073	1	0.000820514	-0.540019	1	1	0.000820514	-0.540019	1	1
Zt09_TU_1_00188	1	723884	723884	-	136	-1593	.	1	725477	725477	0	0.000424393	0.286803	1	1	0.00179152	0.255288	1	1
Zt09_TU_1_00188	1	723884	723884	-	136	-8	.	1	723892	723892	1	0.000760222	-0.370175	0	1	2.64624e-05	-0.45701	1	1
Zt09_TU_1_00188	1	723884	723884	-	136	-25	.	1	723909	723909	2	0.000395204	-0.332025	1	1	0.000395204	-0.332025	1	1
Zt09_TU_1_00189	1	724528	724528	+	137	-314	.	1	724214	724214	0	0.00013828	-0.417023	1	1	0.00013828	-0.417023	1	1
Zt09_TU_1_00190	1	726894	726894	+	202	-155	.	1	726739	726739	0	6.24637e-07	-0.416239	1	1	6.24637e-07	-0.416239	1	1
Zt09_TU_1_00192	1	728995	728995	+	178	-2523	.	1	726472	726472	0	0.00110575	0.279669	1	1	0.00110575	0.279669	1	1
Zt09_TU_1_00193	1	730101	730101	+	158	-532	.	1	729569	729569	0	0.00124613	0.283608	1	1	0.00124613	0.283608	1	1
Zt09_TU_1_00194	1	734630	734630	-	158	-1770	.	1	736400	736400	0	0.000924581	-0.27138	1	1	0.000924581	-0.27138	1	1
Zt09_TU_1_00195	1	735852	735852	+	109	548	.	1	736400	736400	0	2.47791e-16	-0.611534	1	1	2.47791e-16	-0.611534	1	1
Zt09_TU_1_00197	1	747658	747658	-	65	-4665	.	1	752323	752323	0	0.00064147	0.328907	1	1	0.00064147	0.328907	1	1
Zt09_TU_1_00198	1	751134	751134	-	139	1257	.	1	749877	749877	0	0.00126274	-0.355315	1	1	0.00126274	-0.355315	1	1
Zt09_TU_1_00199	1	752548	752548	+	162	2777	.	1	755325	755325	0	2.69145e-05	-0.405024	1	1	5.09497e-05	-0.391662	1	1
Zt09_TU_1_00199	1	752548	752548	+	162	2619	.	1	755167	755167	1	0.00212489	-0.365286	1	1	0.00212489	-0.365286	1	1
Zt09_TU_1_00200	1	756842	756842	+	362	1320	.	1	758162	758162	0	1.1584e-10	-0.52102	0	1	6.14169e-07	-0.414569	1	1
Zt09_TU_1_00200	1	756842	756842	+	362	732	.	1	757574	757574	1	4.66143e-05	-0.330406	1	1	4.66143e-05	-0.330406	1	1
Zt09_TU_1_00201	1	758876	758876	+	386	1253	.	1	760129	760129	0	4.05419e-11	-0.731538	1	1	4.05419e-11	-0.731538	1	1
Zt09_TU_1_00202	1	764497	764497	+	337	3230	.	1	767727	767727	0	2.3714e-15	-0.82803	1	1	2.33837e-15	-0.828176	1	1
Zt09_TU_1_00202	1	764497	764497	+	337	-2902	.	1	761595	761595	1	0.000922979	0.561789	1	1	0.000922979	0.561789	1	1
Zt09_TU_1_00207	1	781996	781996	+	157	1117	.	1	783113	783113	0	0.000189626	0.366012	1	1	0.000189626	0.366012	1	1
Zt09_TU_1_00208	1	785331	785331	-	270	69	.	1	785262	785262	0	4.21163e-10	-0.69249	1	1	4.21163e-10	-0.69249	1	1
Zt09_TU_1_00209	1	785587	785587	+	275	2960	.	1	788547	788547	0	8.26295e-11	-0.746759	1	1	1.84676e-07	-0.614663	1	1
Zt09_TU_1_00209	1	785587	785587	+	275	2188	.	1	787775	787775	1	0.000628368	0.458592	1	1	0.000569834	0.462004	1	1
Zt09_TU_1_00209	1	785587	785587	+	275	3481	.	1	789068	789068	2	0.00196864	-0.313348	1	1	0.00196864	-0.313348	1	1
Zt09_TU_1_00210	1	792657	792657	-	207	-901	.	1	793558	793558	0	4.51361e-07	-0.411125	1	1	1.20322e-06	-0.396846	1	1
Zt09_TU_1_00210	1	792657	792657	-	207	601	.	1	792056	792056	1	5.3993e-05	-0.382533	0	1	2.40677e-05	-0.399083	1	1
Zt09_TU_1_00210	1	792657	792657	-	207	3912	.	1	788745	788745	2	0.00109793	-0.372467	1	1	0.00109793	-0.372467	1	1
Zt09_TU_1_00211	1	795322	795322	-	132	737	.	1	794585	794585	0	1.06789e-13	-0.605697	0	1	2.07179e-08	-0.475226	1	1
Zt09_TU_1_00211	1	795322	795322	-	132	1470	.	1	793852	793852	1	5.07168e-07	-0.426265	1	1	3.00894e-07	-0.433952	1	1
Zt09_TU_1_00211	1	795322	795322	-	132	-3894	.	1	799216	799216	2	0.00271516	0.430718	1	1	0.00271516	0.430718	1	1
Zt09_TU_1_00212	1	795627	795627	+	128	1989	.	1	797616	797616	0	1.70654e-07	-0.464876	1	1	1.70654e-07	-0.464876	1	1
Zt09_TU_1_00213	1	798986	798986	+	118	-1283	.	1	797703	797703	0	7.34107e-05	0.392108	1	1	4.64768e-05	0.402165	1	1
Zt09_TU_1_00213	1	798986	798986	+	118	1899	.	1	800885	800885	1	0.000407649	-0.300215	1	1	0.000407649	-0.300215	1	1
Zt09_TU_1_00214	1	801935	801935	-	143	68	.	1	801867	801867	0	2.58536e-06	-0.454634	1	1	2.58536e-06	-0.454634	1	1
Zt09_TU_1_00215	1	804688	804688	-	193	53	.	1	804635	804635	0	2.34004e-05	-0.367243	1	1	2.34004e-05	-0.367243	1	1
Zt09_TU_1_00216	1	808885	808885	-	218	4377	.	1	804508	804508	0	2.44741e-22	-0.701412	1	1	6.4136e-15	-0.593386	1	1
Zt09_TU_1_00216	1	808885	808885	-	218	1863	.	1	807022	807022	1	0.00039533	-0.410567	1	1	0.00039533	-0.410567	1	1
Zt09_TU_1_00217	1	809724	809724	+	199	-164	.	1	809560	809560	0	0.000130693	0.315842	1	1	0.000130693	0.315842	1	1
Zt09_TU_1_00218	1	811094	811094	+	189	-93	.	1	811001	811001	0	1.20911e-12	0.552382	1	1	9.22628e-11	0.510877	1	1
Zt09_TU_1_00218	1	811094	811094	+	189	356	.	1	811450	811450	1	0.00033835	0.291357	1	1	0.00033835	0.291357	1	1
Zt09_TU_1_00222	1	820351	820351	-	149	718	.	1	819633	819633	0	2.26007e-14	-0.703282	1	1	7.22299e-15	-0.714089	1	1
Zt09_TU_1_00222	1	820351	820351	-	149	-536	.	1	820887	820887	1	8.60615e-06	0.557145	1	1	8.60615e-06	0.557145	1	1
Zt09_TU_1_00223	1	822555	822555	-	150	654	.	1	821901	821901	0	3.60443e-16	-0.900687	1	1	3.60443e-16	-0.900687	1	1
Zt09_TU_1_00224	1	822994	822994	+	149	-358	.	1	822636	822636	0	2.42247e-05	-0.708569	1	1	2.42247e-05	-0.708569	1	1
Zt09_TU_1_00227	1	832117	832117	+	74	1519	.	1	833636	833636	0	1.98614e-06	-0.380255	1	1	1.98614e-06	-0.380255	1	1
Zt09_TU_1_00228	1	835881	835881	-	177	1751	.	1	834130	834130	0	0.00082844	-0.272554	0	1	0.00039202	-0.288354	1	1
Zt09_TU_1_00228	1	835881	835881	-	177	-2509	.	1	838390	838390	1	0.00160177	-0.263248	1	1	0.00160177	-0.263248	1	1
Zt09_TU_1_00229	1	837076	837076	-	178	-1735	.	1	838811	838811	0	3.42062e-07	-0.417041	1	1	4.21933e-08	-0.445297	1	1
Zt09_TU_1_00229	1	837076	837076	-	178	2946	.	1	834130	834130	1	0.00210717	-0.251416	1	1	0.00210717	-0.251416	1	1
Zt09_TU_1_00230	1	837614	837614	+	175	824	.	1	838438	838438	0	1.22478e-21	-0.694222	1	1	8.5005e-22	-0.69618	1	1
Zt09_TU_1_00230	1	837614	837614	+	175	-1266	.	1	836348	836348	1	0.00157101	0.511159	1	1	0.00157101	0.511159	1	1
Zt09_TU_1_00231	1	840326	840326	-	149	3984	.	1	836342	836342	0	7.07095e-05	-0.337065	1	1	0.000456809	-0.299077	1	1
Zt09_TU_1_00231	1	840326	840326	-	149	575	.	1	839751	839751	1	0.00175906	-0.289224	1	1	0.00175906	-0.289224	1	1
Zt09_TU_1_00232	1	844713	844713	-	29	834	.	1	843879	843879	0	0.00101921	0.3678	1	1	0.000630672	0.382093	1	1
Zt09_TU_1_00232	1	844713	844713	-	29	-2265	.	1	846978	846978	1	0.00590027	-0.335969	1	1	0.00590027	-0.335969	1	1
Zt09_TU_1_00233	1	849305	849305	-	33	2316	.	1	846989	846989	0	0.000324048	-0.53211	1	1	0.000324048	-0.53211	1	1
Zt09_TU_1_00238	1	865500	865500	-	330	-334	.	1	865834	865834	0	2.49103e-10	0.528437	1	1	1.26527e-10	0.535923	1	1
Zt09_TU_1_00238	1	865500	865500	-	330	1721	.	1	863779	863779	1	3.18896e-06	-0.378522	1	1	3.18896e-06	-0.378522	1	1
Zt09_TU_1_00239	1	871347	871347	-	183	2395	.	1	868952	868952	0	5.22026e-13	-0.555772	1	1	9.76329e-09	-0.455775	1	1
Zt09_TU_1_00239	1	871347	871347	-	183	1076	.	1	870271	870271	1	2.7119e-05	-0.346502	1	1	2.7119e-05	-0.346502	1	1
Zt09_TU_1_00240	1	872516	872516	+	153	491	.	1	873007	873007	0	2.75496e-14	-0.599112	1	1	0.000100964	-0.328799	1	1
Zt09_TU_1_00240	1	872516	872516	+	153	-281	.	1	872235	872235	1	0.000820475	-0.339724	1	1	0.000820475	-0.339724	1	1
Zt09_TU_1_00241	1	874253	874253	+	175	-1246	.	1	873007	873007	0	1.21497e-16	-0.640889	1	1	9.77791e-07	-0.407823	1	1
Zt09_TU_1_00241	1	874253	874253	+	175	1591	.	1	875844	875844	1	0.000252102	-0.617932	1	1	3.54357e-05	-0.693756	1	1
Zt09_TU_1_00241	1	874253	874253	+	175	-2018	.	1	872235	872235	2	0.000491243	-0.353328	1	1	0.000491243	-0.353328	1	1
Zt09_TU_1_00242	1	877569	877569	+	178	182	.	1	877751	877751	0	8.6956e-06	-0.650343	1	1	8.6956e-06	-0.650343	1	1
Zt09_TU_1_00243	1	883444	883444	-	158	3002	.	1	880442	880442	0	6.35942e-05	-0.567618	1	1	6.35942e-05	-0.567618	1	1
Zt09_TU_1_00244	1	884021	884021	+	147	732	.	1	884753	884753	0	2.58686e-08	-0.964074	1	1	2.58686e-08	-0.964074	1	1
Zt09_TU_1_00246	1	887723	887723	-	156	-246	.	1	887969	887969	0	1.2058e-06	-0.411717	1	1	1.2058e-06	-0.411717	1	1
Zt09_TU_1_00247	1	889101	889101	-	172	-469	.	1	889570	889570	0	2.99223e-08	-0.908928	1	1	2.99223e-08	-0.908928	1	1
Zt09_TU_1_00248	1	889606	889606	+	188	272	.	1	889878	889878	0	2.20744e-15	-0.717382	1	1	1.55535e-16	-0.740352	1	1
Zt09_TU_1_00248	1	889606	889606	+	188	4868	.	1	894474	894474	1	0.00214846	0.250957	1	1	0.00214846	0.250957	1	1
Zt09_TU_1_00249	1	890654	890654	+	204	-695	.	1	889959	889959	0	3.08729e-11	0.58029	1	1	3.20989e-08	0.494111	1	1
Zt09_TU_1_00249	1	890654	890654	+	204	985	.	1	891639	891639	1	0.0004677	-0.591838	1	1	0.0004677	-0.591838	1	1
Zt09_TU_1_00252	1	899141	899141	+	200	-583	.	1	898558	898558	0	3.24344e-06	-0.414673	1	1	3.24344e-06	-0.414673	1	1
Zt09_TU_1_00254	1	907498	907498	+	9	1911	.	1	909409	909409	0	0.00199392	0.269875	1	1	0.00199392	0.269875	1	1
Zt09_TU_1_00256	1	934095	934095	-	142	-2265	.	1	936360	936360	0	0.00247116	0.543998	1	1	0.00247116	0.543998	1	1
Zt09_TU_1_00258	1	939442	939442	+	225	-102	.	1	939340	939340	0	0.000217515	-0.302342	0	1	0.000736864	-0.277075	1	1
Zt09_TU_1_00258	1	939442	939442	+	225	1157	.	1	940599	940599	1	0.00134304	-0.398161	1	1	0.00134304	-0.398161	1	1
Zt09_TU_1_00259	1	941370	941370	-	227	801	.	1	940569	940569	0	2.53668e-09	-0.499674	1	1	2.53668e-09	-0.499674	1	1
Zt09_TU_1_00260	1	941974	941974	+	222	-154	.	1	941820	941820	0	0.000788972	-0.601085	1	1	0.000788972	-0.601085	1	1
Zt09_TU_1_00261	1	943844	943844	+	271	2097	.	1	945941	945941	0	1.62025e-07	-0.617572	1	1	1.62025e-07	-0.617572	1	1
Zt09_TU_1_00262	1	949134	949134	-	165	1927	.	1	947207	947207	0	1.58239e-23	-0.711327	0	1	5.21353e-24	-0.71668	1	1
Zt09_TU_1_00262	1	949134	949134	-	165	-4342	.	1	953476	953476	1	0.00434185	0.301248	1	1	0.00434185	0.301248	1	1
Zt09_TU_1_00263	1	949486	949486	+	165	1439	.	1	950925	950925	0	1.66193e-06	0.382902	1	1	9.725e-06	0.355569	1	1
Zt09_TU_1_00263	1	949486	949486	+	165	3631	.	1	953117	953117	1	0.00239516	0.291184	1	1	0.00239516	0.291184	1	1
Zt09_TU_1_00266	1	959028	959028	+	123	-389	.	1	958639	958639	0	2.12053e-05	-0.498378	1	1	2.12053e-05	-0.498378	1	1
Zt09_TU_1_00269	1	964672	964672	+	102	455	.	1	965127	965127	0	5.57774e-05	-0.473864	1	1	5.57774e-05	-0.473864	1	1
Zt09_TU_1_00274	1	977859	977859	+	12	4264	.	1	982123	982123	0	0.00288549	0.482729	1	1	0.00288549	0.482729	1	1
Zt09_TU_1_00275	1	981017	981017	+	17	452	.	1	981469	981469	0	0.00124688	-0.400713	1	1	0.00124688	-0.400713	1	1
Zt09_TU_1_00278	1	992253	992253	-	85	-270	.	1	992523	992523	0	1.23403e-08	-0.530271	1	1	1.23403e-08	-0.530271	1	1
Zt09_TU_1_00279	1	993546	993546	-	73	370	.	1	993176	993176	0	5.14209e-18	0.644055	1	1	5.14209e-18	0.644055	1	1
Zt09_TU_1_00280	1	993890	993890	+	74	2604	.	1	996494	996494	0	0.00111002	-0.353169	1	1	0.000949005	-0.357775	1	1
Zt09_TU_1_00280	1	993890	993890	+	74	4746	.	1	998636	998636	1	0.00220456	0.256562	1	1	0.00220456	0.256562	1	1
Zt09_TU_1_00282	1	1002948	1002948	+	138	266	.	1	1003214	1003214	0	0.000279418	-0.331359	1	1	0.000279418	-0.331359	1	1
Zt09_TU_1_00283	1	1004309	1004309	-	169	85	.	1	1004224	1004224	0	9.90652e-12	-0.536064	1	1	9.90652e-12	-0.536064	1	1
Zt09_TU_1_00284	1	1004983	1004983	+	177	-739	.	1	1004244	1004244	0	9.35994e-18	-0.637487	1	1	9.35994e-18	-0.637487	1	1
Zt09_TU_1_00286	1	1009745	1009745	+	311	74	.	1	1009819	1009819	0	6.25467e-06	-0.362499	1	1	6.25467e-06	-0.362499	1	1
Zt09_TU_1_00287	1	1011055	1011055	+	357	-192	.	1	1010863	1010863	0	3.95555e-05	0.33472	1	1	3.95555e-05	0.33472	1	1
Zt09_TU_1_00288	1	1014546	1014546	-	458	1340	.	1	1013206	1013206	0	4.68741e-06	-0.397424	1	1	4.68741e-06	-0.397424	1	1
Zt09_TU_1_00291	1	1020955	1020955	+	405	1846	.	1	1022801	1022801	0	0.000176056	-0.436233	1	1	0.000176056	-0.436233	1	1
Zt09_TU_1_00292	1	1026810	1026810	-	245	3988	.	1	1022822	1022822	0	9.14552e-07	-0.44842	1	1	9.14552e-07	-0.44842	1	1
Zt09_TU_1_00294	1	1030049	1030049	+	148	2304	.	1	1032353	1032353	0	1.42827e-13	-0.757519	0	1	0.000298844	-0.39723	1	1
Zt09_TU_1_00294	1	1030049	1030049	+	148	428	.	1	1030477	1030477	1	0.00264393	-0.304393	1	1	0.000120179	-0.385551	1	1
Zt09_TU_1_00294	1	1030049	1030049	+	148	2727	.	1	1032776	1032776	2	0.00160384	0.301877	1	1	0.00160384	0.301877	1	1
Zt09_TU_1_00295	1	1032636	1032636	+	141	3223	.	1	1035859	1035859	0	0.00562413	-0.472108	1	1	0.004674	-0.482018	1	1
Zt09_TU_1_00295	1	1032636	1032636	+	141	-3930	.	1	1028706	1028706	1	0.00536024	-0.319138	1	1	0.00536024	-0.319138	1	1
Zt09_TU_1_00296	1	1037636	1037636	-	124	3342	.	1	1034294	1034294	0	0.00219769	-0.299335	1	1	0.00219769	-0.299335	1	1
Zt09_TU_1_00297	1	1038467	1038467	+	113	153	.	1	1038620	1038620	0	0.000286103	-0.500459	1	1	8.82003e-05	-0.538885	1	1
Zt09_TU_1_00297	1	1038467	1038467	+	113	1104	.	1	1039571	1039571	1	0.000504792	-0.37574	1	1	0.000504792	-0.37574	1	1
Zt09_TU_1_00298	1	1042443	1042443	-	125	-1235	.	1	1043678	1043678	0	4.41886e-09	-0.492094	0	1	8.51769e-11	-0.53744	1	1
Zt09_TU_1_00298	1	1042443	1042443	-	125	-4749	.	1	1047192	1047192	1	9.60549e-05	0.321731	1	1	9.60549e-05	0.321731	1	1
Zt09_TU_1_00299	1	1043617	1043617	-	145	227	.	1	1043390	1043390	0	1.05311e-07	-0.438637	1	1	2.24473e-08	-0.458976	1	1
Zt09_TU_1_00299	1	1043617	1043617	-	145	-3575	.	1	1047192	1047192	1	0.000233731	0.304382	1	1	0.000233731	0.304382	1	1
Zt09_TU_1_00300	1	1046242	1046242	+	90	-3572	.	1	1042670	1042670	0	6.62218e-05	0.329458	1	1	1.93994e-05	0.351362	1	1
Zt09_TU_1_00300	1	1046242	1046242	+	90	950	.	1	1047192	1047192	1	0.00158936	-0.26284	1	1	0.00158936	-0.26284	1	1
Zt09_TU_1_00302	1	1054543	1054543	+	126	2200	.	1	1056743	1056743	0	0.00127147	-0.292659	1	1	0.00127147	-0.292659	1	1
Zt09_TU_1_00303	1	1058057	1058057	+	145	428	.	1	1058485	1058485	0	0.000503427	-0.284864	1	1	0.000503427	-0.284864	1	1
Zt09_TU_1_00304	1	1060976	1060976	+	227	-239	.	1	1060726	1060737	0	1.73959e-07	-0.472225	1	1	1.73959e-07	-0.472225	1	1
Zt09_TU_1_00305	1	1063244	1063244	+	263	3088	.	1	1066332	1066332	0	1.82994e-05	-0.372302	1	1	9.40541e-08	-0.45591	1	1
Zt09_TU_1_00305	1	1063244	1063244	+	263	1720	.	1	1064964	1064964	1	4.69259e-05	-0.488826	1	1	1.94572e-05	-0.511452	1	1
Zt09_TU_1_00305	1	1063244	1063244	+	263	3460	.	1	1066704	1066704	2	0.000427192	0.309871	1	1	0.000427192	0.309871	1	1
Zt09_TU_1_00306	1	1069678	1069678	-	231	3273	.	1	1066405	1066405	0	0.000614498	0.29979	1	1	0.000614498	0.29979	1	1
Zt09_TU_1_00307	1	1073108	1073108	-	188	203	.	1	1072905	1072905	0	1.48735e-06	-0.527914	1	1	1.48735e-06	-0.527914	1	1
Zt09_TU_1_00308	1	1077126	1077126	-	193	-506	.	1	1077632	1077632	0	0.00012522	-0.334847	1	1	0.00012522	-0.334847	1	1
Zt09_TU_1_00311	1	1083430	1083430	+	148	-121	.	1	1083309	1083309	0	8.03673e-14	0.595393	1	1	7.21941e-12	0.554218	1	1
Zt09_TU_1_00311	1	1083430	1083430	+	148	-3659	.	1	1079771	1079771	1	0.00116737	0.274976	1	1	0.000753538	0.284961	1	1
Zt09_TU_1_00311	1	1083430	1083430	+	148	-225	.	1	1083205	1083205	2	0.00274512	-0.403589	1	1	0.00274512	-0.403589	1	1
Zt09_TU_1_00312	1	1087630	1087630	-	247	-520	.	1	1088150	1088150	0	1.09297e-07	-0.42248	1	1	1.09297e-07	-0.42248	1	1
Zt09_TU_1_00313	1	1089630	1089630	-	269	696	.	1	1088934	1088934	0	4.48517e-09	-0.460345	1	1	4.48517e-09	-0.460345	1	1
Zt09_TU_1_00314	1	1093358	1093358	-	220	3438	.	1	1089920	1089920	0	1.22839e-09	-0.477852	0	1	1.27541e-10	-0.501951	1	1
Zt09_TU_1_00314	1	1093358	1093358	-	220	1539	.	1	1091819	1091819	1	0.000531445	-0.4514	1	1	0.000531445	-0.4514	1	1
Zt09_TU_1_00315	1	1094209	1094209	+	219	-220	.	1	1093989	1093989	0	6.92751e-06	0.389041	1	1	3.48885e-07	0.4366	1	1
Zt09_TU_1_00315	1	1094209	1094209	+	219	-509	.	1	1093700	1093700	1	0.000838735	0.5159	1	1	0.000838735	0.5159	1	1
Zt09_TU_1_00316	1	1099324	1099324	-	265	827	.	1	1098497	1098497	0	9.77226e-06	-0.487721	1	1	9.77226e-06	-0.487721	1	1
Zt09_TU_1_00318	1	1101864	1101864	+	288	481	.	1	1102345	1102345	0	5.74108e-06	-0.599192	1	1	7.03758e-06	-0.593884	1	1
Zt09_TU_1_00318	1	1101864	1101864	+	288	-35	.	1	1101828	1101829	1	0.00101249	0.455318	1	1	0.00101249	0.455318	1	1
Zt09_TU_1_00319	1	1103173	1103173	+	317	-1112	.	1	1102061	1102061	0	0.000507893	-0.621683	1	1	0.000507893	-0.621683	1	1
Zt09_TU_1_00320	1	1111509	1111509	-	355	-5	.	1	1111514	1111514	0	3.16797e-08	0.493043	1	1	3.16797e-08	0.493043	1	1
Zt09_TU_1_00321	1	1112115	1112115	+	349	1033	.	1	1113148	1113148	0	1.52739e-08	-0.622269	1	1	4.90523e-10	-0.676639	1	1
Zt09_TU_1_00321	1	1112115	1112115	+	349	-253	.	1	1111862	1111862	1	3.13648e-05	0.438898	1	1	1.13299e-06	0.507562	1	1
Zt09_TU_1_00321	1	1112115	1112115	+	349	524	.	1	1112639	1112639	2	0.000426621	-0.301967	1	1	0.000426621	-0.301967	1	1
Zt09_TU_1_00322	1	1114633	1114633	-	295	956	.	1	1113677	1113677	0	6.134e-16	-0.609626	1	1	2.4981e-18	-0.646955	1	1
Zt09_TU_1_00322	1	1114633	1114633	-	295	1527	.	1	1113106	1113106	1	3.48982e-05	-0.549989	1	1	3.48982e-05	-0.549989	1	1
Zt09_TU_1_00323	1	1115557	1115557	+	282	75	.	1	1115632	1115632	0	2.67709e-08	0.591815	1	1	1.06493e-06	0.525507	1	1
Zt09_TU_1_00323	1	1115557	1115557	+	282	256	.	1	1115813	1115813	1	0.000155366	-0.307744	1	1	0.000301909	-0.29465	1	1
Zt09_TU_1_00323	1	1115557	1115557	+	282	-3209	.	1	1112348	1112348	2	0.000251014	-0.318186	1	1	0.000251014	-0.318186	1	1
Zt09_TU_1_00324	1	1118693	1118693	-	237	-357	.	1	1119050	1119050	0	1.30042e-18	-0.758499	1	1	1.30042e-18	-0.758499	1	1
Zt09_TU_1_00325	1	1121290	1121290	-	171	2240	.	1	1119050	1119050	0	3.44995e-10	-0.575256	1	1	3.44995e-10	-0.575256	1	1
Zt09_TU_1_00326	1	1122506	1122506	-	185	1461	.	1	1121045	1121045	0	1.77218e-05	-0.405147	1	1	1.77218e-05	-0.405147	1	1
Zt09_TU_1_00328	1	1126090	1126090	-	207	-4139	.	1	1130229	1130229	0	0.00336168	0.258305	1	1	0.000231698	0.321535	1	1
Zt09_TU_1_00328	1	1126090	1126090	-	207	-2190	.	1	1128280	1128280	1	0.00207996	-0.272964	1	1	0.00207996	-0.272964	1	1
Zt09_TU_1_00329	1	1128492	1128492	-	189	326	.	1	1128166	1128166	0	0.000706884	-0.28475	1	1	0.000706884	-0.28475	1	1
Zt09_TU_1_00330	1	1129449	1129449	+	182	1866	.	1	1131315	1131315	0	5.72983e-05	-0.55223	1	1	0.000198261	-0.512774	1	1
Zt09_TU_1_00330	1	1129449	1129449	+	182	1080	.	1	1130529	1130529	1	0.000146114	-0.640014	1	1	7.03176e-05	-0.668367	1	1
Zt09_TU_1_00330	1	1129449	1129449	+	182	-923	.	1	1128526	1128526	2	0.0036225	0.362376	1	1	0.0036225	0.362376	1	1
Zt09_TU_1_00331	1	1131816	1131816	+	152	-5	.	1	1131811	1131811	0	0.00114046	-0.386275	1	1	0.00114046	-0.386275	1	1
Zt09_TU_1_00333	1	1141696	1141696	+	151	1809	.	1	1143505	1143505	0	0.00149276	0.394693	1	1	0.00149276	0.394693	1	1
Zt09_TU_1_00335	1	1148506	1148506	-	228	-547	.	1	1149053	1149053	0	3.16624e-07	0.416132	1	1	3.16624e-07	0.416132	1	1
Zt09_TU_1_00336	1	1151525	1151525	-	186	1499	.	1	1150026	1150026	0	9.52432e-14	-0.636991	0	1	4.44416e-10	-0.548269	1	1
Zt09_TU_1_00336	1	1151525	1151525	-	186	-397	.	1	1151922	1151922	1	0.000279303	-0.298785	0	1	2.40275e-06	-0.38185	1	1
Zt09_TU_1_00336	1	1151525	1151525	-	186	1804	.	1	1149721	1149721	2	9.00682e-05	0.507323	1	1	9.00682e-05	0.507323	1	1
Zt09_TU_1_00337	1	1152322	1152322	+	158	-558	.	1	1151764	1151764	0	2.90117e-13	0.557786	1	1	2.90117e-13	0.557786	1	1
Zt09_TU_1_00339	1	1163367	1163367	-	102	-325	.	1	1163692	1163692	0	0.000131726	0.399017	1	1	0.000131726	0.399017	1	1
Zt09_TU_1_00340	1	1164061	1164061	+	109	-474	.	1	1163587	1163587	0	0.000611774	0.359367	1	1	0.000611774	0.359367	1	1
Zt09_TU_1_00343	1	1176298	1176298	+	54	2063	.	1	1178361	1178361	0	0.000234789	0.333173	1	1	0.000234789	0.333173	1	1
Zt09_TU_1_00344	1	1179930	1179930	+	86	3695	.	1	1183625	1183625	0	2.2255e-09	-0.559002	1	1	2.2255e-09	-0.559002	1	1
Zt09_TU_1_00346	1	1204410	1204410	-	130	-51	.	1	1204461	1204461	0	0.000192272	-0.449632	1	1	0.000192272	-0.449632	1	1
Zt09_TU_1_00348	1	1211439	1211439	+	111	-1803	.	1	1209636	1209636	0	0.000503149	-0.480844	1	1	0.000503149	-0.480844	1	1
Zt09_TU_1_00349	1	1215445	1215445	-	108	-44	.	1	1215489	1215489	0	0.000439949	0.331717	0	1	8.55258e-05	0.368787	1	1
Zt09_TU_1_00349	1	1215445	1215445	-	108	881	.	1	1214564	1214564	1	0.0012022	-0.350801	1	1	0.0012022	-0.350801	1	1
Zt09_TU_1_00352	1	1229759	1229759	-	129	-53	.	1	1229812	1229812	0	1.64487e-05	-0.63133	1	1	1.64487e-05	-0.63133	1	1
Zt09_TU_1_00354	1	1239968	1239968	-	75	4765	.	1	1235203	1235203	0	1.31969e-07	-0.435557	1	1	1.31969e-07	-0.435557	1	1
Zt09_TU_1_00355	1	1241926	1241926	-	60	691	.	1	1241235	1241235	0	0.00102094	-0.367986	1	1	0.00102094	-0.367986	1	1
Zt09_TU_1_00358	1	1249637	1249637	-	202	-4665	.	1	1254302	1254302	0	0.00350249	-0.473317	1	1	0.00350249	-0.473317	1	1
Zt09_TU_1_00359	1	1250724	1250724	+	225	3916	.	1	1254640	1254640	0	0.000485179	-0.318299	1	1	0.000485179	-0.318299	1	1
Zt09_TU_1_00360	1	1257429	1257429	-	288	1670	.	1	1255759	1255759	0	5.4965e-08	-0.43875	1	1	9.59392e-06	-0.36341	1	1
Zt09_TU_1_00360	1	1257429	1257429	-	288	1154	.	1	1256275	1256275	1	0.00015023	-0.34432	1	1	0.00015023	-0.34432	1	1
Zt09_TU_1_00361	1	1258358	1258358	+	302	4010	.	1	1262368	1262368	0	5.67687e-05	-0.408107	1	1	1.41688e-05	-0.438098	1	1
Zt09_TU_1_00361	1	1258358	1258358	+	302	4283	.	1	1262641	1262641	1	0.000910373	-0.349444	1	1	0.000910373	-0.349444	1	1
Zt09_TU_1_00365	1	1269061	1269061	+	389	885	.	1	1269946	1269946	0	3.84097e-08	-0.443146	1	1	1.51614e-09	-0.481941	1	1
Zt09_TU_1_00365	1	1269061	1269061	+	389	224	.	1	1269285	1269285	1	0.00036486	-0.477236	1	1	0.00036486	-0.477236	1	1
Zt09_TU_1_00366	1	1271555	1271555	+	434	1161	.	1	1272716	1272716	0	5.10144e-06	-0.493365	1	1	6.04034e-06	-0.489784	1	1
Zt09_TU_1_00366	1	1271555	1271555	+	434	1725	.	1	1273280	1273280	1	0.000202893	-0.431706	1	1	0.000202893	-0.431706	1	1
Zt09_TU_1_00367	1	1274431	1274431	-	512	167	.	1	1274264	1274264	0	1.0132e-15	-0.607441	1	1	1.0132e-15	-0.607441	1	1
Zt09_TU_1_00368	1	1275187	1275187	+	530	405	.	1	1275592	1275592	0	1.88222e-09	-0.574005	1	1	1.88222e-09	-0.574005	1	1
Zt09_TU_1_00369	1	1277424	1277424	-	458	725	.	1	1276699	1276699	0	2.60438e-15	-0.700753	1	1	2.60438e-15	-0.700753	1	1
Zt09_TU_1_00371	1	1282519	1282519	-	240	2028	.	1	1280491	1280491	0	0.0014889	-0.265115	1	1	0.0014889	-0.265115	1	1
Zt09_TU_1_00372	1	1282805	1282805	+	223	724	.	1	1283529	1283529	0	2.34812e-11	-0.63711	1	1	2.34812e-11	-0.63711	1	1
Zt09_TU_1_00373	1	1286229	1286229	+	144	3995	.	1	1290224	1290224	0	0.0013086	0.342923	1	1	0.0013086	0.342923	1	1
Zt09_TU_1_00374	1	1288019	1288019	+	156	-3318	.	1	1284701	1284701	0	0.00149187	0.427201	1	1	0.00149187	0.427201	1	1
Zt09_TU_1_00375	1	1289930	1289930	-	173	360	.	1	1289570	1289570	0	2.07481e-05	-0.753363	1	1	2.07481e-05	-0.753363	1	1
Zt09_TU_1_00376	1	1294202	1294202	-	215	1473	.	1	1292729	1292729	0	0.000299115	0.403261	1	1	0.000299115	0.403261	1	1
Zt09_TU_1_00377	1	1294584	1294584	+	206	2513	.	1	1297097	1297097	0	1.16229e-13	-0.5698	1	1	1.16229e-13	-0.5698	1	1
Zt09_TU_1_00378	1	1298565	1298565	-	175	1551	.	1	1297014	1297014	0	7.83583e-12	0.530229	1	1	7.83583e-12	0.530229	1	1
Zt09_TU_1_00379	1	1300369	1300369	+	192	-681	.	1	1299688	1299688	0	3.73644e-05	-0.607603	1	1	3.73644e-05	-0.607603	1	1
Zt09_TU_1_00380	1	1303423	1303423	+	206	-979	.	1	1302444	1302444	0	0.000911391	-0.474793	1	1	0.000911391	-0.474793	1	1
Zt09_TU_1_00381	1	1307919	1307919	-	242	1241	.	1	1306678	1306678	0	0.000218811	-0.311372	1	1	0.000110007	-0.325067	1	1
Zt09_TU_1_00381	1	1307919	1307919	-	242	-302	.	1	1308221	1308221	1	0.0015469	0.289894	1	1	0.0015469	0.289894	1	1
Zt09_TU_1_00383	1	1310206	1310206	+	236	1433	.	1	1311639	1311639	0	0.00079693	0.294704	1	1	0.00079693	0.294704	1	1
Zt09_TU_1_00384	1	1313253	1313253	-	207	1038	.	1	1312215	1312215	0	0.000763709	-0.278766	1	1	0.000763709	-0.278766	1	1
Zt09_TU_1_00386	1	1317532	1317532	-	148	-332	.	1	1317864	1317864	0	1.44849e-06	0.39298	1	1	1.44849e-06	0.39298	1	1
Zt09_TU_1_00387	1	1320107	1320107	+	146	2475	.	1	1322582	1322582	0	0.000724174	-0.371588	1	1	0.00067735	-0.373523	1	1
Zt09_TU_1_00387	1	1320107	1320107	+	146	3511	.	1	1323618	1323618	1	0.000980895	-0.590628	1	1	0.000102085	-0.691245	1	1
Zt09_TU_1_00387	1	1320107	1320107	+	146	970	.	1	1321077	1321077	2	0.000458418	0.312728	1	1	0.000458418	0.312728	1	1
Zt09_TU_1_00388	1	1322658	1322658	+	130	-380	.	1	1322278	1322278	0	2.3005e-09	-0.516087	1	1	1.44227e-06	-0.425078	1	1
Zt09_TU_1_00388	1	1322658	1322658	+	130	960	.	1	1323618	1323618	1	0.000402049	-0.632328	1	1	0.000402049	-0.632328	1	1
Zt09_TU_1_00389	1	1325366	1325366	-	146	-545	.	1	1325911	1325911	0	1.36939e-07	-0.493986	1	1	1.36939e-07	-0.493986	1	1
Zt09_TU_1_00390	1	1325571	1325571	+	145	-471	.	1	1325100	1325100	0	0.00153043	0.38484	1	1	0.00153043	0.38484	1	1
Zt09_TU_1_00393	1	1334559	1334559	+	87	-1128	.	1	1333431	1333431	0	0.00114595	-0.267059	1	1	0.00114595	-0.267059	1	1
Zt09_TU_1_00396	1	1346831	1346831	+	187	2626	.	1	1349457	1349457	0	1.40677e-06	-0.396955	1	1	1.40677e-06	-0.396955	1	1
Zt09_TU_1_00397	1	1349935	1349935	+	272	838	.	1	1350773	1350775	0	1.83433e-05	-0.502213	1	1	3.22177e-06	-0.542738	1	1
Zt09_TU_1_00397	1	1349935	1349935	+	272	711	.	1	1350646	1350646	1	0.000222369	0.311639	1	1	0.000222369	0.311639	1	1
Zt09_TU_1_00399	1	1354397	1354397	-	438	701	.	1	1353696	1353696	0	1.27598e-05	-0.362186	1	1	1.27598e-05	-0.362186	1	1
Zt09_TU_1_00400	1	1355271	1355271	-	449	-2010	.	1	1357281	1357281	0	4.37537e-06	0.646232	1	1	4.37537e-06	0.646232	1	1
Zt09_TU_1_00401	1	1357553	1357553	-	440	2973	.	1	1354580	1354580	0	1.14441e-06	-0.439827	1	1	1.24887e-05	-0.39806	1	1
Zt09_TU_1_00401	1	1357553	1357553	-	440	674	.	1	1356879	1356879	1	0.000114329	-0.316308	1	1	0.000114329	-0.316308	1	1
Zt09_TU_1_00402	1	1358175	1358175	+	429	651	.	1	1358826	1358826	0	7.73494e-06	-0.371337	1	1	6.23702e-06	-0.374877	1	1
Zt09_TU_1_00402	1	1358175	1358175	+	429	1531	.	1	1359706	1359706	1	2.44176e-05	-0.365209	1	1	3.8447e-06	-0.397383	1	1
Zt09_TU_1_00402	1	1358175	1358175	+	429	1073	.	1	1359248	1359248	2	0.000300685	-0.438905	1	1	0.000300685	-0.438905	1	1
Zt09_TU_1_00403	1	1364873	1364873	-	280	-1349	.	1	1366222	1366222	0	0.000854929	0.350095	1	1	0.000854929	0.350095	1	1
Zt09_TU_1_00404	1	1367283	1367283	-	215	-2846	.	1	1370129	1370129	0	0.000224173	0.622757	1	1	0.000224173	0.622757	1	1
Zt09_TU_1_00408	1	1375791	1375791	+	116	-397	.	1	1375394	1375394	0	3.21735e-05	-0.370449	1	1	3.21735e-05	-0.370449	1	1
Zt09_TU_1_00409	1	1377711	1377711	-	158	-1	.	1	1377712	1377712	0	3.62462e-05	0.349565	1	1	6.38743e-06	0.379826	1	1
Zt09_TU_1_00409	1	1377711	1377711	-	158	1699	.	1	1376012	1376012	1	6.82267e-05	-0.42744	1	1	6.82267e-05	-0.42744	1	1
Zt09_TU_1_00411	1	1380705	1380705	+	199	4000	.	1	1384705	1384705	0	0.000843289	0.424421	1	1	0.000843289	0.424421	1	1
Zt09_TU_1_00412	1	1382617	1382617	+	166	611	.	1	1383228	1383228	0	2.61085e-08	-0.602485	1	1	2.61085e-08	-0.602485	1	1
Zt09_TU_1_00413	1	1385020	1385020	-	126	1008	.	1	1384012	1384012	0	3.06368e-12	-0.854843	1	1	2.1868e-12	-0.859699	1	1
Zt09_TU_1_00413	1	1385020	1385020	-	126	-92	.	1	1385112	1385112	1	9.99981e-06	0.398487	1	1	6.85873e-06	0.405283	1	1
Zt09_TU_1_00413	1	1385020	1385020	-	126	3384	.	1	1381636	1381636	2	0.00320579	0.264677	1	1	0.00320579	0.264677	1	1
Zt09_TU_1_00414	1	1386603	1386603	-	119	-233	.	1	1386836	1386836	0	0.00172725	-0.372536	1	1	0.00172725	-0.372536	1	1
Zt09_TU_1_00417	1	1395569	1395569	-	166	193	.	1	1395376	1395376	0	3.13002e-08	-0.451298	1	1	2.98048e-08	-0.451925	1	1
Zt09_TU_1_00417	1	1395569	1395569	-	166	1841	.	1	1393728	1393728	1	0.000333485	0.31209	1	1	0.000333485	0.31209	1	1
Zt09_TU_1_00418	1	1398132	1398132	+	133	-1377	.	1	1396755	1396755	0	7.51966e-07	0.415416	1	1	7.51966e-07	0.415416	1	1
Zt09_TU_1_00421	1	1404480	1404480	+	39	524	.	1	1405004	1405004	0	0.000192984	0.664581	1	1	0.000192984	0.664581	1	1
Zt09_TU_1_00422	1	1409789	1409789	-	42	-79	.	1	1409868	1409868	0	2.18073e-05	-0.375745	1	1	2.18073e-05	-0.375745	1	1
Zt09_TU_1_00426	1	1423742	1423742	-	201	4713	.	1	1419029	1419029	0	0.0014985	0.350068	1	1	0.0014985	0.350068	1	1
Zt09_TU_1_00427	1	1425507	1425507	+	231	-1345	.	1	1424162	1424162	0	2.91707e-06	0.524154	1	1	2.91707e-06	0.524154	1	1
Zt09_TU_1_00428	1	1431290	1431290	-	116	2174	.	1	1429116	1429116	0	6.62453e-27	-0.743325	1	1	6.62453e-27	-0.743325	1	1
Zt09_TU_1_00429	1	1440385	1440385	-	188	215	.	1	1440170	1440170	0	6.0796e-06	-0.406897	0	1	6.72223e-08	-0.478505	1	1
Zt09_TU_1_00429	1	1440385	1440385	-	188	347	.	1	1440038	1440038	1	0.000449076	-0.484862	1	1	0.0016156	-0.437412	1	1
Zt09_TU_1_00429	1	1440385	1440385	-	188	1333	.	1	1439052	1439052	2	0.00342881	0.244742	1	1	0.00342881	0.244742	1	1
Zt09_TU_1_00430	1	1441001	1441001	+	201	455	.	1	1441456	1441456	0	0.00117992	0.323655	1	1	0.00117992	0.323655	1	1
Zt09_TU_1_00431	1	1445222	1445222	-	240	3069	.	1	1442153	1442153	0	4.35579e-09	-0.466334	1	1	4.35579e-09	-0.466334	1	1
Zt09_TU_1_00432	1	1446728	1446728	-	196	1063	.	1	1445665	1445665	0	0.000114122	0.37362	1	1	0.000114122	0.37362	1	1
Zt09_TU_1_00434	1	1449890	1449890	+	257	-348	.	1	1449542	1449542	0	4.18448e-06	-0.607563	1	1	4.18448e-06	-0.607563	1	1
Zt09_TU_1_00435	1	1454743	1454743	-	358	-60	.	1	1454803	1454803	0	0.000132978	-0.586586	1	1	3.17506e-05	-0.635775	1	1
Zt09_TU_1_00435	1	1454743	1454743	-	358	1392	.	1	1453351	1453351	1	0.000578155	-0.554732	1	1	0.000578155	-0.554732	1	1
Zt09_TU_1_00436	1	1455234	1455234	+	363	1493	.	1	1456727	1456727	0	9.30687e-08	-0.494981	1	1	6.22652e-09	-0.533893	1	1
Zt09_TU_1_00436	1	1455234	1455234	+	363	4324	.	1	1459558	1459558	1	0.000178263	-0.533755	1	1	0.0002801	-0.51814	1	1
Zt09_TU_1_00436	1	1455234	1455234	+	363	-2157	.	1	1453077	1453077	2	0.00110595	-0.387061	1	1	0.00110595	-0.387061	1	1
Zt09_TU_1_00437	1	1458087	1458087	+	375	1284	.	1	1459371	1459371	0	1.24793e-09	-0.549901	1	1	1.24793e-09	-0.549901	1	1
Zt09_TU_1_00438	1	1460995	1460995	-	342	531	.	1	1460464	1460464	0	2.86326e-20	-0.699579	0	1	3.19792e-14	-0.601508	1	1
Zt09_TU_1_00438	1	1460995	1460995	-	342	9	.	1	1460986	1460986	1	0.000206244	0.364031	1	1	0.000180371	0.367187	1	1
Zt09_TU_1_00438	1	1460995	1460995	-	342	711	.	1	1460284	1460284	2	0.000447128	-0.320201	1	1	0.000447128	-0.320201	1	1
Zt09_TU_1_00439	1	1463279	1463279	-	251	2063	.	1	1461216	1461216	0	3.22913e-21	-0.697061	1	1	1.02985e-22	-0.715524	1	1
Zt09_TU_1_00439	1	1463279	1463279	-	251	-811	.	1	1464090	1464090	1	4.95766e-05	-0.458135	1	1	4.95766e-05	-0.458135	1	1
Zt09_TU_1_00440	1	1463929	1463929	+	235	4693	.	1	1468622	1468622	0	0.00565985	-0.329995	0	0	0.000183528	-0.441299	1	1
Zt09_TU_1_00440	1	1463929	1463929	+	235	161	.	1	1464090	1464090	1	0.00287934	0.340913	1	1	0.000525829	0.39447	1	1
Zt09_TU_1_00440	1	1463929	1463929	+	235	4792	.	1	1468721	1468721	2	0.00233078	0.256935	1	1	0.00233078	0.256935	1	1
Zt09_TU_1_00441	1	1470943	1470943	-	346	1916	.	1	1469027	1469027	0	0.000226264	-0.306833	1	1	0.000102232	-0.322439	1	1
Zt09_TU_1_00441	1	1470943	1470943	-	346	-2990	.	1	1473933	1473933	1	0.00114379	0.358313	1	1	0.00114379	0.358313	1	1
Zt09_TU_1_00442	1	1473318	1473318	-	411	1681	.	1	1471637	1471637	0	6.92582e-14	-0.575476	1	1	1.20294e-14	-0.589567	1	1
Zt09_TU_1_00442	1	1473318	1473318	-	411	3007	.	1	1470311	1470311	1	0.00123622	0.264589	1	1	0.00123622	0.264589	1	1
Zt09_TU_1_00443	1	1477035	1477035	-	320	678	.	1	1476357	1476357	0	1.50765e-17	-0.683948	1	1	1.50765e-17	-0.683948	1	1
Zt09_TU_1_00444	1	1481305	1481305	-	356	2422	.	1	1478883	1478883	0	2.22224e-20	-0.668821	0	1	1.37166e-16	-0.61427	1	1
Zt09_TU_1_00444	1	1481305	1481305	-	356	2734	.	1	1478571	1478571	1	0.0010513	-0.587863	1	1	0.0010513	-0.587863	1	1
Zt09_TU_1_00445	1	1482514	1482514	+	339	272	.	1	1482786	1482786	0	9.82282e-16	-0.608671	1	1	9.82282e-16	-0.608671	1	1
Zt09_TU_1_00446	1	1483919	1483919	+	295	-10	.	1	1483909	1483909	0	2.56354e-10	-0.786157	1	1	2.56354e-10	-0.786157	1	1
Zt09_TU_1_00447	1	1486009	1486009	-	246	1045	.	1	1484964	1484964	0	8.8455e-07	-0.402597	1	1	1.65736e-07	-0.42634	1	1
Zt09_TU_1_00447	1	1486009	1486009	-	246	-219	.	1	1486228	1486228	1	0.00181884	-0.304646	1	1	0.00181884	-0.304646	1	1
Zt09_TU_1_00451	1	1500790	1500790	-	132	2704	.	1	1498086	1498086	0	5.14356e-14	-0.58108	1	1	5.14356e-14	-0.58108	1	1
Zt09_TU_1_00452	1	1503473	1503473	-	129	1408	.	1	1502059	1502065	0	0.00141333	-0.268015	1	1	0.00141333	-0.268015	1	1
Zt09_TU_1_00454	1	1511003	1511003	+	115	-90	.	1	1510913	1510913	0	0.000398125	-0.356403	1	1	0.000398125	-0.356403	1	1
Zt09_TU_1_00456	1	1516921	1516921	+	91	1998	.	1	1518919	1518919	0	6.1517e-05	-0.429929	1	1	6.1517e-05	-0.429929	1	1
Zt09_TU_1_00457	1	1521374	1521374	+	154	1118	.	1	1522492	1522492	0	0.000161089	0.312474	1	1	0.000161089	0.312474	1	1
Zt09_TU_1_00458	1	1523835	1523835	-	154	801	.	1	1523034	1523034	0	3.31388e-08	-0.437759	1	1	2.29474e-09	-0.469433	1	1
Zt09_TU_1_00458	1	1523835	1523835	-	154	-119	.	1	1523954	1523954	1	0.000360022	-0.293095	1	1	0.000655674	-0.280464	1	1
Zt09_TU_1_00458	1	1523835	1523835	-	154	56	.	1	1523779	1523779	2	0.000993821	-0.301057	1	1	0.000993821	-0.301057	1	1
Zt09_TU_1_00459	1	1524407	1524407	+	154	-587	.	1	1523820	1523820	0	8.19443e-06	-0.65208	1	1	8.19443e-06	-0.65208	1	1
Zt09_TU_1_00462	1	1535009	1535009	-	267	-215	.	1	1535224	1535224	0	1.02655e-05	-0.463375	1	1	1.02655e-05	-0.463375	1	1
Zt09_TU_1_00464	1	1538946	1538946	-	240	816	.	1	1538130	1538130	0	5.22402e-08	-0.562013	1	1	5.22402e-08	-0.562013	1	1
Zt09_TU_1_00465	1	1539395	1539395	+	233	1159	.	1	1540554	1540554	0	0.000533429	-0.358058	1	1	0.000533429	-0.358058	1	1
Zt09_TU_1_00466	1	1542466	1542466	-	174	-3102	.	1	1545568	1545568	0	0.000363561	0.320171	1	1	0.000363561	0.320171	1	1
Zt09_TU_1_00467	1	1546731	1546731	-	229	3410	.	1	1543321	1543321	0	2.01933e-06	0.521357	1	1	2.01933e-06	0.521357	1	1
Zt09_TU_1_00469	1	1551416	1551416	-	180	-177	.	1	1551593	1551612	0	7.05034e-09	-0.727334	1	1	7.53791e-10	-0.767537	1	1
Zt09_TU_1_00469	1	1551416	1551416	-	180	1989	.	1	1549427	1549427	1	0.00130122	-0.286488	1	1	0.000409646	-0.313665	1	1
Zt09_TU_1_00469	1	1551416	1551416	-	180	604	.	1	1550812	1550812	2	0.000733539	-0.467606	1	1	0.000733539	-0.467606	1	1
Zt09_TU_1_00472	1	1560318	1560318	-	218	64	.	1	1560254	1560254	0	2.89993e-05	-0.348654	0	1	8.84614e-06	-0.369109	1	1
Zt09_TU_1_00472	1	1560318	1560318	-	218	-2159	.	1	1562477	1562477	1	0.00052448	0.452035	1	1	0.00052448	0.452035	1	1
Zt09_TU_1_00473	1	1560867	1560867	+	230	699	.	1	1561566	1561566	0	3.51942e-07	-0.404913	1	1	3.51942e-07	-0.404913	1	1
Zt09_TU_1_00474	1	1562191	1562191	+	234	-3725	.	1	1558466	1558466	0	0.000215135	-0.594719	1	1	4.59169e-05	-0.651716	1	1
Zt09_TU_1_00474	1	1562191	1562191	+	234	-1600	.	1	1560591	1560591	1	0.00152977	-0.31441	1	1	0.00152977	-0.31441	1	1
Zt09_TU_1_00475	1	1565252	1565252	-	205	-100	.	1	1565352	1565352	0	4.26427e-13	-0.555025	1	1	2.27144e-14	-0.57922	1	1
Zt09_TU_1_00475	1	1565252	1565252	-	205	4961	.	1	1560291	1560291	1	0.0027488	-0.315826	1	1	0.0027488	-0.315826	1	1
Zt09_TU_1_00476	1	1568932	1568932	-	155	3355	.	1	1565577	1565577	0	0.000624878	-0.283192	1	1	2.32923e-05	-0.346566	1	1
Zt09_TU_1_00476	1	1568932	1568932	-	155	-4930	.	1	1573862	1573862	1	0.000665097	-0.284173	1	1	0.000665097	-0.284173	1	1
Zt09_TU_1_00478	1	1575529	1575529	-	85	-103	.	1	1575632	1575632	0	8.63084e-05	-0.331764	1	1	8.63084e-05	-0.331764	1	1
Zt09_TU_1_00479	1	1575757	1575757	+	85	-225	.	1	1575532	1575532	0	0.00010362	0.344809	1	1	0.000234305	0.327629	1	1
Zt09_TU_1_00479	1	1575757	1575757	+	85	4635	.	1	1580392	1580392	1	0.0045532	-0.510867	1	1	0.0045532	-0.510867	1	1
Zt09_TU_1_00480	1	1577047	1577047	+	114	-325	.	1	1576722	1576722	0	6.32174e-08	-0.7264	1	1	1.79581e-08	-0.752999	1	1
Zt09_TU_1_00480	1	1577047	1577047	+	114	3345	.	1	1580392	1580392	1	0.000403066	-0.632214	1	1	0.000403066	-0.632214	1	1
Zt09_TU_1_00481	1	1580765	1580765	+	155	4116	.	1	1584881	1584881	0	2.79716e-06	-0.411299	1	1	2.79716e-06	-0.411299	1	1
Zt09_TU_1_00483	1	1588655	1588655	+	183	-133	.	1	1588522	1588522	0	4.18341e-05	-0.44627	1	1	4.18341e-05	-0.44627	1	1
Zt09_TU_1_00486	1	1597181	1597181	+	127	-3480	.	1	1593701	1593701	0	9.02403e-05	-0.358583	1	1	0.000150441	-0.3477	1	1
Zt09_TU_1_00486	1	1597181	1597181	+	127	-459	.	1	1596722	1596722	1	0.00070868	-0.410016	1	1	0.00070868	-0.410016	1	1
Zt09_TU_1_00489	1	1603801	1603801	+	59	1971	.	1	1605772	1605772	0	0.000540431	-0.58569	1	1	0.000540431	-0.58569	1	1
Zt09_TU_1_00492	1	1615841	1615841	-	278	-75	.	1	1615916	1615916	0	0.000404089	0.288681	1	1	0.000404089	0.288681	1	1
Zt09_TU_1_00493	1	1616107	1616107	+	276	393	.	1	1616500	1616500	0	6.59096e-16	-0.614902	1	1	6.59096e-16	-0.614902	1	1
Zt09_TU_1_00499	1	1635150	1635150	-	181	303	.	1	1634847	1634847	0	9.99043e-05	-0.334747	1	1	9.99043e-05	-0.334747	1	1
Zt09_TU_1_00500	1	1635747	1635747	+	193	839	.	1	1636586	1636586	0	0.00225357	-0.379908	1	1	0.00225357	-0.379908	1	1
Zt09_TU_1_00501	1	1639427	1639427	+	264	-103	.	1	1639324	1639324	0	0.000911273	-0.290112	1	1	0.000911273	-0.290112	1	1
Zt09_TU_1_00505	1	1647881	1647881	-	258	-3814	.	1	1651695	1651695	0	0.000196218	-0.459543	1	1	0.000196218	-0.459543	1	1
Zt09_TU_1_00506	1	1650828	1650828	-	270	-222	.	1	1651050	1651050	0	3.45605e-11	0.658235	1	1	2.25879e-11	0.663533	1	1
Zt09_TU_1_00506	1	1650828	1650828	-	270	1629	.	1	1649199	1649199	1	1.11853e-05	0.514422	1	1	1.11853e-05	0.514422	1	1
Zt09_TU_1_00507	1	1651918	1651918	-	293	758	.	1	1651160	1651160	0	1.66879e-05	-0.414287	1	1	1.03412e-05	-0.423709	1	1
Zt09_TU_1_00507	1	1651918	1651918	-	293	-4558	.	1	1656476	1656476	1	0.00109955	-0.404994	1	1	0.00109955	-0.404994	1	1
Zt09_TU_1_00508	1	1652943	1652943	+	282	-145	.	1	1652798	1652798	0	1.456e-14	-0.627551	1	1	6.59779e-16	-0.652616	1	1
Zt09_TU_1_00508	1	1652943	1652943	+	282	-3592	.	1	1649351	1649351	1	0.00091982	0.402453	1	1	0.00091982	0.402453	1	1
Zt09_TU_1_00509	1	1654709	1654709	+	241	1841	.	1	1656550	1656550	0	0.00126342	-0.314622	1	1	0.00126342	-0.314622	1	1
Zt09_TU_1_00511	1	1658294	1658294	+	228	2423	.	1	1660717	1660717	0	3.02749e-15	-0.740822	1	1	3.02749e-15	-0.740822	1	1
Zt09_TU_1_00513	1	1663077	1663077	+	198	1202	.	1	1664279	1664280	0	4.54386e-11	-0.561584	1	1	4.54386e-11	-0.561584	1	1
Zt09_TU_1_00514	1	1664703	1664703	+	253	1508	.	1	1666211	1666211	0	1.95645e-16	-0.610882	1	1	4.52569e-17	-0.620901	1	1
Zt09_TU_1_00514	1	1664703	1664703	+	253	675	.	1	1665378	1665378	1	0.00109316	-0.275491	1	1	0.00109316	-0.275491	1	1
Zt09_TU_1_00517	1	1673814	1673814	+	244	2872	.	1	1676686	1676686	0	0.000369669	-0.312123	1	1	0.000388811	-0.311009	1	1
Zt09_TU_1_00517	1	1673814	1673814	+	244	477	.	1	1674291	1674291	1	0.00108011	-0.266695	1	1	0.00108011	-0.266695	1	1
Zt09_TU_1_00518	1	1677007	1677007	+	240	-944	.	1	1676063	1676063	0	0.000574509	0.492223	1	1	0.000574509	0.492223	1	1
Zt09_TU_1_00519	1	1678959	1678959	-	244	-2234	.	1	1681193	1681193	0	0.000450616	0.286499	1	1	0.00038771	0.289609	1	1
Zt09_TU_1_00519	1	1678959	1678959	-	244	683	.	1	1678276	1678276	1	0.0013994	-0.262877	1	1	0.0013994	-0.262877	1	1
Zt09_TU_1_00521	1	1683939	1683939	-	153	-75	.	1	1684014	1684014	0	0.000527249	-0.47918	1	1	0.000527249	-0.47918	1	1
Zt09_TU_1_00522	1	1687356	1687356	-	192	920	.	1	1686436	1686436	0	7.37413e-06	0.576286	1	1	7.37413e-06	0.576286	1	1
Zt09_TU_1_00523	1	1687539	1687539	+	192	-37	.	1	1687502	1687502	0	1.26857e-05	-0.376355	1	1	1.26857e-05	-0.376355	1	1
Zt09_TU_1_00524	1	1694043	1694043	-	224	4150	.	1	1689893	1689893	0	7.66223e-11	-0.828762	1	1	9.09427e-11	-0.825935	1	1
Zt09_TU_1_00524	1	1694043	1694043	-	224	3475	.	1	1690568	1690568	1	2.71473e-05	-0.345696	1	1	2.71473e-05	-0.345696	1	1
Zt09_TU_1_00525	1	1695957	1695957	-	218	324	.	1	1695633	1695633	0	1.14188e-05	-0.668558	1	1	0.000109632	-0.593651	1	1
Zt09_TU_1_00525	1	1695957	1695957	-	218	859	.	1	1695098	1695098	1	0.000666484	-0.308431	1	1	0.000666484	-0.308431	1	1
Zt09_TU_1_00526	1	1696183	1696183	+	223	18	.	1	1696201	1696201	0	9.85806e-12	-0.546175	1	1	9.551e-10	-0.498008	1	1
Zt09_TU_1_00526	1	1696183	1696183	+	223	-550	.	1	1695633	1695633	1	2.20794e-05	-0.647756	1	1	1.63896e-06	-0.72567	1	1
Zt09_TU_1_00526	1	1696183	1696183	+	223	497	.	1	1696680	1696680	2	6.30655e-05	-0.612764	1	1	6.30655e-05	-0.612764	1	1
Zt09_TU_1_00527	1	1698238	1698238	-	227	53	.	1	1698185	1698185	0	5.99169e-06	0.369101	1	1	5.99169e-06	0.369101	1	1
Zt09_TU_1_00528	1	1701591	1701591	-	270	317	.	1	1701274	1701274	0	3.35304e-17	-0.631181	1	1	3.35304e-17	-0.631181	1	1
Zt09_TU_1_00530	1	1704550	1704550	+	259	608	.	1	1705158	1705158	0	2.37913e-10	-0.501006	1	1	8.77766e-11	-0.511371	1	1
Zt09_TU_1_00530	1	1704550	1704550	+	259	-4691	.	1	1699859	1699859	1	0.00122998	0.447949	1	1	0.00122998	0.447949	1	1
Zt09_TU_1_00531	1	1705727	1705727	+	210	-244	.	1	1705482	1705483	0	0.000199718	0.306743	1	1	2.86201e-05	0.342913	1	1
Zt09_TU_1_00531	1	1705727	1705727	+	210	404	.	1	1706131	1706140	1	6.59005e-05	-0.335511	1	1	6.59005e-05	-0.335511	1	1
Zt09_TU_1_00532	1	1708125	1708125	-	177	1085	.	1	1707040	1707040	0	9.40066e-12	-0.587692	1	1	9.40066e-12	-0.587692	1	1
Zt09_TU_1_00533	1	1709985	1709985	+	245	3192	.	1	1713177	1713177	0	0.000799637	-0.30639	0	1	0.000186019	-0.339919	1	1
Zt09_TU_1_00533	1	1709985	1709985	+	245	3524	.	1	1713509	1713509	1	0.0010492	-0.304637	1	1	0.00056051	-0.320082	1	1
Zt09_TU_1_00533	1	1709985	1709985	+	245	-2228	.	1	1707757	1707757	2	0.00176017	-0.531381	1	1	0.00176017	-0.531381	1	1
Zt09_TU_1_00534	1	1716337	1716337	+	291	-574	.	1	1715763	1715763	0	1.06768e-06	-0.396506	1	1	1.06768e-06	-0.396506	1	1
Zt09_TU_1_00535	1	1721586	1721586	-	212	1386	.	1	1720200	1720200	0	0.00115353	0.465635	1	1	0.00115353	0.465635	1	1
Zt09_TU_1_00538	1	1724451	1724451	+	205	-17	.	1	1724434	1724434	0	4.08745e-05	0.378813	1	1	4.08745e-05	0.378813	1	1
Zt09_TU_1_00539	1	1726164	1726164	+	241	3467	.	1	1729631	1729631	0	3.44212e-09	-0.646673	1	1	3.44212e-09	-0.646673	1	1
Zt09_TU_1_00540	1	1732632	1732632	-	238	884	.	1	1731748	1731748	0	8.66516e-05	-0.42163	1	1	7.85148e-05	-0.424037	1	1
Zt09_TU_1_00540	1	1732632	1732632	-	238	305	.	1	1732327	1732327	1	0.000954536	0.443696	1	1	0.000954536	0.443696	1	1
Zt09_TU_1_00541	1	1735028	1735028	-	228	-332	.	1	1735360	1735360	0	0.000524271	-0.303846	0	1	5.71491e-05	-0.35007	1	1
Zt09_TU_1_00541	1	1735028	1735028	-	228	3667	.	1	1731361	1731361	1	0.00016507	-0.444279	1	1	0.00016507	-0.444279	1	1
Zt09_TU_1_00544	1	1741779	1741779	-	202	-411	.	1	1742190	1742191	0	4.34469e-14	-0.7054	1	1	1.49235e-15	-0.73735	1	1
Zt09_TU_1_00544	1	1741779	1741779	-	202	1410	.	1	1740369	1740369	1	1.07714e-05	-0.41479	1	1	1.07714e-05	-0.41479	1	1
Zt09_TU_1_00545	1	1744790	1744790	-	157	1999	.	1	1742791	1742791	0	0.00121931	0.35038	1	1	0.00121931	0.35038	1	1
Zt09_TU_1_00547	1	1748423	1748423	-	117	671	.	1	1747752	1747752	0	4.73676e-06	-0.384752	1	1	4.73676e-06	-0.384752	1	1
Zt09_TU_1_00548	1	1748684	1748684	+	124	1561	.	1	1750245	1750245	0	6.01251e-06	0.364804	1	1	6.01251e-06	0.364804	1	1
Zt09_TU_1_00549	1	1751097	1751097	-	143	-9	.	1	1751106	1751106	0	2.09392e-05	0.419437	1	1	6.72836e-06	0.442198	1	1
Zt09_TU_1_00549	1	1751097	1751097	-	143	708	.	1	1750389	1750389	1	0.00021039	-0.326216	1	1	0.00021039	-0.326216	1	1
Zt09_TU_1_00552	1	1761148	1761148	+	149	1500	.	1	1762648	1762648	0	2.34699e-07	0.536347	1	1	2.34699e-07	0.536347	1	1
Zt09_TU_1_00553	1	1763916	1763916	-	108	65	.	1	1763851	1763851	0	0.00248974	-0.267917	1	1	0.00248974	-0.267917	1	1
Zt09_TU_1_00554	1	1764125	1764125	+	103	50	.	1	1764175	1764175	0	6.77258e-05	-0.377331	1	1	6.77258e-05	-0.377331	1	1
Zt09_TU_1_00559	1	1773316	1773316	+	68	4703	.	1	1778019	1778019	0	0.000789034	-0.568898	1	1	0.000789034	-0.568898	1	1
Zt09_TU_1_00560	1	1776286	1776286	+	86	741	.	1	1777027	1777028	0	0.00260661	-0.43274	1	1	0.00260661	-0.43274	1	1
Zt09_TU_1_00561	1	1778867	1778867	-	126	2018	.	1	1776849	1776849	0	0.00210141	0.427007	1	1	0.00210141	0.427007	1	1
Zt09_TU_1_00562	1	1780973	1780973	-	128	1568	.	1	1779405	1779405	0	8.29015e-06	-0.395436	1	1	8.29015e-06	-0.395436	1	1
Zt09_TU_1_00563	1	1781394	1781394	+	131	-609	.	1	1780785	1780785	0	0.000302797	0.389651	1	1	0.000129322	0.411693	1	1
Zt09_TU_1_00563	1	1781394	1781394	+	131	-1989	.	1	1779405	1779405	1	0.000885971	-0.299401	1	1	0.000885971	-0.299401	1	1
Zt09_TU_1_00565	1	1788477	1788477	-	33	782	.	1	1787695	1787695	0	0.00125507	-0.339138	1	1	0.00235609	-0.320347	1	1
Zt09_TU_1_00565	1	1788477	1788477	-	33	1855	.	1	1786622	1786622	1	0.00270826	0.416724	1	1	0.00270826	0.416724	1	1
Zt09_TU_1_00568	1	1800302	1800302	-	151	1372	.	1	1798930	1798930	0	2.90999e-06	-0.657229	1	1	2.90999e-06	-0.657229	1	1
Zt09_TU_1_00569	1	1800543	1800543	+	154	1093	.	1	1801636	1801636	0	5.78485e-17	-0.739645	1	1	5.78485e-17	-0.739645	1	1
Zt09_TU_1_00571	1	1804922	1804922	+	208	285	.	1	1805207	1805207	0	9.1317e-06	0.7833	0	1	9.9945e-06	0.780089	1	1
Zt09_TU_1_00571	1	1804922	1804922	+	208	862	.	1	1805784	1805784	1	0.00108312	0.362056	1	1	0.00108312	0.362056	1	1
Zt09_TU_1_00572	1	1806046	1806046	+	230	853	.	1	1806899	1806899	0	1.41068e-13	-0.744402	0	1	1.43581e-14	-0.768735	1	1
Zt09_TU_1_00572	1	1806046	1806046	+	230	-825	.	1	1805221	1805221	1	0.000478411	-0.498962	1	1	0.000478411	-0.498962	1	1
Zt09_TU_1_00573	1	1809056	1809056	-	221	-1	.	1	1809057	1809057	0	0.000673187	0.39468	1	1	0.000673187	0.39468	1	1
Zt09_TU_1_00578	1	1820135	1820135	+	248	317	.	1	1820452	1820452	0	4.06257e-05	-0.358752	1	1	6.94066e-06	-0.390734	1	1
Zt09_TU_1_00578	1	1820135	1820135	+	248	789	.	1	1820924	1820924	1	0.00145186	-0.273988	1	1	0.000440987	-0.301245	1	1
Zt09_TU_1_00578	1	1820135	1820135	+	248	-1239	.	1	1818896	1818896	2	0.000669647	0.357167	1	1	0.000669647	0.357167	1	1
Zt09_TU_1_00580	1	1824219	1824219	-	186	-673	.	1	1824892	1824892	0	7.13042e-05	-0.389022	1	1	7.13042e-05	-0.389022	1	1
Zt09_TU_1_00581	1	1824971	1824971	+	174	-892	.	1	1824079	1824079	0	9.02731e-05	0.696264	1	1	9.02731e-05	0.696264	1	1
Zt09_TU_1_00582	1	1830484	1830484	-	115	1672	.	1	1828812	1828812	0	4.93962e-06	-0.570864	1	1	4.93962e-06	-0.570864	1	1
Zt09_TU_1_00583	1	1830912	1830912	+	115	-112	.	1	1830800	1830800	0	0.000111358	0.500996	1	1	9.60746e-06	0.569236	1	1
Zt09_TU_1_00583	1	1830912	1830912	+	115	2130	.	1	1833042	1833042	1	0.000604411	-0.508452	1	1	0.000604411	-0.508452	1	1
Zt09_TU_1_00584	1	1836091	1836091	-	96	1701	.	1	1834390	1834390	0	0.000248248	-0.297792	1	1	0.000248248	-0.297792	1	1
Zt09_TU_1_00586	1	1840049	1840049	-	30	-1201	.	1	1841250	1841250	0	0.00606722	0.395203	1	1	0.00606722	0.395203	1	1
Zt09_TU_1_00587	1	1845466	1845466	+	120	411	.	1	1845877	1845877	0	7.02114e-08	-0.428559	1	1	9.28543e-07	-0.393347	1	1
Zt09_TU_1_00587	1	1845466	1845466	+	120	1356	.	1	1846822	1846822	1	0.00351451	0.239116	1	1	0.00351451	0.239116	1	1
Zt09_TU_1_00588	1	1846603	1846603	+	166	811	.	1	1847414	1847414	0	5.46683e-10	-0.560266	1	1	9.28764e-07	-0.453855	1	1
Zt09_TU_1_00588	1	1846603	1846603	+	166	312	.	1	1846915	1846915	1	0.0011625	-0.270011	1	1	0.0011625	-0.270011	1	1
Zt09_TU_1_00589	1	1848085	1848085	+	230	4663	.	1	1852748	1852748	0	0.000275934	-0.301023	1	1	0.000275934	-0.301023	1	1
Zt09_TU_1_00590	1	1852812	1852812	-	277	-3360	.	1	1856172	1856172	0	0.000562602	-0.372719	1	1	0.00042483	-0.380494	1	1
Zt09_TU_1_00590	1	1852812	1852812	-	277	181	.	1	1852631	1852631	1	0.00110155	-0.484859	1	1	0.00110155	-0.484859	1	1
Zt09_TU_1_00592	1	1858019	1858019	-	250	4338	.	1	1853681	1853681	0	0.000444156	0.385767	1	1	0.000444156	0.385767	1	1
Zt09_TU_1_00595	1	1862645	1862645	+	315	1600	.	1	1864245	1864245	0	2.26235e-16	-0.720847	1	1	2.26235e-16	-0.720847	1	1
Zt09_TU_1_00596	1	1864277	1864277	+	294	1846	.	1	1866123	1866123	0	4.92789e-12	-0.557929	1	1	8.24334e-12	-0.552919	1	1
Zt09_TU_1_00596	1	1864277	1864277	+	294	538	.	1	1864815	1864815	1	2.37747e-06	-0.57399	1	1	2.59797e-07	-0.62205	1	1
Zt09_TU_1_00596	1	1864277	1864277	+	294	-2023	.	1	1862254	1862254	2	4.30697e-05	-0.528886	0	1	4.15053e-05	-0.52993	1	1
Zt09_TU_1_00596	1	1864277	1864277	+	294	-148	.	1	1864129	1864129	3	0.0014863	0.350321	1	1	0.0014863	0.350321	1	1
Zt09_TU_1_00597	1	1871161	1871161	+	175	1391	.	1	1872552	1872552	0	4.58794e-07	-0.525541	1	1	4.58794e-07	-0.525541	1	1
Zt09_TU_1_00598	1	1874669	1874669	-	128	200	.	1	1874469	1874469	0	4.02942e-13	-0.664354	1	1	4.02942e-13	-0.664354	1	1
Zt09_TU_1_00599	1	1877196	1877196	-	175	4696	.	1	1872500	1872500	0	9.85955e-08	-0.543749	1	1	1.19687e-08	-0.577603	1	1
Zt09_TU_1_00599	1	1877196	1877196	-	175	-233	.	1	1877429	1877429	1	5.92775e-05	-0.331503	1	1	5.92775e-05	-0.331503	1	1
Zt09_TU_1_00601	1	1880224	1880224	+	223	1725	.	1	1881949	1881949	0	0.0159317	-0.210435	0	0	0.00138397	-0.277063	1	1
Zt09_TU_1_00601	1	1880224	1880224	+	223	1035	.	1	1881259	1881259	1	0.00184585	0.559141	1	1	0.00184585	0.559141	1	1
Zt09_TU_1_00602	1	1882632	1882632	-	278	1135	.	1	1881497	1881497	0	5.23299e-28	-0.763829	1	1	5.23299e-28	-0.763829	1	1
Zt09_TU_1_00603	1	1883159	1883159	+	310	-196	.	1	1882963	1882963	0	3.25979e-07	-0.408736	1	1	3.25979e-07	-0.408736	1	1
Zt09_TU_1_00604	1	1886585	1886585	+	314	50	.	1	1886635	1886635	0	1.15876e-11	-0.605046	1	1	1.45899e-12	-0.626973	1	1
Zt09_TU_1_00604	1	1886585	1886585	+	314	1094	.	1	1887679	1887679	1	0.000421972	0.312173	1	1	0.000421972	0.312173	1	1
Zt09_TU_1_00605	1	1891244	1891244	-	272	3805	.	1	1887439	1887439	0	8.44217e-07	-0.409936	1	1	1.60266e-08	-0.464268	1	1
Zt09_TU_1_00605	1	1891244	1891244	-	272	-1095	.	1	1892339	1892339	1	4.28696e-06	0.625617	1	1	4.14101e-05	0.562041	1	1
Zt09_TU_1_00605	1	1891244	1891244	-	272	1753	.	1	1889491	1889491	2	0.000245212	-0.345443	1	1	0.000245212	-0.345443	1	1
Zt09_TU_1_00606	1	1892559	1892559	+	244	-3826	.	1	1888733	1888733	0	0.00100496	0.356099	1	1	0.00100496	0.356099	1	1
Zt09_TU_1_00607	1	1896909	1896909	-	177	-38	.	1	1896947	1896947	0	2.84765e-12	0.568901	1	1	2.84765e-12	0.568901	1	1
Zt09_TU_1_00608	1	1897220	1897220	+	172	480	.	1	1897700	1897700	0	4.23798e-14	-0.72479	0	1	1.4602e-11	-0.66016	1	1
Zt09_TU_1_00608	1	1897220	1897220	+	172	-283	.	1	1896937	1896937	1	4.24936e-07	-0.454591	1	1	3.73262e-08	-0.490736	1	1
Zt09_TU_1_00608	1	1897220	1897220	+	172	1182	.	1	1898402	1898402	2	0.00327037	0.375547	1	1	0.00327037	0.375547	1	1
Zt09_TU_1_00609	1	1898778	1898778	-	141	-56	.	1	1898834	1898881	0	1.26092e-06	0.704174	1	1	2.77497e-06	0.682822	1	1
Zt09_TU_1_00609	1	1898778	1898778	-	141	1277	.	1	1897501	1897501	1	0.000321624	-0.481453	1	1	0.000321624	-0.481453	1	1
Zt09_TU_1_00613	1	1903837	1903837	+	264	199	.	1	1904036	1904036	0	1.24762e-16	-0.637888	1	1	1.24762e-16	-0.637888	1	1
Zt09_TU_1_00614	1	1904481	1904481	+	265	91	.	1	1904572	1904572	0	6.98064e-13	-0.601669	1	1	6.98064e-13	-0.601669	1	1
Zt09_TU_1_00616	1	1907167	1907167	+	315	445	.	1	1907612	1907612	0	4.97787e-07	-0.442513	1	1	4.97787e-07	-0.442513	1	1
Zt09_TU_1_00617	1	1909234	1909234	-	305	825	.	1	1908409	1908409	0	0.00173116	-0.283143	1	1	0.00173116	-0.283143	1	1
Zt09_TU_1_00618	1	1909781	1909781	+	295	416	.	1	1910197	1910203	0	1.63011e-09	-0.486094	1	1	2.19822e-06	-0.390658	1	1
Zt09_TU_1_00618	1	1909781	1909781	+	295	11	.	1	1909792	1909792	1	2.29729e-05	-0.561843	1	1	2.29729e-05	-0.561843	1	1
Zt09_TU_1_00619	1	1912034	1912034	-	230	814	.	1	1911220	1911220	0	3.24892e-05	-0.36298	1	1	3.24892e-05	-0.36298	1	1
Zt09_TU_1_00620	1	1914885	1914885	-	162	1980	.	1	1912905	1912905	0	0.000485812	-0.590194	1	1	0.000514695	-0.587685	1	1
Zt09_TU_1_00620	1	1914885	1914885	-	162	-2468	.	1	1917353	1917353	1	0.00180577	0.286259	1	1	0.00180577	0.286259	1	1
Zt09_TU_1_00621	1	1917061	1917061	-	146	-292	.	1	1917353	1917353	0	1.74804e-05	-0.388157	1	1	1.74804e-05	-0.388157	1	1
Zt09_TU_1_00622	1	1917496	1917496	+	150	2025	.	1	1919521	1919521	0	1.96596e-05	-0.566184	1	1	1.5657e-06	-0.631776	1	1
Zt09_TU_1_00622	1	1917496	1917496	+	150	-128	.	1	1917368	1917368	1	6.38649e-05	-0.357034	1	1	6.38649e-05	-0.357034	1	1
Zt09_TU_1_00623	1	1919142	1919142	-	157	736	.	1	1918406	1918406	0	2.08567e-08	-0.465134	1	1	3.19667e-05	-0.353503	1	1
Zt09_TU_1_00623	1	1919142	1919142	-	157	-367	.	1	1919509	1919509	1	0.000408533	-0.418052	1	1	0.000408533	-0.418052	1	1
Zt09_TU_1_00624	1	1921851	1921851	-	185	-235	.	1	1922086	1922086	0	0.000167086	0.555752	1	1	0.000167086	0.555752	1	1
Zt09_TU_1_00627	1	1931163	1931163	-	280	2257	.	1	1928906	1928906	0	9.69565e-06	-0.412845	1	1	9.69565e-06	-0.412845	1	1
Zt09_TU_1_00628	1	1931739	1931739	-	269	157	.	1	1931582	1931582	0	0.000145643	0.457593	1	1	8.5173e-06	0.531388	1	1
Zt09_TU_1_00628	1	1931739	1931739	-	269	-330	.	1	1932069	1932069	1	0.000421021	-0.401177	1	1	0.000445053	-0.399573	1	1
Zt09_TU_1_00628	1	1931739	1931739	-	269	2074	.	1	1929665	1929665	2	0.00136805	0.26297	1	1	0.00136805	0.26297	1	1
Zt09_TU_1_00629	1	1933634	1933634	+	202	-880	.	1	1932753	1932754	0	2.67531e-10	-0.522956	1	1	2.72533e-10	-0.52275	1	1
Zt09_TU_1_00629	1	1933634	1933634	+	202	-1620	.	1	1932014	1932014	1	0.00163264	0.266663	1	1	0.00163264	0.266663	1	1
Zt09_TU_1_00631	1	1938099	1938099	-	125	-1084	.	1	1939183	1939183	0	1.58565e-05	0.347703	1	1	2.28592e-05	0.341545	1	1
Zt09_TU_1_00631	1	1938099	1938099	-	125	-318	.	1	1938417	1938417	1	7.20955e-05	0.335209	1	1	7.20955e-05	0.335209	1	1
Zt09_TU_1_00632	1	1939363	1939363	+	112	748	.	1	1940111	1940111	0	5.42835e-19	-0.707797	1	1	5.42835e-19	-0.707797	1	1
Zt09_TU_1_00633	1	1946777	1946777	-	105	1897	.	1	1944880	1944880	0	5.322e-21	-0.733372	1	1	5.322e-21	-0.733372	1	1
Zt09_TU_1_00634	1	1946836	1946836	+	105	569	.	1	1947405	1947405	0	1.94704e-07	0.440224	1	1	1.94704e-07	0.440224	1	1
Zt09_TU_1_00638	1	1954767	1954767	+	208	-40	.	1	1954727	1954727	0	6.08689e-05	-0.453272	1	1	3.85352e-06	-0.517537	1	1
Zt09_TU_1_00638	1	1954767	1954767	+	208	-3525	.	1	1951242	1951242	1	0.000897281	-0.274082	1	1	0.000897281	-0.274082	1	1
Zt09_TU_1_00639	1	1957838	1957838	-	225	1013	.	1	1956825	1956825	0	0.00117211	-0.346421	1	1	0.000212396	-0.393172	1	1
Zt09_TU_1_00639	1	1957838	1957838	-	225	-2804	.	1	1960642	1960642	1	0.00166182	0.264197	1	1	0.00166182	0.264197	1	1
Zt09_TU_1_00640	1	1958660	1958660	+	230	-3608	.	1	1955052	1955052	0	0.0018505	0.255616	1	1	0.0018505	0.255616	1	1
Zt09_TU_1_00641	1	1960613	1960613	+	199	-4190	.	1	1956423	1956423	0	0.00262058	-0.344521	1	1	0.00262058	-0.344521	1	1
Zt09_TU_1_00642	1	1963963	1963963	-	137	844	.	1	1963119	1963119	0	5.92104e-05	-0.418048	1	1	5.04794e-05	-0.42173	1	1
Zt09_TU_1_00642	1	1963963	1963963	-	137	2052	.	1	1961911	1961911	1	0.000252623	-0.432177	1	1	0.000252623	-0.432177	1	1
Zt09_TU_1_00647	1	1973034	1973034	-	59	1452	.	1	1971582	1971582	0	1.07925e-05	-0.670113	1	1	1.83908e-05	-0.653418	1	1
Zt09_TU_1_00647	1	1973034	1973034	-	59	66	.	1	1972968	1972968	1	0.00107549	0.268226	1	1	0.00107549	0.268226	1	1
Zt09_TU_1_00649	1	1982733	1982733	-	139	2036	.	1	1980697	1980697	0	4.69752e-05	-0.488546	1	1	4.69752e-05	-0.488546	1	1
Zt09_TU_1_00651	1	1985536	1985536	+	154	2741	.	1	1988277	1988277	0	6.67205e-07	-0.47334	1	1	6.67205e-07	-0.47334	1	1
Zt09_TU_1_00652	1	1986487	1986487	-	121	-1752	.	1	1988239	1988239	0	1.02288e-06	-0.476638	1	1	1.02288e-06	-0.476638	1	1
Zt09_TU_1_00653	1	1988414	1988414	-	162	1502	.	1	1986912	1986912	0	7.09771e-09	-0.513413	0	1	5.26963e-07	-0.451204	1	1
Zt09_TU_1_00653	1	1988414	1988414	-	162	182	.	1	1988232	1988232	1	0.000100219	-0.380683	1	1	0.000100219	-0.380683	1	1
Zt09_TU_1_00654	1	1991626	1991626	+	211	760	.	1	1992386	1992386	0	1.93491e-08	-0.452004	1	1	1.05887e-08	-0.459411	1	1
Zt09_TU_1_00654	1	1991626	1991626	+	211	-3006	.	1	1988620	1988620	1	0.000518539	0.290517	1	1	0.000518539	0.290517	1	1
Zt09_TU_1_00656	1	1995430	1995430	-	135	328	.	1	1995102	1995102	0	1.49381e-09	-0.648725	1	1	1.49381e-09	-0.648725	1	1
Zt09_TU_1_00658	1	1997767	1997767	+	121	942	.	1	1998709	1998709	0	2.37153e-06	-0.461487	1	1	2.37153e-06	-0.461487	1	1
Zt09_TU_1_00661	1	2006124	2006124	-	96	-224	.	1	2006348	2006348	0	0.000173026	0.312198	1	1	0.000173026	0.312198	1	1
Zt09_TU_1_00662	1	2006732	2006732	+	90	-265	.	1	2006462	2006467	0	8.92247e-06	0.362137	1	1	8.92247e-06	0.362137	1	1
Zt09_TU_1_00665	1	2019717	2019717	-	118	-3147	.	1	2022864	2022864	0	0.00492929	0.289365	1	1	0.00492929	0.289365	1	1
Zt09_TU_1_00666	1	2022859	2022859	-	127	1643	.	1	2021216	2021216	0	0.000450245	-0.56509	1	1	0.000450245	-0.56509	1	1
Zt09_TU_1_00668	1	2028873	2028873	-	119	3378	.	1	2025495	2025495	0	3.32031e-05	-0.459562	1	1	5.9776e-06	-0.498506	1	1
Zt09_TU_1_00668	1	2028873	2028873	-	119	-390	.	1	2029263	2029263	1	0.00177555	-0.561125	1	1	0.00177555	-0.561125	1	1
Zt09_TU_1_00669	1	2029464	2029464	+	110	631	.	1	2030095	2030095	0	0.000444932	-0.302536	1	1	0.000444932	-0.302536	1	1
Zt09_TU_1_00671	1	2038336	2038336	+	220	477	.	1	2038813	2038813	0	1.80342e-05	-0.380964	1	1	3.75876e-05	-0.36708	1	1
Zt09_TU_1_00671	1	2038336	2038336	+	220	84	.	1	2038420	2038420	1	0.00109545	-0.439205	1	1	0.00109545	-0.439205	1	1
Zt09_TU_1_00672	1	2040963	2040963	-	322	1488	.	1	2039475	2039475	0	1.84149e-12	-0.56546	1	1	2.39608e-13	-0.583976	1	1
Zt09_TU_1_00672	1	2040963	2040963	-	322	-3064	.	1	2044027	2044027	1	0.000482801	-0.467912	1	1	0.000482801	-0.467912	1	1
Zt09_TU_1_00673	1	2042476	2042476	-	322	53	.	1	2042423	2042423	0	6.10859e-19	-0.657024	1	1	6.10859e-19	-0.657024	1	1
Zt09_TU_1_00674	1	2043947	2043947	-	317	799	.	1	2043148	2043148	0	5.62552e-11	-0.533499	1	1	5.62552e-11	-0.533499	1	1
Zt09_TU_1_00675	1	2045334	2045334	+	321	391	.	1	2045725	2045725	0	1.81431e-15	-0.687436	1	1	1.81431e-15	-0.687436	1	1
Zt09_TU_1_00677	1	2052504	2052504	-	271	111	.	1	2052393	2052393	0	2.48946e-09	-0.469851	1	1	2.48946e-09	-0.469851	1	1
Zt09_TU_1_00681	1	2073337	2073337	+	168	801	.	1	2074138	2074138	0	3.17094e-09	-0.466427	1	1	3.17094e-09	-0.466427	1	1
Zt09_TU_1_00683	1	2078957	2078957	-	310	187	.	1	2078770	2078770	0	5.06758e-12	-0.633331	1	1	5.06758e-12	-0.633331	1	1
Zt09_TU_1_00685	1	2080611	2080611	+	335	-705	.	1	2079906	2079906	0	5.79609e-05	-0.446333	1	1	1.28312e-05	-0.48193	1	1
Zt09_TU_1_00685	1	2080611	2080611	+	335	-1306	.	1	2079305	2079305	1	0.000606306	-0.290998	1	1	4.94368e-05	-0.341651	1	1
Zt09_TU_1_00685	1	2080611	2080611	+	335	867	.	1	2081478	2081478	2	0.00014911	0.314658	1	1	0.00014911	0.314658	1	1
Zt09_TU_1_00686	1	2082928	2082928	+	350	-788	.	1	2082140	2082140	0	0.000197565	-0.30934	1	1	0.000197565	-0.30934	1	1
Zt09_TU_1_00687	1	2086340	2086340	-	201	518	.	1	2085822	2085822	0	1.24946e-06	-0.40771	1	1	1.24946e-06	-0.40771	1	1
Zt09_TU_1_00688	1	2086679	2086679	+	182	828	.	1	2087507	2087508	0	4.98169e-17	-0.74903	1	1	4.98169e-17	-0.74903	1	1
Zt09_TU_1_00689	1	2087976	2087976	-	181	-4125	.	1	2092101	2092101	0	2.10777e-12	-0.673813	1	1	2.10777e-12	-0.673813	1	1
Zt09_TU_1_00690	1	2090200	2090200	-	146	-4506	.	1	2094706	2094706	0	0.000327697	-0.381589	1	1	0.000327697	-0.381589	1	1
Zt09_TU_1_00691	1	2090968	2090968	+	139	1133	.	1	2092101	2092101	0	0.000515287	-0.354543	1	1	0.000515287	-0.354543	1	1
Zt09_TU_1_00692	1	2092188	2092188	+	128	-322	.	1	2091866	2091866	0	3.6139e-15	-0.630657	1	1	3.6139e-15	-0.630657	1	1
Zt09_TU_1_00694	1	2097964	2097964	-	128	-247	.	1	2098211	2098211	0	4.03221e-06	-0.402485	1	1	4.03221e-06	-0.402485	1	1
Zt09_TU_1_00695	1	2099344	2099344	-	108	1324	.	1	2098020	2098020	0	0.00087406	-0.31816	1	1	0.00087406	-0.31816	1	1
Zt09_TU_1_00696	1	2106225	2106225	+	120	830	.	1	2107055	2107055	0	7.24036e-06	0.39565	1	1	7.24036e-06	0.39565	1	1
Zt09_TU_1_00698	1	2111438	2111438	-	247	350	.	1	2111088	2111088	0	9.12469e-06	-0.67527	1	1	1.54901e-05	-0.65885	1	1
Zt09_TU_1_00698	1	2111438	2111438	-	247	-2580	.	1	2114018	2114018	1	4.87203e-05	0.362903	1	1	4.87203e-05	0.362903	1	1
Zt09_TU_1_00699	1	2112431	2112431	+	265	2719	.	1	2115150	2115150	0	1.53434e-06	-0.413898	1	1	1.53434e-06	-0.413898	1	1
Zt09_TU_1_00700	1	2115888	2115888	-	246	234	.	1	2115654	2115654	0	6.17496e-11	-0.535153	1	1	6.17496e-11	-0.535153	1	1
Zt09_TU_1_00702	1	2122082	2122082	-	277	1916	.	1	2120166	2120166	0	9.55802e-05	-0.492587	1	1	9.55802e-05	-0.492587	1	1
Zt09_TU_1_00704	1	2127404	2127404	-	203	-2662	.	1	2130066	2130066	0	0.000260412	0.488425	1	1	0.000260412	0.488425	1	1
Zt09_TU_1_00706	1	2130704	2130704	-	72	764	.	1	2129940	2129940	0	3.73387e-05	-0.565334	1	1	3.73387e-05	-0.565334	1	1
Zt09_TU_1_00708	1	2133574	2133574	+	73	-146	.	1	2133428	2133428	0	0.000872182	0.494084	1	1	0.000872182	0.494084	1	1
Zt09_TU_1_00709	1	2140823	2140823	-	147	-348	.	1	2141171	2141171	0	1.32702e-08	0.523421	1	1	4.18331e-09	0.539279	1	1
Zt09_TU_1_00709	1	2140823	2140823	-	147	-3402	.	1	2144225	2144225	1	0.00149186	0.262569	1	1	0.00149186	0.262569	1	1
Zt09_TU_1_00710	1	2143016	2143016	+	141	1721	.	1	2144737	2144737	0	1.77755e-07	-0.489894	1	1	1.77755e-07	-0.489894	1	1
Zt09_TU_1_00712	1	2147686	2147686	+	239	2139	.	1	2149825	2149825	0	3.59923e-07	-0.615881	1	1	3.59923e-07	-0.615881	1	1
Zt09_TU_1_00713	1	2152192	2152192	-	159	2248	.	1	2149944	2149944	0	6.77963e-05	-0.516554	1	1	6.77963e-05	-0.516554	1	1
Zt09_TU_1_00714	1	2155805	2155805	+	73	-3828	.	1	2151977	2151977	0	0.00642095	-0.229941	1	1	0.00642095	-0.229941	1	1
Zt09_TU_1_00715	1	2159898	2159898	-	20	-3771	.	1	2163669	2163669	0	4.2347e-08	-0.450965	1	1	7.36039e-09	-0.473083	1	1
Zt09_TU_1_00715	1	2159898	2159898	-	20	-4759	.	1	2164657	2164657	1	0.0068692	-0.488416	1	1	0.0068692	-0.488416	1	1
Zt09_TU_1_00716	1	2161578	2161578	+	43	-3217	.	1	2158361	2158361	0	0.000221326	-0.363628	1	1	0.000221326	-0.363628	1	1
Zt09_TU_1_00717	1	2164569	2164569	+	75	256	.	1	2164825	2164826	0	0.000481281	0.374598	1	1	5.78598e-05	0.428576	1	1
Zt09_TU_1_00717	1	2164569	2164569	+	75	2276	.	1	2166845	2166845	1	0.00128995	-0.390621	1	1	0.00128995	-0.390621	1	1
Zt09_TU_1_00720	1	2170752	2170752	+	231	1052	.	1	2171804	2171804	0	1.23529e-20	-0.695884	1	1	6.3832e-17	-0.641419	1	1
Zt09_TU_1_00720	1	2170752	2170752	+	231	2851	.	1	2173603	2173603	1	0.000188975	-0.665884	1	1	0.000429613	-0.62971	1	1
Zt09_TU_1_00720	1	2170752	2170752	+	231	4128	.	1	2174880	2174880	2	0.00319932	0.248166	1	1	0.00319932	0.248166	1	1
Zt09_TU_1_00721	1	2172553	2172553	+	235	-749	.	1	2171804	2171804	0	1.23506e-21	-0.708855	1	1	1.23506e-21	-0.708855	1	1
Zt09_TU_1_00722	1	2175532	2175532	-	302	-193	.	1	2175725	2175726	0	0.00827512	0.224569	0	0	0.000311517	0.30346	1	1
Zt09_TU_1_00722	1	2175532	2175532	-	302	351	.	1	2175181	2175181	1	0.000298269	-0.396461	1	1	9.6209e-06	-0.479746	1	1
Zt09_TU_1_00722	1	2175532	2175532	-	302	3614	.	1	2171918	2171918	2	0.000368838	-0.298805	1	1	0.000368838	-0.298805	1	1
Zt09_TU_1_00723	1	2177095	2177095	-	310	-546	.	1	2177641	2177641	0	0.000440103	-0.292845	1	1	0.000440103	-0.292845	1	1
Zt09_TU_1_00724	1	2181288	2181288	-	266	-1268	.	1	2182556	2182556	0	5.5846e-06	0.365144	1	1	9.61379e-06	0.356459	1	1
Zt09_TU_1_00724	1	2181288	2181288	-	266	491	.	1	2180797	2180797	1	0.00107089	-0.405888	1	1	0.00107089	-0.405888	1	1
Zt09_TU_1_00727	1	2195442	2195442	-	141	-333	.	1	2195775	2195781	0	0.00287843	0.428525	1	1	0.00287843	0.428525	1	1
Zt09_TU_1_00729	1	2197761	2197761	+	94	3402	.	1	2201163	2201163	0	1.67113e-05	-0.42368	1	1	1.49464e-06	-0.469881	1	1
Zt09_TU_1_00729	1	2197761	2197761	+	94	-47	.	1	2197714	2197714	1	6.96136e-06	-0.504277	1	1	6.96136e-06	-0.504277	1	1
Zt09_TU_1_00730	1	2200957	2200957	-	57	-206	.	1	2201163	2201163	0	0.00016212	-0.373956	1	1	0.00016212	-0.373956	1	1
Zt09_TU_1_00735	1	2214178	2214178	+	243	1607	.	1	2215785	2215785	0	0.000684256	-0.607824	1	1	0.000684256	-0.607824	1	1
Zt09_TU_1_00737	1	2218881	2218881	+	156	1550	.	1	2220431	2220431	0	0.000495593	-0.342619	1	1	0.000495593	-0.342619	1	1
Zt09_TU_1_00739	1	2224438	2224438	-	13	3471	.	1	2220967	2220967	0	0.00758058	0.265187	1	1	0.00758058	0.265187	1	1
Zt09_TU_1_00740	1	2226691	2226691	-	5	3980	.	1	2222711	2222711	0	0.00138606	0.282712	1	1	0.00138606	0.282712	1	1
Zt09_TU_1_00752	1	2251907	2251907	-	33	-3516	.	1	2255423	2255423	0	0.0112669	-0.296784	1	1	0.0112669	-0.296784	1	1
Zt09_TU_1_00754	1	2256564	2256564	-	71	1375	.	1	2255189	2255189	0	0.00987189	0.3224	1	1	0.00987189	0.3224	1	1
Zt09_TU_1_00755	1	2256841	2256841	+	72	106	.	1	2256947	2256947	0	5.33116e-10	-0.734923	1	1	5.33116e-10	-0.734923	1	1
Zt09_TU_1_00756	1	2258793	2258793	-	82	1846	.	1	2256947	2256947	0	8.67548e-07	-0.596497	1	1	8.67548e-07	-0.596497	1	1
Zt09_TU_1_00760	1	2264818	2264818	+	115	65	.	1	2264883	2264883	0	0.00145413	-0.27395	1	1	0.00145413	-0.27395	1	1
Zt09_TU_1_00763	1	2277439	2277439	-	198	1693	.	1	2275746	2275746	0	5.86809e-06	-0.690905	1	1	8.87176e-07	-0.744865	1	1
Zt09_TU_1_00763	1	2277439	2277439	-	198	-796	.	1	2278235	2278235	1	0.000983374	0.400484	1	1	0.000983374	0.400484	1	1
Zt09_TU_1_00764	1	2279562	2279562	-	199	-1191	.	1	2280753	2280753	0	6.34198e-06	0.498537	0	1	0.000140732	0.42463	1	1
Zt09_TU_1_00764	1	2279562	2279562	-	199	1400	.	1	2278098	2278162	1	0.00151944	0.292317	1	1	0.00151944	0.292317	1	1
Zt09_TU_1_00765	1	2279893	2279893	+	192	-178	.	1	2279715	2279715	0	0.00456158	-0.273811	1	1	5.6602e-05	-0.383275	1	1
Zt09_TU_1_00765	1	2279893	2279893	+	192	1701	.	1	2281594	2281594	1	0.000175987	-0.381332	1	1	0.000175987	-0.381332	1	1
Zt09_TU_1_00766	1	2285085	2285085	-	306	3413	.	1	2281672	2281672	0	2.151e-14	-0.731026	1	1	2.151e-14	-0.731026	1	1
Zt09_TU_1_00767	1	2286630	2286630	-	298	749	.	1	2285881	2285881	0	1.91121e-14	-0.805804	1	1	1.91121e-14	-0.805804	1	1
Zt09_TU_1_00769	1	2288860	2288860	-	233	-483	.	1	2289343	2289343	0	3.12258e-05	-0.47888	1	1	3.12258e-05	-0.47888	1	1
Zt09_TU_1_00770	1	2289044	2289044	+	232	1289	.	1	2290333	2290333	0	6.47185e-14	-0.752871	1	1	3.29746e-10	-0.648592	1	1
Zt09_TU_1_00770	1	2289044	2289044	+	232	164	.	1	2289208	2289208	1	2.55776e-09	-0.677726	1	1	2.55776e-09	-0.677726	1	1
Zt09_TU_1_00771	1	2292349	2292349	+	231	-1665	.	1	2290684	2290684	0	4.54304e-09	-0.634572	1	1	2.23001e-06	-0.522539	1	1
Zt09_TU_1_00771	1	2292349	2292349	+	231	3070	.	1	2295419	2295419	1	0.000604066	-0.508953	1	1	0.000604066	-0.508953	1	1
Zt09_TU_1_00774	1	2300683	2300683	+	182	-535	.	1	2300148	2300148	0	3.69274e-05	0.375915	1	1	0.000725526	0.310902	1	1
Zt09_TU_1_00774	1	2300683	2300683	+	182	2690	.	1	2303373	2303373	1	0.00367949	-0.346123	1	1	0.00367949	-0.346123	1	1
Zt09_TU_1_00776	1	2308249	2308249	-	245	-1963	.	1	2310212	2310212	0	0.00340085	0.283723	1	1	0.00340085	0.283723	1	1
Zt09_TU_1_00777	1	2311261	2311261	-	214	-192	.	1	2311453	2311453	0	7.74588e-10	-0.658156	0	1	4.24141e-11	-0.699192	1	1
Zt09_TU_1_00777	1	2311261	2311261	-	214	-2661	.	1	2313922	2313922	1	0.00111957	-0.466806	1	1	0.00021668	-0.527073	1	1
Zt09_TU_1_00777	1	2311261	2311261	-	214	1852	.	1	2309409	2309409	2	0.000307054	-0.294287	1	1	0.000307054	-0.294287	1	1
Zt09_TU_1_00778	1	2312335	2312335	+	221	-882	.	1	2311453	2311453	0	5.67851e-10	0.662736	1	1	1.31043e-11	0.714715	1	1
Zt09_TU_1_00778	1	2312335	2312335	+	221	1707	.	1	2314042	2314042	1	7.02986e-09	-0.63515	1	1	7.02986e-09	-0.63515	1	1
Zt09_TU_1_00779	1	2317626	2317626	-	180	776	.	1	2316850	2316850	0	0.000798215	-0.273979	1	1	0.000798215	-0.273979	1	1
Zt09_TU_1_00780	1	2319524	2319524	-	133	-7	.	1	2319531	2319531	0	7.07246e-07	-0.42286	1	1	7.07246e-07	-0.42286	1	1
Zt09_TU_1_00781	1	2320745	2320745	-	94	697	.	1	2320048	2320048	0	2.46282e-06	-0.403337	1	1	2.46282e-06	-0.403337	1	1
Zt09_TU_1_00787	1	2336791	2336791	+	44	1118	.	1	2337909	2337909	0	0.000130117	-0.332367	1	1	1.32429e-05	-0.375597	1	1
Zt09_TU_1_00787	1	2336791	2336791	+	44	88	.	1	2336879	2336879	1	0.00614027	-0.394652	1	1	0.00614027	-0.394652	1	1
Zt09_TU_1_00789	1	2342061	2342061	+	76	-8	.	1	2342053	2342053	0	0.000627961	0.488913	1	1	0.000627961	0.488913	1	1
Zt09_TU_1_00790	1	2345597	2345597	-	53	454	.	1	2345143	2345143	0	6.52548e-07	-0.451555	0	1	4.18097e-06	-0.420255	1	1
Zt09_TU_1_00790	1	2345597	2345597	-	53	2461	.	1	2343136	2343136	1	0.00320167	0.477701	1	1	0.00320167	0.477701	1	1
Zt09_TU_1_00794	1	2354250	2354250	+	27	-347	.	1	2353897	2353903	0	5.36253e-08	-0.451489	1	1	5.36253e-08	-0.451489	1	1
Zt09_TU_1_00796	1	2359774	2359774	+	5	-4833	.	1	2354941	2354941	0	0.0190742	0.351404	1	1	0.0190742	0.351404	1	1
Zt09_TU_1_00804	1	2378183	2378183	+	8	-97	.	1	2378086	2378086	0	0.0124997	-0.242929	1	1	0.0124997	-0.242929	1	1
Zt09_TU_1_00805	1	2380114	2380114	+	8	-4238	.	1	2375876	2375876	0	0.0116618	0.229318	1	1	0.0116618	0.229318	1	1
Zt09_TU_1_00810	1	2391243	2391243	+	42	1345	.	1	2392588	2392588	0	0.0170854	-0.215593	1	1	0.0170854	-0.215593	1	1
Zt09_TU_1_00812	1	2400089	2400089	+	108	1024	.	1	2401113	2401113	0	0.00337212	-0.437133	1	1	0.00337212	-0.437133	1	1
Zt09_TU_1_00813	1	2401678	2401678	+	139	1056	.	1	2402734	2402734	0	2.54383e-05	-0.410251	1	1	2.54383e-05	-0.410251	1	1
Zt09_TU_1_00815	1	2407170	2407170	-	96	492	.	1	2406675	2406678	0	5.26817e-10	-0.556278	1	1	5.26817e-10	-0.556278	1	1
Zt09_TU_1_00821	1	2419862	2419862	+	7	-133	.	1	2419729	2419729	0	0.000245974	-0.564473	1	1	0.000245974	-0.564473	1	1
Zt09_TU_1_00825	1	2434117	2434117	-	7	3242	.	1	2430875	2430875	0	0.017802	-0.220966	1	1	0.017802	-0.220966	1	1
Zt09_TU_1_00826	1	2434609	2434609	+	5	-3734	.	1	2430875	2430875	0	0.0164532	-0.223616	1	1	0.0164532	-0.223616	1	1
Zt09_TU_1_00829	1	2454308	2454308	+	26	4477	.	1	2458785	2458785	0	1.35438e-13	-0.73693	1	1	1.35438e-13	-0.73693	1	1
Zt09_TU_1_00830	1	2459265	2459265	-	87	-226	.	1	2459491	2459491	0	1.19407e-18	-0.855063	1	1	1.19407e-18	-0.855063	1	1
Zt09_TU_1_00832	1	2464307	2464307	-	114	325	.	1	2463982	2463982	0	2.13683e-09	-0.612181	1	1	2.13683e-09	-0.612181	1	1
Zt09_TU_1_00833	1	2466240	2466240	-	125	137	.	1	2466103	2466103	0	1.74911e-16	-0.799916	1	1	1.74911e-16	-0.799916	1	1
Zt09_TU_1_00834	1	2467106	2467106	+	130	-2641	.	1	2464465	2464465	0	2.50345e-12	-0.700059	1	1	2.50345e-12	-0.700059	1	1
Zt09_TU_1_00835	1	2469678	2469678	-	122	4526	.	1	2465152	2465152	0	2.11265e-11	-0.66436	1	1	2.11265e-11	-0.66436	1	1
Zt09_TU_1_00836	1	2470140	2470140	+	115	-81	.	1	2470059	2470059	0	4.6834e-05	0.650856	1	1	0.000123259	0.615795	1	1
Zt09_TU_1_00836	1	2470140	2470140	+	115	2393	.	1	2472533	2472533	1	0.000290909	-0.437925	1	1	0.000290909	-0.437925	1	1
Zt09_TU_1_00843	1	2482770	2482770	+	134	1049	.	1	2483819	2483819	0	2.37548e-05	-0.399344	1	1	0.000235257	-0.350103	1	1
Zt09_TU_1_00843	1	2482770	2482770	+	134	-405	.	1	2482365	2482365	1	0.00299865	-0.244822	1	1	0.00176184	-0.257573	1	1
Zt09_TU_1_00843	1	2482770	2482770	+	134	-3454	.	1	2479316	2479316	2	0.00338626	-0.364917	1	1	0.00338626	-0.364917	1	1
Zt09_TU_1_00844	1	2484602	2484602	-	129	168	.	1	2484434	2484434	0	1.77233e-14	-0.637463	1	1	2.29234e-15	-0.654653	1	1
Zt09_TU_1_00844	1	2484602	2484602	-	129	-3002	.	1	2487604	2487604	1	0.00315741	-0.531058	1	1	0.00315741	-0.531058	1	1
Zt09_TU_1_00848	1	2494216	2494216	-	117	-641	.	1	2494857	2494858	0	4.53105e-13	-0.56937	1	1	4.53105e-13	-0.56937	1	1
Zt09_TU_1_00849	1	2498344	2498344	-	77	3459	.	1	2494885	2494885	0	4.6019e-05	-0.339144	1	1	4.6019e-05	-0.339144	1	1
Zt09_TU_1_00850	1	2498889	2498889	-	74	4004	.	1	2494885	2494885	0	0.000209488	-0.310058	1	1	4.24722e-05	-0.340605	1	1
Zt09_TU_1_00850	1	2498889	2498889	-	74	-67	.	1	2498956	2498956	1	0.00305072	0.276677	1	1	0.00305072	0.276677	1	1
Zt09_TU_1_00855	1	2513563	2513563	-	131	-737	.	1	2514300	2514300	0	7.99539e-10	0.480545	1	1	7.99539e-10	0.480545	1	1
Zt09_TU_1_00856	1	2516229	2516229	-	95	-58	.	1	2516287	2516287	0	0.000194148	-0.449351	1	1	0.000101544	-0.467708	1	1
Zt09_TU_1_00856	1	2516229	2516229	-	95	3811	.	1	2512418	2512418	1	0.000798628	-0.290916	1	1	0.000798628	-0.290916	1	1
Zt09_TU_1_00857	1	2521572	2521572	-	9	4695	.	1	2516877	2516877	0	0.000124979	-0.682897	1	1	0.000124979	-0.682897	1	1
Zt09_TU_1_00858	1	2525340	2525340	-	5	4030	.	1	2521310	2521310	0	0.0450615	0.240531	1	1	0.0450615	0.240531	1	1
Zt09_TU_1_00865	1	2543107	2543107	+	36	-4629	.	1	2538478	2538478	0	0.0112532	-0.324904	1	1	0.0112532	-0.324904	1	1
Zt09_TU_1_00868	1	2553995	2553995	-	141	-113	.	1	2554108	2554109	0	0.000412101	-0.523018	1	1	2.85068e-05	-0.614364	1	1
Zt09_TU_1_00868	1	2553995	2553995	-	141	-457	.	1	2554452	2554452	1	0.000142197	0.409298	1	1	0.000142197	0.409298	1	1
Zt09_TU_1_00869	1	2554275	2554275	+	149	2330	.	1	2556605	2556606	0	6.78886e-08	0.749107	0	1	2.24277e-07	0.721562	1	1
Zt09_TU_1_00869	1	2554275	2554275	+	149	1551	.	1	2555826	2555826	1	0.00153214	0.29246	1	1	0.00153214	0.29246	1	1
Zt09_TU_1_00870	1	2557165	2557165	+	201	-525	.	1	2556638	2556640	0	1.30432e-09	-0.628527	0	1	2.0372e-10	-0.654779	1	1
Zt09_TU_1_00870	1	2557165	2557165	+	201	1612	.	1	2558777	2558777	1	1.12982e-06	-0.412722	1	1	1.12982e-06	-0.412722	1	1
Zt09_TU_1_00871	1	2560307	2560307	-	234	554	.	1	2559753	2559753	0	3.9809e-06	-0.576089	1	1	3.9809e-06	-0.576089	1	1
Zt09_TU_1_00872	1	2561253	2561253	-	229	660	.	1	2560593	2560593	0	7.23769e-06	-0.376003	1	1	7.23769e-06	-0.376003	1	1
Zt09_TU_1_00872	1	2561253	2561253	-	229	-127	.	1	2561380	2561380	1	0.00180905	-0.26371	1	1	0.00180905	-0.26371	1	1
Zt09_TU_1_00873	1	2561516	2561516	+	230	2022	.	1	2563538	2563538	0	0.000521538	0.286303	1	1	0.000521538	0.286303	1	1
Zt09_TU_1_00874	1	2563212	2563212	+	243	113	.	1	2563325	2563325	0	0.000790448	-0.285621	1	1	0.000790448	-0.285621	1	1
Zt09_TU_1_00875	1	2564563	2564563	+	235	3376	.	1	2567939	2567939	0	0.000912179	-0.421553	1	1	0.000912179	-0.421553	1	1
Zt09_TU_1_00876	1	2569083	2569083	-	194	358	.	1	2568725	2568725	0	2.09967e-11	-0.616755	1	1	2.68162e-11	-0.61394	1	1
Zt09_TU_1_00876	1	2569083	2569083	-	194	668	.	1	2568415	2568415	1	0.000795464	-0.397592	0	1	0.000195622	-0.439493	1	1
Zt09_TU_1_00876	1	2569083	2569083	-	194	537	.	1	2568546	2568546	2	0.00139497	-0.352033	1	1	0.00139497	-0.352033	1	1
Zt09_TU_1_00878	1	2573475	2573475	-	170	39	.	1	2573436	2573436	0	6.70714e-07	-0.425004	1	1	1.29493e-05	-0.376564	1	1
Zt09_TU_1_00878	1	2573475	2573475	-	170	612	.	1	2572863	2572863	1	0.000257111	-0.377299	1	1	0.000203827	-0.383119	1	1
Zt09_TU_1_00878	1	2573475	2573475	-	170	-152	.	1	2573627	2573627	2	0.000510984	-0.293234	1	1	0.000510984	-0.293234	1	1
Zt09_TU_1_00879	1	2573969	2573969	+	154	62	.	1	2574031	2574031	0	3.63319e-05	-0.337418	1	1	2.94349e-05	-0.341118	1	1
Zt09_TU_1_00879	1	2573969	2573969	+	154	529	.	1	2574498	2574498	1	4.01765e-05	-0.728337	1	1	4.01765e-05	-0.728337	1	1
Zt09_TU_1_00883	1	2584748	2584748	+	92	1656	.	1	2586404	2586404	0	0.000952945	-0.490701	1	1	0.000952945	-0.490701	1	1
Zt09_TU_1_00886	1	2593375	2593375	+	284	863	.	1	2594238	2594238	0	0.000294271	-0.335184	1	1	0.000316295	-0.333528	1	1
Zt09_TU_1_00886	1	2593375	2593375	+	284	-822	.	1	2592553	2592553	1	0.00161916	0.263148	1	1	0.00161916	0.263148	1	1
Zt09_TU_1_00887	1	2596767	2596767	-	333	1454	.	1	2595313	2595313	0	9.30265e-18	-0.635535	1	1	9.30265e-18	-0.635535	1	1
Zt09_TU_1_00888	1	2597083	2597083	+	340	843	.	1	2597926	2597926	0	3.47019e-06	-0.377209	1	1	3.47019e-06	-0.377209	1	1
Zt09_TU_1_00890	1	2599862	2599862	+	321	-188	.	1	2599674	2599674	0	2.42563e-09	0.50925	1	1	2.42563e-09	0.50925	1	1
Zt09_TU_1_00891	1	2604360	2604360	-	199	191	.	1	2604169	2604169	0	2.61557e-06	-0.826206	1	1	2.61557e-06	-0.826206	1	1
Zt09_TU_1_00892	1	2605585	2605585	-	155	672	.	1	2604913	2604913	0	1.40566e-05	-0.575863	1	1	1.40566e-05	-0.575863	1	1
Zt09_TU_1_00893	1	2609637	2609637	-	123	2912	.	1	2606725	2606725	0	2.63571e-07	-0.809468	0	1	1.34026e-07	-0.827368	1	1
Zt09_TU_1_00893	1	2609637	2609637	-	123	-2656	.	1	2612293	2612293	1	0.00413467	-0.235519	1	1	0.00413467	-0.235519	1	1
Zt09_TU_1_00896	1	2615550	2615550	-	154	1678	.	1	2613872	2613872	0	0.00128216	0.279771	1	1	0.00128216	0.279771	1	1
Zt09_TU_1_00897	1	2617962	2617962	-	159	733	.	1	2617229	2617229	0	6.8333e-08	-0.534644	1	1	1.0185e-05	-0.444503	1	1
Zt09_TU_1_00897	1	2617962	2617962	-	159	2259	.	1	2615703	2615703	1	0.000863705	0.302203	1	1	0.000863705	0.302203	1	1
Zt09_TU_1_00900	1	2622791	2622791	+	166	875	.	1	2623666	2623666	0	3.83533e-15	-0.639605	0	1	2.00194e-13	-0.605593	1	1
Zt09_TU_1_00900	1	2622791	2622791	+	166	-763	.	1	2622028	2622028	1	0.00264966	-0.41762	1	1	0.00264966	-0.41762	1	1
Zt09_TU_1_00901	1	2624613	2624613	+	177	512	.	1	2625125	2625125	0	2.1982e-10	-0.511158	1	1	2.4163e-11	-0.534025	1	1
Zt09_TU_1_00901	1	2624613	2624613	+	177	4012	.	1	2628625	2628625	1	0.00351378	0.239391	1	1	0.00351378	0.239391	1	1
Zt09_TU_1_00902	1	2626700	2626700	-	188	626	.	1	2626074	2626074	0	1.24789e-08	-0.487792	1	1	1.24789e-08	-0.487792	1	1
Zt09_TU_1_00903	1	2627136	2627136	+	188	385	.	1	2627521	2627521	0	5.3776e-10	-0.520021	1	1	2.59159e-11	-0.553124	1	1
Zt09_TU_1_00903	1	2627136	2627136	+	188	-3722	.	1	2623414	2623414	1	0.000829048	0.566665	1	1	0.000829048	0.566665	1	1
Zt09_TU_1_00904	1	2629473	2629473	+	189	1661	.	1	2631134	2631134	0	0.00271885	-0.364547	1	1	0.00199365	-0.375527	1	1
Zt09_TU_1_00904	1	2629473	2629473	+	189	-89	.	1	2629384	2629384	1	0.00243105	0.280249	1	1	0.00243105	0.280249	1	1
Zt09_TU_1_00905	1	2632135	2632135	-	186	796	.	1	2631339	2631339	0	0.000326357	0.424714	1	1	0.000326357	0.424714	1	1
Zt09_TU_1_00906	1	2632705	2632705	+	207	-343	.	1	2632362	2632362	0	0.000422729	0.351278	1	1	0.000422729	0.351278	1	1
Zt09_TU_1_00907	1	2636821	2636821	-	228	1493	.	1	2635328	2635328	0	7.39152e-06	-0.434923	1	1	7.39152e-06	-0.434923	1	1
Zt09_TU_1_00909	1	2639982	2639982	+	215	-2332	.	1	2637650	2637650	0	0.000990606	-0.488995	1	1	0.00026637	-0.539108	1	1
Zt09_TU_1_00909	1	2639982	2639982	+	215	425	.	1	2640407	2640407	1	0.00100685	-0.269233	1	1	0.00100685	-0.269233	1	1
Zt09_TU_1_00910	1	2642479	2642479	-	171	233	.	1	2642246	2642246	0	0.00092798	0.289475	1	1	0.00092798	0.289475	1	1
Zt09_TU_1_00911	1	2643312	2643312	+	159	-553	.	1	2642759	2642759	0	2.36062e-08	0.544884	1	1	2.36062e-08	0.544884	1	1
Zt09_TU_1_00912	1	2645060	2645060	-	154	450	.	1	2644610	2644610	0	1.69629e-12	-0.555572	1	1	1.29788e-09	-0.48804	1	1
Zt09_TU_1_00912	1	2645060	2645060	-	154	303	.	1	2644757	2644757	1	0.00176728	-0.388586	1	1	0.00176728	-0.388586	1	1
Zt09_TU_1_00915	1	2653326	2653326	-	163	1099	.	1	2652227	2652227	0	0.00122618	0.272265	1	1	0.00122618	0.272265	1	1
Zt09_TU_1_00916	1	2653646	2653646	+	169	1139	.	1	2654785	2654785	0	7.95803e-05	-0.333323	1	1	1.00246e-05	-0.37061	1	1
Zt09_TU_1_00916	1	2653646	2653646	+	169	-16	.	1	2653630	2653630	1	6.46803e-05	0.531937	1	1	6.5024e-06	0.595952	1	1
Zt09_TU_1_00916	1	2653646	2653646	+	169	299	.	1	2653945	2653945	2	0.00143766	-0.456907	1	1	0.00143766	-0.456907	1	1
Zt09_TU_1_00917	1	2656274	2656274	-	145	994	.	1	2655280	2655280	0	1.74599e-08	-0.457129	1	1	1.74599e-08	-0.457129	1	1
Zt09_TU_1_00918	1	2656781	2656781	+	143	818	.	1	2657599	2657599	0	0.000587186	-0.309174	1	1	0.000835511	-0.300815	1	1
Zt09_TU_1_00918	1	2656781	2656781	+	143	-378	.	1	2656403	2656403	1	0.000936754	0.273126	1	1	0.000936754	0.273126	1	1
Zt09_TU_1_00922	1	2664378	2664378	+	109	4016	.	1	2668394	2668394	0	0.00259506	-0.301573	1	1	0.00259506	-0.301573	1	1
Zt09_TU_1_00924	1	2667392	2667392	+	123	1721	.	1	2669113	2669113	0	6.71257e-05	-0.468744	1	1	6.71257e-05	-0.468744	1	1
Zt09_TU_1_00926	1	2672568	2672568	+	123	214	.	1	2672782	2672782	0	0.00269531	-0.249636	1	1	0.00269531	-0.249636	1	1
Zt09_TU_1_00931	1	2690325	2690325	-	69	-215	.	1	2690540	2690540	0	0.00338459	0.263211	1	1	0.000345721	0.319082	1	1
Zt09_TU_1_00931	1	2690325	2690325	-	69	-217	.	1	2690542	2690545	1	0.000957585	0.431144	1	1	0.000957585	0.431144	1	1
Zt09_TU_1_00934	1	2694757	2694757	+	99	2639	.	1	2697396	2697398	0	9.72957e-05	-0.441259	1	1	0.0011672	-0.370556	1	1
Zt09_TU_1_00934	1	2694757	2694757	+	99	-2711	.	1	2692046	2692046	1	0.000521944	0.286287	1	1	0.000308275	0.297256	1	1
Zt09_TU_1_00934	1	2694757	2694757	+	99	4883	.	1	2699640	2699640	2	0.00224857	0.251008	1	1	0.000240253	0.299564	1	1
Zt09_TU_1_00934	1	2694757	2694757	+	99	2277	.	1	2697034	2697034	3	0.001095	-0.269467	1	1	0.001095	-0.269467	1	1
Zt09_TU_1_00936	1	2706009	2706009	+	122	1565	.	1	2707574	2707574	0	0.000172625	-0.338954	1	1	0.000172625	-0.338954	1	1
Zt09_TU_1_00939	1	2713606	2713606	+	85	1488	.	1	2715094	2715094	0	3.31868e-05	-0.414734	1	1	3.48019e-05	-0.41371	1	1
Zt09_TU_1_00939	1	2713606	2713606	+	85	-3147	.	1	2710459	2710459	1	0.00296911	0.534255	1	1	0.00296911	0.534255	1	1
Zt09_TU_1_00941	1	2719605	2719605	-	83	2207	.	1	2717398	2717398	0	6.09246e-05	-0.357974	1	1	6.09246e-05	-0.357974	1	1
Zt09_TU_1_00942	1	2720017	2720017	+	83	23	.	1	2720040	2720040	0	0.00281425	0.319742	1	1	0.00281425	0.319742	1	1
Zt09_TU_1_00944	1	2723812	2723812	+	64	-238	.	1	2723574	2723574	0	0.0057024	-0.448812	1	1	0.0057024	-0.448812	1	1
Zt09_TU_1_00945	1	2726644	2726644	+	54	784	.	1	2727428	2727428	0	8.46691e-12	-0.62113	1	1	8.46691e-12	-0.62113	1	1
Zt09_TU_1_00946	1	2733688	2733688	+	76	4952	.	1	2738640	2738640	0	0.00106466	0.289129	1	1	0.00106466	0.289129	1	1
Zt09_TU_1_00950	1	2745850	2745850	-	198	258	.	1	2745592	2745592	0	2.96272e-07	-0.417381	1	1	2.96272e-07	-0.417381	1	1
Zt09_TU_1_00951	1	2746990	2746990	-	194	700	.	1	2746290	2746290	0	2.23391e-08	-0.526716	1	1	1.48185e-06	-0.459584	1	1
Zt09_TU_1_00951	1	2746990	2746990	-	194	263	.	1	2746727	2746727	1	0.000325191	-0.335807	1	1	0.000325191	-0.335807	1	1
Zt09_TU_1_00952	1	2747295	2747295	+	191	173	.	1	2747468	2747468	0	0.00120459	-0.264357	1	1	0.00120459	-0.264357	1	1
Zt09_TU_1_00954	1	2751895	2751895	+	189	247	.	1	2752142	2752142	0	0.00172158	-0.256213	1	1	0.00172158	-0.256213	1	1
Zt09_TU_1_00956	1	2761428	2761428	-	84	3817	.	1	2757611	2757611	0	0.000974313	-0.297096	1	1	0.000974313	-0.297096	1	1
Zt09_TU_1_00957	1	2801397	2801397	-	121	1134	.	1	2800263	2800263	0	3.62701e-07	0.469724	1	1	3.62701e-07	0.469724	1	1
Zt09_TU_1_00958	1	2802785	2802785	+	184	-790	.	1	2801995	2801995	0	1.48337e-12	-0.612148	1	1	1.48337e-12	-0.612148	1	1
Zt09_TU_1_00959	1	2807547	2807547	-	267	1000	.	1	2806547	2806547	0	4.66535e-17	-0.620173	1	1	4.66535e-17	-0.620173	1	1
Zt09_TU_1_00960	1	2810600	2810600	-	287	2510	.	1	2808090	2808090	0	1.3699e-07	-0.554237	0	1	4.42206e-06	-0.488348	1	1
Zt09_TU_1_00960	1	2810600	2810600	-	287	2572	.	1	2808028	2808028	1	8.70459e-05	0.415362	1	1	5.38298e-06	0.477201	1	1
Zt09_TU_1_00960	1	2810600	2810600	-	287	1877	.	1	2808723	2808723	2	0.000519596	-0.341424	1	1	0.000519596	-0.341424	1	1
Zt09_TU_1_00961	1	2810889	2810889	+	289	687	.	1	2811576	2811576	0	0.000611893	-0.528596	1	1	0.00153044	-0.49031	1	1
Zt09_TU_1_00961	1	2810889	2810889	+	289	-393	.	1	2810496	2810496	1	0.00140094	-0.268221	1	1	0.000305468	-0.301691	1	1
Zt09_TU_1_00961	1	2810889	2810889	+	289	-1404	.	1	2809485	2809485	2	0.00146071	0.2832	1	1	0.00146071	0.2832	1	1
Zt09_TU_1_00963	1	2814555	2814555	+	187	-150	.	1	2814405	2814405	0	1.28377e-05	-0.451913	1	1	1.28377e-05	-0.451913	1	1
Zt09_TU_1_00965	1	2819738	2819738	-	73	1740	.	1	2817996	2817998	0	4.56614e-06	-0.605093	1	1	4.56614e-06	-0.605093	1	1
Zt09_TU_1_00966	1	2824051	2824051	+	12	4935	.	1	2828986	2828986	0	0.000329774	-0.416074	1	1	0.000329774	-0.416074	1	1
Zt09_TU_1_00967	1	2829734	2829734	+	132	716	.	1	2830450	2830450	0	0.00230829	-0.270289	0	1	0.00026895	-0.320951	1	1
Zt09_TU_1_00967	1	2829734	2829734	+	132	-451	.	1	2829283	2829283	1	0.00350915	0.347645	1	1	0.00350915	0.347645	1	1
Zt09_TU_1_00968	1	2831204	2831204	+	191	-3128	.	1	2828076	2828076	0	0.00113499	0.414203	1	1	0.00113499	0.414203	1	1
Zt09_TU_1_00970	1	2835892	2835892	+	246	1687	.	1	2837579	2837579	0	3.02651e-05	-0.336478	0	1	0.000148491	-0.307577	1	1
Zt09_TU_1_00970	1	2835892	2835892	+	246	-74	.	1	2835818	2835818	1	0.000530756	-0.28375	1	1	0.000530756	-0.28375	1	1
Zt09_TU_1_00971	1	2839852	2839852	-	213	-123	.	1	2839975	2839975	0	1.7442e-07	0.416604	1	1	1.7442e-07	0.416604	1	1
Zt09_TU_1_00973	1	2845325	2845325	-	138	1350	.	1	2843975	2843975	0	0.00035222	-0.510198	1	1	0.00147353	-0.456074	1	1
Zt09_TU_1_00973	1	2845325	2845325	-	138	4876	.	1	2840449	2840449	1	0.00185372	0.255328	1	1	0.00185372	0.255328	1	1
Zt09_TU_1_00974	1	2845762	2845762	+	130	-2137	.	1	2843625	2843625	0	0.000958812	0.295431	1	1	0.000958812	0.295431	1	1
Zt09_TU_1_00977	1	2854785	2854785	+	187	2691	.	1	2857476	2857476	0	0.000708778	0.314392	1	1	0.000708778	0.314392	1	1
Zt09_TU_1_00978	1	2858954	2858954	-	208	2240	.	1	2856714	2856714	0	5.43853e-06	-0.366176	1	1	5.43853e-06	-0.366176	1	1
Zt09_TU_1_00979	1	2859345	2859345	+	218	2	.	1	2859347	2859347	0	3.8604e-08	-0.437092	1	1	1.62389e-07	-0.41844	1	1
Zt09_TU_1_00979	1	2859345	2859345	+	218	97	.	1	2859442	2859442	1	0.00138087	-0.347926	1	1	0.00138087	-0.347926	1	1
Zt09_TU_1_00980	1	2862892	2862892	-	187	-409	.	1	2863301	2863301	0	0.000535699	-0.451324	1	1	0.000535699	-0.451324	1	1
Zt09_TU_1_00981	1	2867686	2867686	+	123	1329	.	1	2869015	2869015	0	0.00137842	0.494831	1	1	0.00137842	0.494831	1	1
Zt09_TU_1_00982	1	2870351	2870351	+	117	-383	.	1	2869968	2869968	0	1.67353e-06	-0.725292	1	1	7.05054e-05	-0.609276	1	1
Zt09_TU_1_00982	1	2870351	2870351	+	117	-72	.	1	2870279	2870279	1	0.00112438	-0.298769	1	1	0.00112438	-0.298769	1	1
Zt09_TU_1_00984	1	2874070	2874070	+	142	1354	.	1	2875424	2875424	0	6.05199e-05	-0.376103	1	1	6.05199e-05	-0.376103	1	1
Zt09_TU_1_00986	1	2877253	2877253	+	140	849	.	1	2878102	2878102	0	0.00116512	-0.413101	1	1	0.00116512	-0.413101	1	1
Zt09_TU_1_00987	1	2880246	2880246	-	99	414	.	1	2879832	2879832	0	0.000505708	-0.292072	1	1	0.000115727	-0.322225	1	1
Zt09_TU_1_00987	1	2880246	2880246	-	99	219	.	1	2880027	2880027	1	0.00088095	0.434073	1	1	0.000240019	0.477321	1	1
Zt09_TU_1_00987	1	2880246	2880246	-	99	-56	.	1	2880302	2880302	2	0.00147548	0.570608	1	1	0.00147548	0.570608	1	1
Zt09_TU_1_00991	1	2891640	2891640	+	209	1234	.	1	2892874	2892874	0	0.000104092	-0.489887	1	1	0.000256653	-0.462789	1	1
Zt09_TU_1_00991	1	2891640	2891640	+	209	-1590	.	1	2890050	2890050	1	0.000996492	-0.332532	1	1	0.000996492	-0.332532	1	1
Zt09_TU_1_00993	1	2897584	2897584	-	86	3083	.	1	2894501	2894501	0	2.37406e-11	-0.518702	1	1	1.2972e-11	-0.524508	1	1
Zt09_TU_1_00993	1	2897584	2897584	-	86	1876	.	1	2895708	2895708	1	0.000636092	-0.3583	1	1	0.000636092	-0.3583	1	1
Zt09_TU_1_00997	1	2910414	2910414	+	128	-1936	.	1	2908478	2908478	0	0.000397975	0.304971	1	1	0.000386322	0.305616	1	1
Zt09_TU_1_00997	1	2910414	2910414	+	128	4387	.	1	2914801	2914801	1	0.00225844	0.260199	1	1	0.00225844	0.260199	1	1
Zt09_TU_1_00998	1	2913142	2913142	-	125	505	.	1	2912637	2912637	0	6.02585e-05	-0.32478	1	1	6.02585e-05	-0.32478	1	1
Zt09_TU_1_00999	1	2913312	2913312	+	122	-20	.	1	2913292	2913292	0	0.00179552	0.256025	1	1	0.00179552	0.256025	1	1
Zt09_TU_1_01000	1	2915465	2915465	+	106	2071	.	1	2917536	2917536	0	4.51355e-17	-0.752049	1	1	4.51355e-17	-0.752049	1	1
Zt09_TU_1_01001	1	2917304	2917304	+	131	232	.	1	2917536	2917536	0	1.56424e-16	-0.741775	1	1	1.56424e-16	-0.741775	1	1
Zt09_TU_1_01002	1	2920263	2920263	-	146	654	.	1	2919609	2919609	0	7.20225e-07	-0.446226	1	1	7.20225e-07	-0.446226	1	1
Zt09_TU_1_01004	1	2924309	2924309	-	151	-44	.	1	2924353	2924354	0	2.69959e-07	0.411562	1	1	2.28876e-08	0.443611	1	1
Zt09_TU_1_01004	1	2924309	2924309	-	151	2184	.	1	2922125	2922125	1	0.00156715	-0.343559	1	1	0.00156715	-0.343559	1	1
Zt09_TU_1_01005	1	2926658	2926658	-	136	-1198	.	1	2927856	2927856	0	2.84389e-06	-0.682144	1	1	2.21376e-06	-0.689024	1	1
Zt09_TU_1_01005	1	2926658	2926658	-	136	-21	.	1	2926679	2926679	1	0.000552243	0.285391	1	1	0.00216612	0.254471	1	1
Zt09_TU_1_01005	1	2926658	2926658	-	136	1904	.	1	2924754	2924754	2	0.00249937	0.257173	1	1	0.00249937	0.257173	1	1
Zt09_TU_1_01006	1	2929263	2929263	-	104	2053	.	1	2927210	2927210	0	0.000850325	0.424138	1	1	0.000850325	0.424138	1	1
Zt09_TU_1_01009	1	2940594	2940594	-	116	1454	.	1	2939140	2939140	0	0.000962963	-0.278846	1	1	0.000962963	-0.278846	1	1
Zt09_TU_1_01010	1	2942126	2942126	-	113	-363	.	1	2942489	2942489	0	4.96858e-06	-0.428794	1	1	6.18472e-06	-0.424764	1	1
Zt09_TU_1_01010	1	2942126	2942126	-	113	942	.	1	2941184	2941184	1	0.000175788	0.347605	1	1	0.000175788	0.347605	1	1
Zt09_TU_1_01016	1	2955452	2955452	+	123	-1	.	1	2955451	2955451	0	4.21687e-08	0.432894	1	1	4.21687e-08	0.432894	1	1
Zt09_TU_1_01017	1	2961561	2961561	-	180	1076	.	1	2960485	2960485	0	0.000859348	-0.271833	1	1	0.000859348	-0.271833	1	1
Zt09_TU_1_01018	1	2961836	2961836	+	180	289	.	1	2962125	2962125	0	1.7375e-05	-0.347082	1	1	8.41367e-07	-0.394017	1	1
Zt09_TU_1_01018	1	2961836	2961836	+	180	-4195	.	1	2957641	2957641	1	0.000525382	0.287593	1	1	0.000525382	0.287593	1	1
Zt09_TU_1_01019	1	2963756	2963756	+	203	-1394	.	1	2962362	2962362	0	8.95734e-05	0.365315	1	1	8.95734e-05	0.365315	1	1
Zt09_TU_1_01020	1	2968202	2968202	-	192	161	.	1	2968041	2968041	0	1.00746e-10	-0.586829	1	1	1.00746e-10	-0.586829	1	1
Zt09_TU_1_01021	1	2968436	2968436	+	192	287	.	1	2968723	2968723	0	3.52789e-12	-0.544174	1	1	1.82752e-13	-0.570475	1	1
Zt09_TU_1_01021	1	2968436	2968436	+	192	855	.	1	2969291	2969291	1	0.000732849	-0.359638	1	1	0.000732849	-0.359638	1	1
Zt09_TU_1_01022	1	2974342	2974342	-	201	3902	.	1	2970440	2970440	0	2.32519e-09	-0.469952	1	1	2.93371e-10	-0.492507	1	1
Zt09_TU_1_01022	1	2974342	2974342	-	201	-99	.	1	2974441	2974441	1	0.00112768	0.270051	1	1	0.00112768	0.270051	1	1
Zt09_TU_1_01023	1	2975135	2975135	-	195	-504	.	1	2975639	2975639	0	5.35864e-09	-0.468499	1	1	3.88717e-12	-0.544344	1	1
Zt09_TU_1_01023	1	2975135	2975135	-	195	434	.	1	2974701	2974701	1	0.000184754	-0.346076	1	1	3.09659e-05	-0.383399	1	1
Zt09_TU_1_01023	1	2975135	2975135	-	195	-561	.	1	2975696	2975696	2	0.000683475	-0.485739	1	1	0.000122987	-0.546218	1	1
Zt09_TU_1_01023	1	2975135	2975135	-	195	-4928	.	1	2980063	2980063	3	0.00068458	0.575259	1	1	0.00068458	0.575259	1	1
Zt09_TU_1_01025	1	2978549	2978549	+	215	1258	.	1	2979807	2979807	0	7.63009e-05	0.325987	1	1	7.63009e-05	0.325987	1	1
Zt09_TU_1_01026	1	2984164	2984164	-	145	835	.	1	2983329	2983329	0	4.29346e-05	-0.380622	1	1	4.29346e-05	-0.380622	1	1
Zt09_TU_1_01029	1	2995573	2995573	-	163	1668	.	1	2993905	2993905	0	2.60889e-09	-0.532116	1	1	6.08635e-10	-0.550388	1	1
Zt09_TU_1_01029	1	2995573	2995573	-	163	-1147	.	1	2996720	2996720	1	0.000744872	0.349035	1	1	0.000744872	0.349035	1	1
Zt09_TU_1_01031	1	2997031	2997031	+	177	-311	.	1	2996720	2996720	0	5.31253e-05	0.414723	1	1	3.80366e-06	0.470234	1	1
Zt09_TU_1_01031	1	2997031	2997031	+	177	708	.	1	2997739	2997739	1	0.00182138	-0.254808	1	1	0.00182138	-0.254808	1	1
Zt09_TU_1_01032	1	2999342	2999342	-	193	-3466	.	1	3002808	3002808	0	7.00872e-05	0.609136	1	1	0.000167041	0.57832	1	1
Zt09_TU_1_01032	1	2999342	2999342	-	193	-344	.	1	2999686	2999686	1	0.000731881	-0.544915	1	1	0.000731881	-0.544915	1	1
Zt09_TU_1_01035	1	3004925	3004925	+	201	3528	.	1	3008453	3008453	0	0.000963344	-0.532932	0	1	6.35804e-05	-0.640014	1	1
Zt09_TU_1_01035	1	3004925	3004925	+	201	2849	.	1	3007774	3007774	1	0.000527244	0.31168	1	1	0.000527244	0.31168	1	1
Zt09_TU_1_01036	1	3009331	3009331	-	198	1008	.	1	3008323	3008323	0	8.27953e-07	0.68975	1	1	1.81988e-07	0.726481	1	1
Zt09_TU_1_01036	1	3009331	3009331	-	198	1526	.	1	3007805	3007805	1	0.000158717	-0.317848	1	1	0.000158717	-0.317848	1	1
Zt09_TU_1_01038	1	3013516	3013516	-	187	1260	.	1	3012256	3012256	0	6.19903e-08	0.537129	1	1	6.19903e-08	0.537129	1	1
Zt09_TU_1_01039	1	3013772	3013772	+	188	3224	.	1	3016996	3016996	0	0.00175807	0.258583	1	1	0.00175807	0.258583	1	1
Zt09_TU_1_01041	1	3017864	3017864	+	218	707	.	1	3018571	3018571	0	1.49404e-15	-0.619553	1	1	1.49404e-15	-0.619553	1	1
Zt09_TU_1_01042	1	3018840	3018840	+	212	177	.	1	3019017	3019017	0	2.10388e-05	-0.368818	1	1	2.10388e-05	-0.368818	1	1
Zt09_TU_1_01044	1	3025640	3025640	-	138	750	.	1	3024890	3024890	0	0.000360077	-0.290092	1	1	0.000360077	-0.290092	1	1
Zt09_TU_1_01045	1	3028423	3028423	-	116	84	.	1	3028339	3028339	0	1.66057e-05	0.36043	1	1	1.66057e-05	0.36043	1	1
Zt09_TU_1_01046	1	3028673	3028673	+	117	1761	.	1	3030434	3030434	0	1.41045e-07	0.514645	1	1	5.79534e-08	0.528861	1	1
Zt09_TU_1_01046	1	3028673	3028673	+	117	-4287	.	1	3024386	3024386	1	0.000391325	-0.438553	1	1	0.000391325	-0.438553	1	1
Zt09_TU_1_01047	1	3031209	3031209	+	140	2075	.	1	3033284	3033284	0	9.12898e-05	-0.32036	1	1	9.12898e-05	-0.32036	1	1
Zt09_TU_1_01048	1	3034914	3034914	-	211	155	.	1	3034759	3034759	0	0.00104624	-0.268482	1	1	0.00104624	-0.268482	1	1
Zt09_TU_1_01049	1	3036100	3036100	+	205	-642	.	1	3035458	3035458	0	7.28226e-06	-0.418667	1	1	4.56398e-06	-0.427222	1	1
Zt09_TU_1_01049	1	3036100	3036100	+	205	4451	.	1	3040551	3040551	1	0.00170815	0.271384	1	1	0.000488292	0.30049	1	1
Zt09_TU_1_01049	1	3036100	3036100	+	205	-4985	.	1	3031115	3031115	2	0.00190588	0.266617	1	1	0.00190588	0.266617	1	1
Zt09_TU_1_01050	1	3037259	3037259	+	218	-1736	.	1	3035523	3035523	0	6.01047e-05	-0.36745	1	1	0.000149081	-0.348342	1	1
Zt09_TU_1_01050	1	3037259	3037259	+	218	3292	.	1	3040551	3040551	1	0.000284518	0.312176	1	1	0.000284518	0.312176	1	1
Zt09_TU_1_01051	1	3039800	3039800	-	200	97	.	1	3039703	3039703	0	0.000284464	-0.438138	1	1	0.000284464	-0.438138	1	1
Zt09_TU_1_01053	1	3043546	3043546	+	242	2095	.	1	3045641	3045645	0	0.000741328	-0.340222	1	1	0.00100947	-0.331881	1	1
Zt09_TU_1_01053	1	3043546	3043546	+	242	328	.	1	3043874	3043874	1	0.00142775	0.442219	1	1	0.00142775	0.442219	1	1
Zt09_TU_1_01054	1	3046041	3046041	+	251	989	.	1	3047030	3047030	0	1.02702e-06	-0.390707	1	1	1.02702e-06	-0.390707	1	1
Zt09_TU_1_01055	1	3048652	3048652	-	250	1049	.	1	3047603	3047603	0	3.45273e-13	-0.583676	0	1	1.51944e-10	-0.523915	1	1
Zt09_TU_1_01055	1	3048652	3048652	-	250	1135	.	1	3047517	3047517	1	5.46228e-06	-0.49192	1	1	5.46228e-06	-0.49192	1	1
Zt09_TU_1_01056	1	3048895	3048895	+	253	352	.	1	3049247	3049247	0	4.37989e-20	-0.718339	1	1	4.37989e-20	-0.718339	1	1
Zt09_TU_1_01057	1	3051214	3051214	-	294	-8	.	1	3051222	3051222	0	6.93969e-14	0.573307	1	1	1.112e-09	0.481211	1	1
Zt09_TU_1_01057	1	3051214	3051214	-	294	182	.	1	3051032	3051032	1	0.000740435	-0.336173	1	1	0.000740435	-0.336173	1	1
Zt09_TU_1_01058	1	3052172	3052172	+	263	4531	.	1	3056703	3056703	0	0.000183536	-0.666994	1	1	6.03628e-05	-0.712701	1	1
Zt09_TU_1_01058	1	3052172	3052172	+	263	-3738	.	1	3048434	3048434	1	0.00207276	0.285248	1	1	0.00207276	0.285248	1	1
Zt09_TU_1_01059	1	3054981	3054981	+	203	815	.	1	3055796	3055796	0	1.13496e-06	-0.439401	1	1	1.13496e-06	-0.439401	1	1
Zt09_TU_1_01060	1	3061525	3061525	-	168	3858	.	1	3057667	3057667	0	0.000778424	-0.369485	1	1	0.000778424	-0.369485	1	1
Zt09_TU_1_01061	1	3062564	3062564	+	175	-199	.	1	3062365	3062365	0	4.67109e-08	-0.501638	1	1	5.77717e-08	-0.498509	1	1
Zt09_TU_1_01061	1	3062564	3062564	+	175	2383	.	1	3064947	3064947	1	5.8931e-05	-0.352125	1	1	5.8931e-05	-0.352125	1	1
Zt09_TU_1_01064	1	3074605	3074605	-	370	1382	.	1	3073223	3073223	0	1.85599e-06	-0.579622	1	1	6.71326e-06	-0.549596	1	1
Zt09_TU_1_01064	1	3074605	3074605	-	370	-116	.	1	3074721	3074721	1	0.000595606	-0.303709	1	1	0.000595606	-0.303709	1	1
Zt09_TU_1_01065	1	3074784	3074784	+	360	790	.	1	3075574	3075574	0	4.0295e-06	-0.482738	1	1	4.0295e-06	-0.482738	1	1
Zt09_TU_1_01066	1	3077126	3077126	-	385	979	.	1	3076147	3076147	0	2.03204e-13	-0.567839	1	1	2.03204e-13	-0.567839	1	1
Zt09_TU_1_01067	1	3078154	3078154	+	405	1521	.	1	3079675	3079675	0	7.45919e-12	-0.629061	1	1	7.13868e-12	-0.629548	1	1
Zt09_TU_1_01067	1	3078154	3078154	+	405	-98	.	1	3078055	3078056	1	2.95958e-06	0.376372	1	1	5.73948e-08	0.431436	1	1
Zt09_TU_1_01067	1	3078154	3078154	+	405	3198	.	1	3081352	3081352	2	0.000169459	-0.517947	1	1	0.000169459	-0.517947	1	1
Zt09_TU_1_01069	1	3085787	3085787	-	231	-100	.	1	3085887	3085887	0	2.32831e-07	-0.596949	1	1	1.86744e-08	-0.643903	1	1
Zt09_TU_1_01069	1	3085787	3085787	-	231	1849	.	1	3083938	3083938	1	0.000989644	0.390644	1	1	0.000989644	0.390644	1	1
Zt09_TU_1_01071	1	3095314	3095314	+	189	574	.	1	3095888	3095888	0	0.000161231	0.326213	1	1	0.000161231	0.326213	1	1
Zt09_TU_1_01072	1	3098707	3098707	-	290	-796	.	1	3099503	3099503	0	0.000501004	-0.396128	1	1	0.000501004	-0.396128	1	1
Zt09_TU_1_01073	1	3099426	3099426	+	300	488	.	1	3099914	3099914	0	0.000280889	-0.472313	1	1	0.000280889	-0.472313	1	1
Zt09_TU_1_01074	1	3100660	3100660	+	324	-218	.	1	3100442	3100442	0	8.65143e-10	-0.549497	1	1	8.65143e-10	-0.549497	1	1
Zt09_TU_1_01075	1	3103184	3103184	+	291	1503	.	1	3104687	3104687	0	1.90486e-06	-0.398299	1	1	1.90486e-06	-0.398299	1	1
Zt09_TU_1_01078	1	3113113	3113113	-	201	429	.	1	3112684	3112684	0	1.79315e-13	-0.613462	1	1	1.37379e-14	-0.636151	1	1
Zt09_TU_1_01078	1	3113113	3113113	-	201	-344	.	1	3113457	3113457	1	0.000517836	-0.479821	1	1	0.000517836	-0.479821	1	1
Zt09_TU_1_01079	1	3113356	3113356	+	207	3986	.	1	3117342	3117342	0	0.000274707	-0.297796	0	1	0.000295177	-0.296346	1	1
Zt09_TU_1_01079	1	3113356	3113356	+	207	2752	.	1	3116108	3116108	1	0.00128656	-0.264796	0	1	2.12589e-05	-0.34512	1	1
Zt09_TU_1_01079	1	3113356	3113356	+	207	-40	.	1	3113316	3113316	2	0.000408322	0.294655	1	1	0.000408322	0.294655	1	1
Zt09_TU_1_01080	1	3118572	3118572	-	215	570	.	1	3118002	3118002	0	6.81258e-06	-0.364343	1	1	6.81258e-06	-0.364343	1	1
Zt09_TU_1_01081	1	3119603	3119603	+	211	866	.	1	3120469	3120469	0	3.11688e-10	0.508358	1	1	3.11688e-10	0.508358	1	1
Zt09_TU_1_01085	1	3131956	3131956	+	169	-462	.	1	3131494	3131494	0	5.15996e-11	0.514175	1	1	5.15996e-11	0.514175	1	1
Zt09_TU_1_01086	1	3134645	3134645	+	155	-87	.	1	3134558	3134558	0	3.46725e-05	0.734003	1	1	2.70018e-05	0.743503	1	1
Zt09_TU_1_01086	1	3134645	3134645	+	155	-3196	.	1	3131449	3131449	1	0.00339356	-0.309189	1	1	0.00339356	-0.309189	1	1
Zt09_TU_1_01087	1	3139444	3139444	-	161	803	.	1	3138641	3138641	0	3.65265e-08	-0.491041	1	1	8.79159e-09	-0.51057	1	1
Zt09_TU_1_01087	1	3139444	3139444	-	161	4886	.	1	3134558	3134558	1	2.17226e-06	0.832181	1	1	2.17226e-06	0.832181	1	1
Zt09_TU_1_01088	1	3144520	3144520	+	215	1523	.	1	3146043	3146043	0	3.8886e-15	-0.66267	1	1	3.8886e-15	-0.66267	1	1
Zt09_TU_1_01089	1	3149064	3149064	+	287	149	.	1	3149213	3149213	0	6.15979e-06	-0.386088	1	1	6.15979e-06	-0.386088	1	1
Zt09_TU_1_01090	1	3152248	3152248	-	446	1531	.	1	3150717	3150717	0	3.23142e-07	0.418425	1	1	3.02203e-07	0.419368	1	1
Zt09_TU_1_01090	1	3152248	3152248	-	446	638	.	1	3151610	3151610	1	0.00139361	-0.331426	1	1	0.000454632	-0.362294	1	1
Zt09_TU_1_01090	1	3152248	3152248	-	446	-132	.	1	3152380	3152381	2	0.000773288	0.51924	1	1	0.000773288	0.51924	1	1
Zt09_TU_1_01091	1	3152664	3152664	+	431	448	.	1	3153112	3153112	0	7.55771e-06	-0.74736	1	1	7.55771e-06	-0.74736	1	1
Zt09_TU_1_01092	1	3154747	3154747	-	354	497	.	1	3154250	3154250	0	2.42604e-08	-0.465469	1	1	2.42604e-08	-0.465469	1	1
Zt09_TU_1_01093	1	3155292	3155292	+	349	609	.	1	3155901	3155901	0	6.38658e-09	-0.511389	1	1	6.38658e-09	-0.511389	1	1
Zt09_TU_1_01096	1	3166224	3166224	-	341	53	.	1	3166171	3166171	0	0.00127677	0.446521	1	1	0.00127677	0.446521	1	1
Zt09_TU_1_01097	1	3166512	3166512	+	335	2231	.	1	3168743	3168743	0	2.00219e-10	-0.523466	1	1	1.90222e-14	-0.61158	1	1
Zt09_TU_1_01097	1	3166512	3166512	+	335	788	.	1	3167300	3167300	1	1.68055e-10	-0.514028	1	1	1.68055e-10	-0.514028	1	1
Zt09_TU_1_01099	1	3170522	3170522	+	336	321	.	1	3170843	3170843	0	3.75538e-05	-0.345981	1	1	3.75538e-05	-0.345981	1	1
Zt09_TU_1_01100	1	3171949	3171949	-	317	1797	.	1	3170152	3170152	0	0.00112093	-0.280641	1	1	0.00112093	-0.280641	1	1
Zt09_TU_1_01101	1	3173628	3173628	-	241	3520	.	1	3170108	3170108	0	0.000479694	-0.347416	1	1	0.000479694	-0.347416	1	1
Zt09_TU_1_01102	1	3174545	3174545	+	203	128	.	1	3174673	3174673	0	0.000954384	-0.400817	1	1	0.000954384	-0.400817	1	1
Zt09_TU_1_01103	1	3180005	3180005	-	157	3089	.	1	3176916	3176916	0	7.50733e-05	-0.371564	1	1	7.50733e-05	-0.371564	1	1
Zt09_TU_1_01104	1	3181752	3181752	-	138	825	.	1	3180927	3180927	0	0.000142675	-0.641105	0	1	6.22699e-05	-0.673102	1	1
Zt09_TU_1_01104	1	3181752	3181752	-	138	-1673	.	1	3183425	3183425	1	0.00145532	-0.265647	1	1	0.000590973	-0.285876	1	1
Zt09_TU_1_01104	1	3181752	3181752	-	138	2176	.	1	3179576	3179576	2	0.00272041	-0.485803	1	1	0.00272041	-0.485803	1	1
Zt09_TU_1_01107	1	3191482	3191482	-	72	109	.	1	3191373	3191373	0	0.000773234	0.34371	1	1	0.000773234	0.34371	1	1
Zt09_TU_1_01110	1	3195834	3195834	+	129	-40	.	1	3195794	3195794	0	5.95392e-05	-0.381324	1	1	1.93259e-05	-0.404342	1	1
Zt09_TU_1_01110	1	3195834	3195834	+	129	-4461	.	1	3191373	3191373	1	0.00218718	-0.314217	1	1	0.00218718	-0.314217	1	1
Zt09_TU_1_01111	1	3197245	3197245	+	138	-196	.	1	3197049	3197049	0	4.5157e-05	-0.361372	1	1	4.5157e-05	-0.361372	1	1
Zt09_TU_1_01112	1	3201700	3201700	+	106	-172	.	1	3201525	3201528	0	0.0016466	-0.347145	1	1	0.0016466	-0.347145	1	1
Zt09_TU_1_01115	1	3213214	3213214	-	68	3635	.	1	3209579	3209579	0	0.00582953	0.496875	1	1	0.00582953	0.496875	1	1
Zt09_TU_1_01116	1	3215436	3215436	-	11	1504	.	1	3213932	3213932	0	0.00635676	0.491982	1	1	0.00635676	0.491982	1	1
Zt09_TU_1_01125	1	3243003	3243003	+	75	4102	.	1	3247105	3247105	0	6.2661e-09	-0.902677	1	1	6.2661e-09	-0.902677	1	1
Zt09_TU_1_01126	1	3248688	3248688	-	125	1532	.	1	3247156	3247156	0	2.6092e-05	-0.642182	1	1	3.22535e-05	-0.635258	1	1
Zt09_TU_1_01126	1	3248688	3248688	-	125	-1207	.	1	3249895	3249895	1	0.00239059	-0.272469	1	1	0.00239059	-0.272469	1	1
Zt09_TU_1_01128	1	3252767	3252767	+	166	-694	.	1	3252073	3252073	0	1.69374e-08	0.490388	1	1	1.69374e-08	0.490388	1	1
Zt09_TU_1_01129	1	3256277	3256277	-	155	26	.	1	3256251	3256251	0	1.65738e-11	-0.612997	1	1	1.65738e-11	-0.612997	1	1
Zt09_TU_1_01130	1	3256831	3256831	+	154	428	.	1	3257259	3257259	0	0.000620187	-0.333909	1	1	0.000620187	-0.333909	1	1
Zt09_TU_1_01131	1	3260860	3260860	-	158	2573	.	1	3258287	3258287	0	0.00111375	-0.425968	1	1	0.00111375	-0.425968	1	1
Zt09_TU_1_01132	1	3265638	3265638	-	141	-225	.	1	3265863	3265863	0	0.000362045	-0.291296	1	1	0.000362045	-0.291296	1	1
Zt09_TU_1_01133	1	3265949	3265949	+	134	2037	.	1	3267986	3267986	0	0.00307698	0.281078	1	1	0.00307698	0.281078	1	1
Zt09_TU_1_01134	1	3269628	3269628	-	181	1564	.	1	3268064	3268064	0	1.47747e-09	-0.487217	1	1	1.47747e-09	-0.487217	1	1
Zt09_TU_1_01135	1	3269685	3269685	+	182	577	.	1	3270262	3270262	0	1.09239e-10	-0.511751	1	1	1.09239e-10	-0.511751	1	1
Zt09_TU_1_01136	1	3270999	3270999	+	193	1065	.	1	3272064	3272064	0	1.00687e-15	-0.611479	1	1	1.00687e-15	-0.611479	1	1
Zt09_TU_1_01137	1	3272083	3272083	+	227	306	.	1	3272389	3272389	0	2.07384e-06	0.432408	1	1	2.07384e-06	0.432408	1	1
Zt09_TU_1_01138	1	3276799	3276799	-	192	209	.	1	3276590	3276590	0	1.47751e-09	-0.495899	0	1	3.11729e-07	-0.426966	1	1
Zt09_TU_1_01138	1	3276799	3276799	-	192	4028	.	1	3272771	3272771	1	0.000117567	-0.31788	0	1	1.96188e-05	-0.350347	1	1
Zt09_TU_1_01138	1	3276799	3276799	-	192	-3063	.	1	3279862	3279862	2	0.00266295	-0.447483	1	1	0.00266295	-0.447483	1	1
Zt09_TU_1_01139	1	3281832	3281832	+	104	-1711	.	1	3280121	3280121	0	0.00010571	0.368124	1	1	0.00010571	0.368124	1	1
Zt09_TU_1_01142	1	3291003	3291003	-	60	-296	.	1	3291299	3291299	0	5.11517e-06	0.543407	1	1	5.11517e-06	0.543407	1	1
Zt09_TU_1_01143	1	3294687	3294687	-	48	367	.	1	3294320	3294320	0	0.00288575	-0.340837	1	1	0.000675776	-0.387043	1	1
Zt09_TU_1_01143	1	3294687	3294687	-	48	-2955	.	1	3297642	3297642	1	0.00762566	0.220052	1	1	0.00762566	0.220052	1	1
Zt09_TU_1_01145	1	3300579	3300579	+	92	1600	.	1	3302179	3302179	0	0.000448545	0.317702	1	1	0.000448545	0.317702	1	1
Zt09_TU_1_01146	1	3307780	3307780	+	164	188	.	1	3307968	3307968	0	0.00153125	-0.297857	1	1	0.00153125	-0.297857	1	1
Zt09_TU_1_01149	1	3311990	3311990	+	232	-116	.	1	3311872	3311874	0	0.000201184	0.496803	0	1	2.59706e-06	0.61934	1	1
Zt09_TU_1_01149	1	3311990	3311990	+	232	1099	.	1	3313089	3313089	1	0.000230661	-0.544472	1	1	0.000230661	-0.544472	1	1
Zt09_TU_1_01150	1	3313381	3313381	+	188	-1507	.	1	3311872	3311874	0	3.61624e-05	0.548966	1	1	3.61624e-05	0.548966	1	1
Zt09_TU_1_01151	1	3314344	3314344	+	190	-2470	.	1	3311872	3311874	0	5.241e-10	0.796095	1	1	5.241e-10	0.796095	1	1
Zt09_TU_1_01152	1	3315918	3315918	-	191	-493	.	1	3316411	3316414	0	1.57488e-05	0.350829	1	1	1.57488e-05	0.350829	1	1
Zt09_TU_1_01154	1	3320780	3320780	-	86	2560	.	1	3318220	3318220	0	1.13192e-05	-0.413391	1	1	1.13192e-05	-0.413391	1	1
Zt09_TU_1_01156	1	3330064	3330064	-	106	1341	.	1	3328723	3328723	0	0.000566928	0.288588	1	1	0.000566928	0.288588	1	1
Zt09_TU_1_01157	1	3330279	3330279	+	110	-2	.	1	3330277	3330277	0	1.3273e-14	-0.631336	1	1	0.000434543	-0.311872	1	1
Zt09_TU_1_01157	1	3330279	3330279	+	110	220	.	1	3330499	3330499	1	0.00316569	-0.263661	1	1	0.00316569	-0.263661	1	1
Zt09_TU_1_01158	1	3334237	3334237	-	161	441	.	1	3333796	3333796	0	9.13199e-06	-0.452694	1	1	9.13199e-06	-0.452694	1	1
Zt09_TU_1_01160	1	3337209	3337209	-	217	426	.	1	3336783	3336783	0	1.31103e-05	-0.352781	1	1	1.31103e-05	-0.352781	1	1
Zt09_TU_1_01161	1	3339522	3339522	-	232	-1519	.	1	3341041	3341041	0	0.000701875	0.278021	1	1	0.000701875	0.278021	1	1
Zt09_TU_1_01164	1	3346967	3346967	+	183	-2664	.	1	3344303	3344303	0	0.00173769	0.266081	1	1	0.00173769	0.266081	1	1
Zt09_TU_1_01165	1	3348650	3348650	+	183	3635	.	1	3352285	3352285	0	1.86605e-06	-0.38723	1	1	1.12543e-07	-0.426982	1	1
Zt09_TU_1_01165	1	3348650	3348650	+	183	-16	.	1	3348634	3348634	1	3.55235e-05	0.371733	1	1	3.55235e-05	0.371733	1	1
Zt09_TU_1_01167	1	3353474	3353474	+	263	-126	.	1	3353348	3353348	0	1.32156e-07	-0.422878	1	1	1.32156e-07	-0.422878	1	1
Zt09_TU_1_01170	1	3367212	3367212	-	204	3775	.	1	3363437	3363437	0	9.78199e-05	-0.433188	1	1	0.000248175	-0.40864	1	1
Zt09_TU_1_01170	1	3367212	3367212	-	204	1181	.	1	3366031	3366031	1	0.00047597	-0.306019	1	1	0.00047597	-0.306019	1	1
Zt09_TU_1_01171	1	3367829	3367829	+	201	983	.	1	3368812	3368812	0	9.92912e-07	-0.477162	1	1	9.92912e-07	-0.477162	1	1
Zt09_TU_1_01172	1	3369579	3369579	+	167	1885	.	1	3371464	3371464	0	3.9735e-07	-0.409753	1	1	2.27176e-08	-0.447554	1	1
Zt09_TU_1_01172	1	3369579	3369579	+	167	-1562	.	1	3368017	3368017	1	0.000276669	-0.349795	1	1	0.000276669	-0.349795	1	1
Zt09_TU_1_01173	1	3373414	3373414	+	188	1773	.	1	3375187	3375187	0	0.00143296	-0.370925	1	1	0.00143296	-0.370925	1	1
Zt09_TU_1_01175	1	3377295	3377295	+	190	63	.	1	3377358	3377358	0	0.00145045	-0.334914	1	1	0.00145045	-0.334914	1	1
Zt09_TU_1_01176	1	3379232	3379232	-	236	990	.	1	3378242	3378242	0	7.56814e-13	-0.546272	1	1	1.05752e-12	-0.543356	1	1
Zt09_TU_1_01176	1	3379232	3379232	-	236	233	.	1	3378999	3378999	1	0.000364405	-0.412941	1	1	0.000364405	-0.412941	1	1
Zt09_TU_1_01177	1	3381504	3381504	-	222	-1656	.	1	3383160	3383160	0	0.000645512	0.325829	1	1	6.42153e-05	0.378874	1	1
Zt09_TU_1_01177	1	3381504	3381504	-	222	320	.	1	3381184	3381184	1	0.000502612	-0.328505	1	1	0.000819113	-0.316431	1	1
Zt09_TU_1_01177	1	3381504	3381504	-	222	3284	.	1	3378220	3378220	2	0.00128227	0.29033	1	1	0.00128227	0.29033	1	1
Zt09_TU_1_01178	1	3382518	3382518	+	202	1208	.	1	3383726	3383726	0	2.84793e-10	-0.549882	1	1	1.14869e-10	-0.560358	1	1
Zt09_TU_1_01178	1	3382518	3382518	+	202	419	.	1	3382937	3382937	1	7.17656e-05	-0.328125	1	1	7.17656e-05	-0.328125	1	1
Zt09_TU_1_01180	1	3390823	3390823	-	85	-70	.	1	3390893	3390893	0	0.000173953	0.306845	1	1	7.78463e-05	0.322094	1	1
Zt09_TU_1_01180	1	3390823	3390823	-	85	1796	.	1	3389027	3389027	1	0.000442185	-0.289176	1	1	8.4376e-05	-0.321863	1	1
Zt09_TU_1_01180	1	3390823	3390823	-	85	-2708	.	1	3393531	3393531	2	0.000743584	-0.276534	1	1	0.000743584	-0.276534	1	1
Zt09_TU_1_01181	1	3391091	3391091	+	85	827	.	1	3391918	3391918	0	6.97165e-12	-0.533754	1	1	1.54338e-11	-0.526195	1	1
Zt09_TU_1_01181	1	3391091	3391091	+	85	2923	.	1	3394014	3394014	1	0.00423333	0.253782	1	1	0.00423333	0.253782	1	1
Zt09_TU_1_01183	1	3394831	3394831	-	110	528	.	1	3394303	3394303	0	0.00364795	-0.294905	1	1	0.00364795	-0.294905	1	1
Zt09_TU_1_01185	1	3397800	3397800	+	134	594	.	1	3398394	3398394	0	1.33542e-07	-0.608396	1	1	5.28639e-08	-0.625822	1	1
Zt09_TU_1_01185	1	3397800	3397800	+	134	4309	.	1	3402109	3402109	1	0.00189429	-0.256825	1	1	0.00189429	-0.256825	1	1
Zt09_TU_1_01190	1	3420048	3420048	-	107	-148	.	1	3420196	3420196	0	9.83202e-08	-0.466676	1	1	9.83202e-08	-0.466676	1	1
Zt09_TU_1_01191	1	3423243	3423243	-	149	-663	.	1	3423906	3423906	0	2.57058e-06	0.5722	1	1	6.42798e-07	0.602984	1	1
Zt09_TU_1_01191	1	3423243	3423243	-	149	-73	.	1	3423316	3423316	1	0.00250594	-0.266143	1	1	0.00250594	-0.266143	1	1
Zt09_TU_1_01192	1	3425054	3425054	-	175	-1171	.	1	3426225	3426225	0	0.00302695	0.247991	1	1	0.00302695	0.247991	1	1
Zt09_TU_1_01193	1	3425287	3425287	+	167	3947	.	1	3429234	3429234	0	0.000232503	-0.335459	1	1	0.000232503	-0.335459	1	1
Zt09_TU_1_01194	1	3430140	3430140	+	82	-81	.	1	3430059	3430059	0	3.82755e-05	-0.365093	1	1	0.00202796	-0.277143	1	1
Zt09_TU_1_01194	1	3430140	3430140	+	82	-3810	.	1	3426330	3426330	1	0.00690612	-0.438832	1	1	0.00690612	-0.438832	1	1
Zt09_TU_1_01195	1	3432211	3432211	-	93	484	.	1	3431727	3431727	0	5.62568e-10	0.48489	1	1	5.62568e-10	0.48489	1	1
Zt09_TU_1_01196	1	3432483	3432483	+	99	3476	.	1	3435959	3435959	0	3.2292e-11	-0.573739	1	1	3.40876e-11	-0.573149	1	1
Zt09_TU_1_01196	1	3432483	3432483	+	99	-4210	.	1	3428273	3428273	1	0.00276922	-0.538191	1	1	0.00276922	-0.538191	1	1
Zt09_TU_1_01198	1	3438181	3438181	+	148	1729	.	1	3439910	3439910	0	4.64515e-06	-0.454358	1	1	1.3668e-05	-0.432953	1	1
Zt09_TU_1_01198	1	3438181	3438181	+	148	654	.	1	3438835	3438835	1	0.000484255	-0.329406	1	1	0.000484255	-0.329406	1	1
Zt09_TU_1_01201	1	3444904	3444904	-	258	1292	.	1	3443612	3443612	0	0.00195113	-0.271415	1	1	0.000595618	-0.299724	1	1
Zt09_TU_1_01201	1	3444904	3444904	-	258	-91	.	1	3444995	3444995	1	0.00184801	-0.258067	1	1	0.00184801	-0.258067	1	1
Zt09_TU_1_01204	1	3452472	3452472	+	189	4951	.	1	3457423	3457423	0	0.00169414	0.27206	1	1	0.00169414	0.27206	1	1
Zt09_TU_1_01205	1	3454928	3454928	+	203	-2699	.	1	3452229	3452229	0	0.000935123	0.284876	1	1	0.000935123	0.284876	1	1
Zt09_TU_1_01206	1	3460875	3460875	-	152	4649	.	1	3456226	3456226	0	0.00016333	0.365469	1	1	0.00016333	0.365469	1	1
Zt09_TU_1_01207	1	3463779	3463779	+	131	-302	.	1	3463477	3463477	0	0.00235214	0.281493	1	1	0.00235214	0.281493	1	1
Zt09_TU_1_01209	1	3469345	3469345	-	268	-138	.	1	3469483	3469484	0	0.000683617	0.320377	1	1	0.000260019	0.343472	1	1
Zt09_TU_1_01209	1	3469345	3469345	-	268	2301	.	1	3467044	3467044	1	0.00175811	-0.531804	1	1	0.00175811	-0.531804	1	1
Zt09_TU_1_01210	1	3471221	3471221	-	246	-211	.	1	3471432	3471432	0	0.00110158	0.283435	1	1	0.00110158	0.283435	1	1
Zt09_TU_1_01211	1	3471722	3471722	+	240	1437	.	1	3473159	3473159	0	2.07606e-20	-0.722926	1	1	2.07606e-20	-0.722926	1	1
Zt09_TU_1_01212	1	3475654	3475654	-	206	1368	.	1	3474286	3474286	0	1.6677e-11	-0.545929	1	1	1.6677e-11	-0.545929	1	1
Zt09_TU_1_01213	1	3476332	3476332	+	172	682	.	1	3477014	3477014	0	0.00757481	-0.399076	0	0	0.0003298	-0.531297	1	1
Zt09_TU_1_01213	1	3476332	3476332	+	172	436	.	1	3476768	3476768	1	7.94602e-06	-0.359908	1	1	3.69846e-07	-0.405565	1	1
Zt09_TU_1_01213	1	3476332	3476332	+	172	1040	.	1	3477372	3477372	2	0.000646611	-0.283923	1	1	0.000646611	-0.283923	1	1
Zt09_TU_1_01214	1	3478337	3478337	+	196	3756	.	1	3482093	3482093	0	5.80827e-14	-0.575531	1	1	5.80827e-14	-0.575531	1	1
Zt09_TU_1_01215	1	3482966	3482966	+	184	944	.	1	3483910	3483910	0	4.18595e-10	-0.594509	1	1	9.79387e-10	-0.583348	1	1
Zt09_TU_1_01215	1	3482966	3482966	+	184	233	.	1	3483199	3483199	1	0.00236717	0.269638	1	1	0.00236717	0.269638	1	1
Zt09_TU_1_01217	1	3487245	3487245	-	126	4306	.	1	3482939	3482939	0	0.00118543	-0.310255	1	1	0.00118543	-0.310255	1	1
Zt09_TU_1_01219	1	3489146	3489146	+	53	1731	.	1	3490877	3490877	0	5.25243e-05	-0.331264	1	1	5.25243e-05	-0.331264	1	1
Zt09_TU_1_01220	1	3491363	3491363	+	42	-2394	.	1	3488969	3488969	0	0.00238262	0.34125	1	1	0.00238262	0.34125	1	1
Zt09_TU_1_01223	1	3497470	3497470	+	90	2147	.	1	3499617	3499617	0	0.000837122	-0.308103	1	1	0.000837122	-0.308103	1	1
Zt09_TU_1_01224	1	3500850	3500850	-	113	1167	.	1	3499683	3499683	0	0.00138727	-0.406967	1	1	0.00138727	-0.406967	1	1
Zt09_TU_1_01225	1	3503059	3503059	-	169	-156	.	1	3503215	3503215	0	1.76337e-14	0.611142	1	1	0.000197915	0.319773	1	1
Zt09_TU_1_01225	1	3503059	3503059	-	169	-402	.	1	3503461	3503468	1	0.00100722	0.285035	1	1	0.00100722	0.285035	1	1
Zt09_TU_1_01226	1	3504333	3504333	+	166	2600	.	1	3506933	3506933	0	0.000103696	-0.32322	1	1	0.000103696	-0.32322	1	1
Zt09_TU_1_01227	1	3510394	3510394	-	199	2336	.	1	3508058	3508058	0	0.000262263	-0.316608	1	1	0.000262263	-0.316608	1	1
Zt09_TU_1_01229	1	3517234	3517234	+	174	2116	.	1	3519350	3519350	0	0.0020612	-0.345744	1	1	0.0020612	-0.345744	1	1
Zt09_TU_1_01230	1	3520164	3520164	-	206	1115	.	1	3519049	3519049	0	4.61916e-05	-0.459892	1	1	4.61916e-05	-0.459892	1	1
Zt09_TU_1_01232	1	3523268	3523268	-	260	748	.	1	3522520	3522520	0	0.000176427	0.534288	1	1	0.000176427	0.534288	1	1
Zt09_TU_1_01233	1	3523704	3523704	+	252	330	.	1	3524034	3524034	0	8.63524e-09	-0.574538	1	1	2.54953e-07	-0.520203	1	1
Zt09_TU_1_01233	1	3523704	3523704	+	252	1526	.	1	3525230	3525230	1	0.000304497	-0.383526	1	1	0.000304497	-0.383526	1	1
Zt09_TU_1_01234	1	3526637	3526637	-	226	346	.	1	3526291	3526291	0	1.02451e-15	-0.648173	1	1	1.02451e-15	-0.648173	1	1
Zt09_TU_1_01235	1	3526948	3526948	+	234	492	.	1	3527440	3527440	0	1.08267e-17	-0.641733	1	1	1.08267e-17	-0.641733	1	1
Zt09_TU_1_01238	1	3537745	3537745	+	63	4033	.	1	3541778	3541778	0	0.000595966	-0.614288	1	1	0.000595966	-0.614288	1	1
Zt09_TU_1_01240	1	3542843	3542843	+	236	2510	.	1	3545353	3545353	0	0.00029232	0.419538	1	1	0.00029232	0.419538	1	1
Zt09_TU_1_01241	1	3544131	3544131	-	259	559	.	1	3543572	3543572	0	1.89913e-10	-0.494468	1	1	1.74615e-12	-0.539335	1	1
Zt09_TU_1_01241	1	3544131	3544131	-	259	224	.	1	3543907	3543907	1	0.000351658	-0.298761	0	1	5.47626e-05	-0.335227	1	1
Zt09_TU_1_01241	1	3544131	3544131	-	259	3376	.	1	3540755	3540755	2	0.000360071	0.528214	1	1	0.000360071	0.528214	1	1
Zt09_TU_1_01242	1	3544562	3544562	+	272	922	.	1	3545484	3545484	0	3.91605e-08	-0.659844	1	1	3.33591e-08	-0.662887	1	1
Zt09_TU_1_01242	1	3544562	3544562	+	272	-103	.	1	3544459	3544459	1	0.000179631	0.30898	1	1	0.000179631	0.30898	1	1
Zt09_TU_1_01243	1	3546581	3546581	-	273	2122	.	1	3544459	3544459	0	0.00107944	0.271183	1	1	0.00107944	0.271183	1	1
Zt09_TU_1_01244	1	3549538	3549538	-	206	-84	.	1	3549622	3549622	0	0.00129385	-0.520042	1	1	0.00129385	-0.520042	1	1
Zt09_TU_1_01246	1	3556691	3556691	+	130	-132	.	1	3556559	3556559	0	0.000166619	0.315723	1	1	0.000166619	0.315723	1	1
Zt09_TU_1_01247	1	3558160	3558160	+	141	-392	.	1	3557768	3557768	0	1.13448e-05	0.36627	0	1	3.49513e-05	0.34657	1	1
Zt09_TU_1_01247	1	3558160	3558160	+	141	4111	.	1	3562271	3562271	1	0.000870248	-0.299834	1	1	0.000870248	-0.299834	1	1
Zt09_TU_1_01248	1	3561249	3561249	+	191	4770	.	1	3566019	3566019	0	0.000106714	-0.689425	1	1	7.43899e-05	-0.704082	1	1
Zt09_TU_1_01248	1	3561249	3561249	+	191	-1136	.	1	3560113	3560113	1	0.00210892	0.328521	1	1	0.00210892	0.328521	1	1
Zt09_TU_1_01249	1	3565351	3565351	+	183	-139	.	1	3565212	3565212	0	0.00114326	-0.425033	1	1	0.00114326	-0.425033	1	1
Zt09_TU_1_01250	1	3567439	3567439	-	144	977	.	1	3566462	3566462	0	5.93627e-08	-0.430392	1	1	5.93627e-08	-0.430392	1	1
Zt09_TU_1_01251	1	3568047	3568047	+	135	233	.	1	3568280	3568280	0	0.00258317	-0.488026	1	1	0.00258317	-0.488026	1	1
Zt09_TU_1_01253	1	3570638	3570638	-	85	486	.	1	3570152	3570152	0	2.99944e-06	-0.708299	1	1	2.99944e-06	-0.708299	1	1
Zt09_TU_1_01258	1	3592389	3592389	-	35	-2715	.	1	3595104	3595104	0	0.00532112	0.452483	1	1	0.00532112	0.452483	1	1
Zt09_TU_1_01259	1	3598052	3598052	-	114	2692	.	1	3595360	3595360	0	9.28337e-05	-0.319194	1	1	4.40482e-05	-0.332807	1	1
Zt09_TU_1_01259	1	3598052	3598052	-	114	-2523	.	1	3600575	3600575	1	0.00384515	-0.520233	1	1	0.00384515	-0.520233	1	1
Zt09_TU_1_01260	1	3600859	3600859	-	155	948	.	1	3599911	3599911	0	0.000661345	-0.30129	1	1	0.000661345	-0.30129	1	1
Zt09_TU_1_01261	1	3604610	3604610	-	181	542	.	1	3604068	3604068	0	3.24179e-07	-0.480793	1	1	3.24179e-07	-0.480793	1	1
Zt09_TU_1_01262	1	3604943	3604943	+	179	548	.	1	3605491	3605491	0	7.3964e-05	-0.413175	1	1	7.3964e-05	-0.413175	1	1
Zt09_TU_1_01263	1	3605936	3605936	+	167	-871	.	1	3605065	3605065	0	8.8204e-05	0.372068	1	1	4.09265e-06	0.432796	1	1
Zt09_TU_1_01263	1	3605936	3605936	+	167	947	.	1	3606883	3606883	1	0.000997801	-0.296515	1	1	0.000997801	-0.296515	1	1
Zt09_TU_1_01264	1	3611587	3611587	-	127	-442	.	1	3612029	3612029	0	0.00384742	-0.36978	1	1	0.00384742	-0.36978	1	1
Zt09_TU_1_01266	1	3616242	3616242	-	90	3685	.	1	3612557	3612557	0	4.05655e-06	-0.548767	1	1	4.05655e-06	-0.548767	1	1
Zt09_TU_1_01271	1	3632417	3632417	+	93	3868	.	1	3636285	3636285	0	0.000840905	-0.322347	1	1	0.000840905	-0.322347	1	1
Zt09_TU_1_01275	1	3643362	3643362	-	121	200	.	1	3643162	3643162	0	0.000777601	0.275562	1	1	0.000777601	0.275562	1	1
Zt09_TU_1_01276	1	3644798	3644798	-	119	-1535	.	1	3646333	3646333	0	0.000511246	-0.331971	1	1	0.000511246	-0.331971	1	1
Zt09_TU_1_01279	1	3652416	3652416	+	62	404	.	1	3652820	3652820	0	0.0036708	0.298456	1	1	0.0036708	0.298456	1	1
Zt09_TU_1_01280	1	3655152	3655152	+	90	2990	.	1	3658142	3658142	0	1.29795e-10	-0.517754	1	1	1.29795e-10	-0.517754	1	1
Zt09_TU_1_01281	1	3661876	3661876	-	101	1271	.	1	3660605	3660605	0	0.00029996	-0.645537	1	1	0.00029996	-0.645537	1	1
Zt09_TU_1_01283	1	3664988	3664988	-	83	-1265	.	1	3666253	3666254	0	0.00129644	0.333515	1	1	0.00129644	0.333515	1	1
Zt09_TU_1_01284	1	3668334	3668334	-	83	1299	.	1	3667035	3667035	0	1.61171e-08	-0.520681	1	1	1.25702e-08	-0.524181	1	1
Zt09_TU_1_01284	1	3668334	3668334	-	83	2048	.	1	3666276	3666286	1	0.00123223	0.274653	1	1	0.000909891	0.281664	1	1
Zt09_TU_1_01284	1	3668334	3668334	-	83	-842	.	1	3669176	3669176	2	0.00282462	0.247837	1	1	0.00282462	0.247837	1	1
Zt09_TU_1_01285	1	3668607	3668607	+	83	1199	.	1	3669806	3669806	0	1.85496e-06	-0.382888	1	1	1.85496e-06	-0.382888	1	1
Zt09_TU_1_01289	1	3684413	3684413	+	44	3483	.	1	3687896	3687896	0	0.0002155	0.624511	1	1	0.0002155	0.624511	1	1
Zt09_TU_1_01292	1	3689821	3689821	+	81	893	.	1	3690714	3690714	0	6.36828e-19	-0.751262	1	1	6.36828e-19	-0.751262	1	1
Zt09_TU_1_01297	1	3704390	3704390	+	106	476	.	1	3704866	3704866	0	4.24796e-07	0.585312	1	1	4.24796e-07	0.585312	1	1
Zt09_TU_1_01299	1	3708598	3708598	+	135	1013	.	1	3709611	3709611	0	4.41403e-08	-0.481464	1	1	4.41403e-08	-0.481464	1	1
Zt09_TU_1_01300	1	3709905	3709905	-	139	-862	.	1	3710767	3710767	0	0.00015431	-0.317763	1	1	0.00015431	-0.317763	1	1
Zt09_TU_1_01301	1	3711759	3711759	-	166	660	.	1	3711099	3711099	0	2.07915e-05	-0.354527	1	1	2.07915e-05	-0.354527	1	1
Zt09_TU_1_01305	1	3723760	3723760	+	66	-85	.	1	3723675	3723675	0	6.50446e-08	0.475348	1	1	6.50446e-08	0.475348	1	1
Zt09_TU_1_01308	1	3728305	3728305	+	72	-482	.	1	3727823	3727823	0	0.000889079	-0.286938	1	1	0.000889079	-0.286938	1	1
Zt09_TU_1_01309	1	3730618	3730618	+	57	112	.	1	3730730	3730730	0	1.17073e-06	-0.604665	1	1	1.17073e-06	-0.604665	1	1
Zt09_TU_1_01312	1	3736811	3736811	-	10	-1114	.	1	3737925	3737925	0	0.0120854	-0.375818	1	1	0.0120854	-0.375818	1	1
Zt09_TU_1_01313	1	3737362	3737362	+	10	1601	.	1	3738963	3738963	0	0.00280474	-0.258142	1	1	0.00280474	-0.258142	1	1
Zt09_TU_1_01318	1	3746507	3746507	+	32	980	.	1	3747487	3747487	0	2.722e-08	-0.487514	1	1	2.722e-08	-0.487514	1	1
Zt09_TU_1_01320	1	3751279	3751279	+	57	-310	.	1	3750969	3750969	0	2.70957e-08	-0.440593	1	1	2.70957e-08	-0.440593	1	1
Zt09_TU_1_01321	1	3755569	3755569	-	37	134	.	1	3755435	3755435	0	0.000999748	-0.311718	1	1	0.000999748	-0.311718	1	1
Zt09_TU_1_01322	1	3783668	3783668	-	71	1269	.	1	3782399	3782399	0	0.00330537	0.253216	1	1	0.00330537	0.253216	1	1
Zt09_TU_1_01323	1	3784739	3784739	+	85	1190	.	1	3785929	3785929	0	0.0042275	0.375357	1	1	0.0042275	0.375357	1	1
Zt09_TU_1_01325	1	3793210	3793210	-	218	665	.	1	3792545	3792545	0	1.27674e-06	-0.392911	1	1	1.27674e-06	-0.392911	1	1
Zt09_TU_1_01327	1	3795407	3795407	-	230	-291	.	1	3795698	3795698	0	5.66871e-08	-0.433472	1	1	5.66871e-08	-0.433472	1	1
Zt09_TU_1_01329	1	3806799	3806799	-	5	-2024	.	1	3808823	3808823	0	0.000964234	0.282333	1	1	0.000964234	0.282333	1	1
Zt09_TU_1_01331	1	3812580	3812580	+	41	4096	.	1	3816676	3816676	0	0.00329507	0.385141	1	1	0.00329507	0.385141	1	1
Zt09_TU_1_01332	1	3817259	3817259	-	56	2127	.	1	3815132	3815132	0	2.31466e-06	0.64159	1	1	9.0125e-07	0.665109	1	1
Zt09_TU_1_01332	1	3817259	3817259	-	56	-2142	.	1	3819401	3819401	1	0.0125592	0.426637	1	1	0.0125592	0.426637	1	1
Zt09_TU_1_01333	1	3818177	3818177	-	52	-1224	.	1	3819401	3819401	0	0.00286653	0.507314	1	1	0.00286653	0.507314	1	1
Zt09_TU_1_01335	1	3823258	3823258	-	27	366	.	1	3822892	3822892	0	0.00424564	0.514865	1	1	0.00424564	0.514865	1	1
Zt09_TU_1_01338	1	3828886	3828886	-	30	1556	.	1	3827330	3827330	0	0.00837948	0.287339	1	1	0.00837948	0.287339	1	1
Zt09_TU_1_01340	1	3830405	3830405	+	33	964	.	1	3831369	3831369	0	0.000108376	-0.335413	1	1	0.000108376	-0.335413	1	1
Zt09_TU_1_01342	1	3837904	3837904	+	21	-61	.	1	3837843	3837843	0	0.00833727	-0.220723	1	1	0.00833727	-0.220723	1	1
Zt09_TU_1_01344	1	3840795	3840795	+	21	172	.	1	3840967	3840967	0	0.00253563	-0.262126	1	1	0.000389426	-0.306144	1	1
Zt09_TU_1_01344	1	3840795	3840795	+	21	386	.	1	3841181	3841181	1	0.00569003	-0.313192	1	1	0.00569003	-0.313192	1	1
Zt09_TU_1_01345	1	3842408	3842408	+	24	4876	.	1	3847284	3847284	0	0.00119989	-0.551181	1	1	0.00119989	-0.551181	1	1
Zt09_TU_1_01346	1	3856440	3856440	-	35	-1867	.	1	3858307	3858307	0	4.70232e-06	-0.382794	1	1	4.70232e-06	-0.382794	1	1
Zt09_TU_1_01347	1	3857621	3857621	-	35	-686	.	1	3858307	3858307	0	5.52383e-10	-0.503669	1	1	3.353e-05	-0.349094	1	1
Zt09_TU_1_01347	1	3857621	3857621	-	35	-716	.	1	3858337	3858337	1	0.0123613	-0.288367	1	1	0.0123613	-0.288367	1	1
Zt09_TU_1_01349	1	3859854	3859854	+	35	-1127	.	1	3858727	3858727	0	0.0012798	-0.300307	1	1	0.0012798	-0.300307	1	1
Zt09_TU_1_01350	1	3862197	3862197	-	36	2389	.	1	3859808	3859808	0	0.000550676	-0.401461	1	1	0.000550676	-0.401461	1	1
Zt09_TU_1_01352	1	3868158	3868158	-	10	-726	.	1	3868884	3868888	0	0.000286214	-0.330389	1	1	0.000286214	-0.330389	1	1
Zt09_TU_1_01354	1	3869138	3869138	+	10	-268	.	1	3868870	3868870	0	0.00843537	-0.32929	1	1	0.00843537	-0.32929	1	1
Zt09_TU_1_01359	1	3885252	3885252	+	35	-1101	.	1	3884151	3884151	0	0.00025987	-0.653256	1	1	0.00025987	-0.653256	1	1
Zt09_TU_1_01362	1	3902042	3902042	+	71	-4976	.	1	3897066	3897066	0	0.00643331	-0.491288	1	1	0.00643331	-0.491288	1	1
Zt09_TU_1_01363	1	3904713	3904713	-	51	-3311	.	1	3908024	3908024	0	0.00041548	-0.568376	1	1	0.00041548	-0.568376	1	1
Zt09_TU_1_01364	1	3905414	3905414	+	55	3875	.	1	3909289	3909289	0	0.0014706	-0.259765	1	1	0.0014706	-0.259765	1	1
Zt09_TU_1_01367	1	3913682	3913682	-	69	-448	.	1	3914130	3914130	0	0.00108794	0.485669	1	1	0.00108794	0.485669	1	1
Zt09_TU_1_01369	1	3917929	3917929	+	42	-702	.	1	3917227	3917227	0	0.00299202	0.246479	1	1	0.00299202	0.246479	1	1
Zt09_TU_1_01373	1	3927755	3927755	+	84	2153	.	1	3929908	3929908	0	6.1338e-12	-0.53522	1	1	6.1338e-12	-0.53522	1	1
Zt09_TU_1_01374	1	3931404	3931404	-	135	717	.	1	3930687	3930687	0	5.45909e-09	-0.546774	1	1	5.45909e-09	-0.546774	1	1
Zt09_TU_1_01375	1	3931595	3931595	+	139	-117	.	1	3931476	3931478	0	3.55124e-07	0.433868	1	1	3.55124e-07	0.433868	1	1
Zt09_TU_1_01376	1	3933801	3933801	-	166	319	.	1	3933482	3933482	0	8.57524e-05	-0.336568	0	1	3.19948e-07	-0.430091	1	1
Zt09_TU_1_01376	1	3933801	3933801	-	166	2335	.	1	3931466	3931466	1	1.60744e-05	0.383476	1	1	4.91316e-05	0.362232	1	1
Zt09_TU_1_01376	1	3933801	3933801	-	166	4998	.	1	3928803	3928803	2	0.0001189	0.463795	1	1	0.0001189	0.463795	1	1
Zt09_TU_1_01378	1	3935363	3935363	+	163	2454	.	1	3937817	3937817	0	0.000605172	-0.29426	1	1	0.000115532	-0.329068	1	1
Zt09_TU_1_01378	1	3935363	3935363	+	163	-2848	.	1	3932515	3932515	1	0.00104878	0.267978	1	1	0.00104878	0.267978	1	1
Zt09_TU_1_01379	1	3941960	3941960	+	90	-1719	.	1	3940241	3940241	0	0.000438285	0.301379	1	1	0.000438285	0.301379	1	1
Zt09_TU_1_01380	1	3944599	3944599	+	59	-595	.	1	3944004	3944004	0	5.14418e-06	-0.803183	1	1	4.45893e-05	-0.724299	1	1
Zt09_TU_1_01380	1	3944599	3944599	+	59	2352	.	1	3946951	3946951	1	0.00257779	-0.418745	1	1	0.00257779	-0.418745	1	1
Zt09_TU_1_01381	1	3948472	3948472	-	73	1521	.	1	3946951	3946951	0	0.000121047	-0.528849	1	1	0.000206562	-0.511413	1	1
Zt09_TU_1_01381	1	3948472	3948472	-	73	-174	.	1	3948646	3948646	1	0.00336867	0.499098	1	1	0.00336867	0.499098	1	1
Zt09_TU_1_01383	1	3954201	3954201	+	147	1699	.	1	3955900	3955900	0	0.000265134	-0.325408	1	1	0.000265134	-0.325408	1	1
Zt09_TU_1_01384	1	3957913	3957913	-	178	-278	.	1	3958191	3958191	0	1.08108e-14	0.647253	1	1	1.08108e-14	0.647253	1	1
Zt09_TU_1_01385	1	3959301	3959301	+	172	-12	.	1	3959289	3959289	0	3.1929e-08	-0.46044	1	1	3.1929e-08	-0.46044	1	1
Zt09_TU_1_01387	1	3966572	3966572	-	93	-238	.	1	3966810	3966810	0	0.000995498	-0.50878	0	1	0.000748884	-0.520553	1	1
Zt09_TU_1_01387	1	3966572	3966572	-	93	3174	.	1	3963398	3963398	1	0.00328716	0.455927	1	1	0.00328716	0.455927	1	1
Zt09_TU_1_01390	1	3971998	3971998	+	75	2435	.	1	3974433	3974433	0	0.00390539	0.519378	1	1	0.00390539	0.519378	1	1
Zt09_TU_1_01391	1	3973954	3973954	+	82	-290	.	1	3973664	3973664	0	6.35896e-05	-0.672314	1	1	6.35896e-05	-0.672314	1	1
Zt09_TU_1_01393	1	3980411	3980411	+	114	1593	.	1	3982004	3982004	0	0.0023904	-0.258282	1	1	0.0023904	-0.258282	1	1
Zt09_TU_1_01394	1	3984554	3984554	-	154	852	.	1	3983702	3983702	0	0.000466229	-0.330321	1	1	0.000466229	-0.330321	1	1
Zt09_TU_1_01395	1	3984990	3984990	+	155	1111	.	1	3986101	3986101	0	0.0015312	-0.384624	1	1	0.0015312	-0.384624	1	1
Zt09_TU_1_01396	1	3987597	3987597	-	147	859	.	1	3986738	3986738	0	1.63392e-07	-0.591644	1	1	3.77216e-08	-0.618551	1	1
Zt09_TU_1_01396	1	3987597	3987597	-	147	-3559	.	1	3991156	3991157	1	0.00159016	0.469585	1	1	0.00159016	0.469585	1	1
Zt09_TU_1_01397	1	3990051	3990051	-	135	2391	.	1	3987660	3987660	0	3.15348e-05	0.335861	1	1	3.15348e-05	0.335861	1	1
Zt09_TU_1_01398	1	3995431	3995431	-	94	2558	.	1	3992873	3992873	0	0.000516315	-0.322049	1	1	0.000516315	-0.322049	1	1
Zt09_TU_1_01399	1	3998930	3998930	-	82	3790	.	1	3995140	3995140	0	0.000369547	-0.324595	1	1	0.000369547	-0.324595	1	1
Zt09_TU_1_01400	1	4001954	4001954	-	43	1172	.	1	4000782	4000782	0	0.00304064	0.399977	1	1	0.00304064	0.399977	1	1
Zt09_TU_1_01401	1	4006607	4006607	-	22	4401	.	1	4002206	4002206	0	0.00287848	-0.283283	1	1	0.00287848	-0.283283	1	1
Zt09_TU_1_01402	1	4008318	4008318	+	7	4922	.	1	4013240	4013240	0	0.000676473	0.486971	1	1	0.000676473	0.486971	1	1
Zt09_TU_1_01403	1	4015222	4015222	-	92	1982	.	1	4013240	4013240	0	0.000631736	-0.489538	1	1	0.000631736	-0.489538	1	1
Zt09_TU_1_01406	1	4021241	4021241	+	115	3682	.	1	4024923	4024924	0	0.00355285	0.472737	1	1	0.00355285	0.472737	1	1
Zt09_TU_1_01411	1	4037700	4037700	-	60	-549	.	1	4038249	4038249	0	1.22427e-07	0.512346	1	1	1.22427e-07	0.512346	1	1
Zt09_TU_1_01413	1	4044523	4044523	-	66	-23	.	1	4044546	4044546	0	7.09943e-06	0.365461	1	1	7.09943e-06	0.365461	1	1
Zt09_TU_1_01414	1	4044809	4044809	+	71	2214	.	1	4047023	4047023	0	0.0068139	-0.316375	1	1	0.00930439	-0.304375	1	0
Zt09_TU_1_01414	1	4044809	4044809	+	71	4193	.	1	4049002	4049002	1	0.00658152	0.251964	1	1	0.00658152	0.251964	1	1
Zt09_TU_1_01415	1	4048516	4048516	-	77	-3	.	1	4048519	4048519	0	0.000290359	0.30339	1	1	0.000290359	0.30339	1	1
Zt09_TU_1_01417	1	4050821	4050821	+	109	1329	.	1	4052150	4052150	0	0.00174126	-0.398836	1	1	0.00174126	-0.398836	1	1
Zt09_TU_1_01418	1	4054617	4054617	+	128	-92	.	1	4054496	4054525	0	2.05516e-05	0.424525	1	1	2.05516e-05	0.424525	1	1
Zt09_TU_1_01419	1	4058870	4058870	+	117	-368	.	1	4058502	4058502	0	0.00363928	0.239262	1	1	0.00363928	0.239262	1	1
Zt09_TU_1_01421	1	4060982	4060982	+	88	-3789	.	1	4057193	4057193	0	0.000338549	-0.369973	1	1	0.000871002	-0.344724	1	1
Zt09_TU_1_01421	1	4060982	4060982	+	88	-609	.	1	4060373	4060373	1	0.00137268	-0.270637	1	1	0.00137268	-0.270637	1	1
Zt09_TU_1_01422	1	4070261	4070261	+	51	2975	.	1	4073236	4073236	0	0.00230452	-0.257433	1	1	0.00230452	-0.257433	1	1
Zt09_TU_1_01423	1	4073400	4073400	-	109	1318	.	1	4072082	4072082	0	3.30341e-15	-0.590195	0	1	9.28863e-07	-0.391384	1	1
Zt09_TU_1_01423	1	4073400	4073400	-	109	164	.	1	4073236	4073236	1	0.00252826	-0.255147	1	1	0.000148361	-0.317635	1	1
Zt09_TU_1_01423	1	4073400	4073400	-	109	-2633	.	1	4076033	4076033	2	0.00299132	0.248286	1	1	0.00299132	0.248286	1	1
Zt09_TU_1_01426	1	4077456	4077456	+	194	289	.	1	4077745	4077745	0	1.94735e-07	-0.679969	1	1	1.94735e-07	-0.679969	1	1
Zt09_TU_1_01427	1	4078232	4078232	+	200	547	.	1	4078779	4078779	0	0.00271824	-0.316175	1	1	0.00271824	-0.316175	1	1
Zt09_TU_1_01428	1	4079947	4079947	+	211	2491	.	1	4082438	4082438	0	2.74617e-05	-0.48176	1	1	2.74617e-05	-0.48176	1	1
Zt09_TU_1_01429	1	4082978	4082978	-	202	-98	.	1	4083076	4083076	0	3.87537e-10	-0.515262	1	1	3.87537e-10	-0.515262	1	1
Zt09_TU_1_01430	1	4086136	4086136	-	118	-195	.	1	4086331	4086331	0	3.3652e-05	-0.414434	1	1	3.3652e-05	-0.414434	1	1
Zt09_TU_1_01432	1	4088238	4088238	+	73	-408	.	1	4087830	4087830	0	1.63516e-06	-0.388697	1	1	1.63516e-06	-0.388697	1	1
Zt09_TU_1_01433	1	4091079	4091079	-	49	3249	.	1	4087830	4087830	0	0.00820563	0.220288	1	1	0.00820563	0.220288	1	1
Zt09_TU_1_01436	1	4095696	4095696	+	31	599	.	1	4096295	4096296	0	0.000604753	0.552847	1	1	0.00100873	0.530921	1	1
Zt09_TU_1_01436	1	4095696	4095696	+	31	2539	.	1	4098235	4098235	1	0.00464235	-0.422402	1	1	0.00464235	-0.422402	1	1
Zt09_TU_1_01438	1	4098313	4098313	+	64	2955	.	1	4101268	4101268	0	0.000378386	0.292391	1	1	0.000378386	0.292391	1	1
Zt09_TU_1_01439	1	4100267	4100267	+	68	1392	.	1	4101659	4101659	0	0.00373247	-0.237888	1	1	0.00373247	-0.237888	1	1
Zt09_TU_1_01441	1	4109230	4109230	-	173	2109	.	1	4107121	4107121	0	5.76314e-05	-0.408121	1	1	5.76314e-05	-0.408121	1	1
Zt09_TU_1_01442	1	4111404	4111404	-	180	284	.	1	4111120	4111120	0	5.49701e-05	-0.645201	1	1	5.49701e-05	-0.645201	1	1
Zt09_TU_1_01444	1	4116948	4116948	-	292	101	.	1	4116847	4116847	0	8.41738e-09	-0.454151	1	1	8.41738e-09	-0.454151	1	1
Zt09_TU_1_01445	1	4117668	4117668	+	276	-547	.	1	4117121	4117121	0	0.000117215	-0.499454	1	1	2.90676e-05	-0.539641	1	1
Zt09_TU_1_01445	1	4117668	4117668	+	276	1620	.	1	4119288	4119288	1	0.000170473	-0.308605	1	1	0.000170473	-0.308605	1	1
Zt09_TU_1_01448	1	4122713	4122713	+	200	1492	.	1	4124205	4124205	0	0.000465087	0.378006	1	1	0.000465087	0.378006	1	1
Zt09_TU_1_01450	1	4131976	4131976	+	173	264	.	1	4132240	4132240	0	0.00132779	0.316739	1	1	0.00132779	0.316739	1	1
Zt09_TU_1_01453	1	4143796	4143796	-	376	956	.	1	4142840	4142840	0	4.58348e-10	-0.883186	1	1	6.69819e-10	-0.875808	1	1
Zt09_TU_1_01453	1	4143796	4143796	-	376	590	.	1	4143206	4143206	1	0.00030794	-0.644247	1	1	8.89899e-05	-0.696846	1	1
Zt09_TU_1_01453	1	4143796	4143796	-	376	-107	.	1	4143903	4143903	2	0.00079069	0.314804	1	1	0.00079069	0.314804	1	1
Zt09_TU_1_01454	1	4144315	4144315	+	366	2511	.	1	4146826	4146826	0	1.38863e-08	-0.508643	1	1	1.38863e-08	-0.508643	1	1
Zt09_TU_1_01456	1	4151160	4151160	-	138	1258	.	1	4149902	4149902	0	7.8749e-07	-0.668387	1	1	7.8749e-07	-0.668387	1	1
Zt09_TU_1_01457	1	4152804	4152804	-	113	1069	.	1	4151735	4151735	0	5.49394e-06	0.408685	1	1	5.49394e-06	0.408685	1	1
Zt09_TU_1_01459	1	4158294	4158294	+	57	1552	.	1	4159846	4159846	0	0.000690504	-0.607396	1	1	0.000690504	-0.607396	1	1
Zt09_TU_1_01461	1	4166738	4166738	-	115	-336	.	1	4167074	4167075	0	0.000178772	-0.500587	1	1	1.48789e-05	-0.573855	1	1
Zt09_TU_1_01461	1	4166738	4166738	-	115	-151	.	1	4166889	4166889	1	0.000516911	-0.286034	1	1	0.000516911	-0.286034	1	1
Zt09_TU_1_01463	1	4182209	4182209	+	204	668	.	1	4182877	4182877	0	2.49252e-10	-0.500548	1	1	9.90642e-09	-0.458934	1	1
Zt09_TU_1_01463	1	4182209	4182209	+	204	-300	.	1	4181909	4181909	1	6.80974e-06	-0.479689	1	1	6.80974e-06	-0.479689	1	1
Zt09_TU_1_01464	1	4184362	4184362	+	277	-632	.	1	4183730	4183730	0	5.47482e-05	-0.456508	1	1	2.84909e-06	-0.524656	1	1
Zt09_TU_1_01464	1	4184362	4184362	+	277	243	.	1	4184605	4184605	1	9.69343e-06	0.412383	1	1	9.69343e-06	0.412383	1	1
Zt09_TU_1_01465	1	4185826	4185826	-	291	249	.	1	4185577	4185577	0	0.000229893	-0.328513	1	1	0.000229893	-0.328513	1	1
Zt09_TU_1_01466	1	4186227	4186227	+	290	845	.	1	4187072	4187072	0	0.000124834	0.329719	0	1	2.71268e-05	0.358872	1	1
Zt09_TU_1_01466	1	4186227	4186227	+	290	-2655	.	1	4183572	4183572	1	6.84945e-05	-0.342127	1	1	6.84945e-05	-0.342127	1	1
Zt09_TU_1_01468	1	4195773	4195773	+	75	1290	.	1	4197063	4197063	0	0.000105541	-0.360947	1	1	0.000105541	-0.360947	1	1
Zt09_TU_1_01472	1	4205464	4205464	+	39	-741	.	1	4204723	4204723	0	0.00175598	0.561691	1	1	0.00087922	0.595907	1	1
Zt09_TU_1_01472	1	4205464	4205464	+	39	2912	.	1	4208376	4208376	1	0.00146773	0.540076	1	1	0.00146773	0.540076	1	1
Zt09_TU_1_01474	1	4211540	4211540	-	195	-80	.	1	4211620	4211620	0	1.55424e-14	-0.640393	1	1	1.55424e-14	-0.640393	1	1
Zt09_TU_1_01475	1	4212531	4212531	-	196	911	.	1	4211620	4211620	0	1.32502e-12	-0.599597	1	1	3.77396e-13	-0.611642	1	1
Zt09_TU_1_01475	1	4212531	4212531	-	196	1004	.	1	4211527	4211527	1	0.00167995	0.468993	1	1	0.00167995	0.468993	1	1
Zt09_TU_1_01476	1	4213581	4213581	-	199	-137	.	1	4213718	4213737	0	2.20729e-05	-0.351515	0	1	2.11991e-05	-0.352219	1	1
Zt09_TU_1_01476	1	4213581	4213581	-	199	3808	.	1	4209773	4209773	1	0.00345471	-0.239811	1	1	0.00345471	-0.239811	1	1
Zt09_TU_1_01477	1	4214096	4214096	+	200	1131	.	1	4215227	4215227	0	1.15822e-15	-0.603929	1	1	1.15822e-15	-0.603929	1	1
Zt09_TU_1_01481	1	4227408	4227408	-	185	4673	.	1	4222735	4222735	0	0.00116189	0.52483	1	1	0.00116189	0.52483	1	1
Zt09_TU_1_01482	1	4229699	4229699	-	187	725	.	1	4228974	4228974	0	2.38991e-05	-0.358772	1	1	2.38991e-05	-0.358772	1	1
Zt09_TU_1_01483	1	4229889	4229889	+	192	1652	.	1	4231541	4231541	0	9.23816e-05	-0.342693	1	1	9.23816e-05	-0.342693	1	1
Zt09_TU_1_01484	1	4234531	4234531	-	206	-4107	.	1	4238638	4238638	0	0.000743852	-0.520829	1	1	0.000743852	-0.520829	1	1
Zt09_TU_1_01485	1	4235308	4235308	+	200	1664	.	1	4236972	4236972	0	6.03637e-06	-0.439234	1	1	6.03637e-06	-0.439234	1	1
Zt09_TU_1_01486	1	4238262	4238262	-	147	846	.	1	4237416	4237416	0	2.83693e-12	-0.59926	1	1	2.83693e-12	-0.59926	1	1
Zt09_TU_1_01489	1	4248253	4248253	+	107	-332	.	1	4247921	4247921	0	3.40727e-07	-0.450956	1	1	3.40727e-07	-0.450956	1	1
Zt09_TU_1_01490	1	4249824	4249824	+	117	797	.	1	4250621	4250621	0	2.44079e-05	-0.707129	1	1	2.44079e-05	-0.707129	1	1
Zt09_TU_1_01491	1	4251874	4251874	-	163	-164	.	1	4252038	4252038	0	3.76883e-08	0.822641	0	1	9.62173e-10	0.903624	1	1
Zt09_TU_1_01491	1	4251874	4251874	-	163	819	.	1	4251055	4251055	1	4.2737e-05	-0.461814	1	1	9.89498e-05	-0.440551	1	1
Zt09_TU_1_01491	1	4251874	4251874	-	163	2172	.	1	4249702	4249702	2	0.000477317	0.432311	1	1	0.000477317	0.432311	1	1
Zt09_TU_1_01492	1	4253800	4253800	-	170	-99	.	1	4253899	4253899	0	0.0016038	-0.535851	1	1	0.0016038	-0.535851	1	1
Zt09_TU_1_01493	1	4255712	4255712	-	134	-318	.	1	4256030	4256030	0	0.000126055	-0.682541	1	1	0.000126055	-0.682541	1	1
Zt09_TU_1_01494	1	4260047	4260047	+	115	3751	.	1	4263798	4263798	0	0.0024294	-0.408919	1	1	0.000280526	-0.486565	1	1
Zt09_TU_1_01494	1	4260047	4260047	+	115	2735	.	1	4262782	4262782	1	0.00167106	0.467502	1	1	0.00167106	0.467502	1	1
Zt09_TU_1_01496	1	4265972	4265972	-	257	-1531	.	1	4267503	4267503	0	0.0012464	0.266241	1	1	0.0012464	0.266241	1	1
Zt09_TU_1_01497	1	4269159	4269159	-	344	-537	.	1	4269696	4269696	0	3.56005e-05	-0.566749	1	1	3.56005e-05	-0.566749	1	1
Zt09_TU_1_01498	1	4275054	4275054	-	345	1734	.	1	4273320	4273320	0	0.000147551	-0.311912	1	1	0.000147551	-0.311912	1	1
Zt09_TU_1_01500	1	4277474	4277474	-	346	126	.	1	4277348	4277348	0	5.40472e-08	-0.436579	1	1	5.66252e-05	-0.330697	1	1
Zt09_TU_1_01500	1	4277474	4277474	-	346	637	.	1	4276837	4276837	1	0.000115307	-0.355921	1	1	0.000115307	-0.355921	1	1
Zt09_TU_1_01501	1	4278534	4278534	+	336	-628	.	1	4277905	4277906	0	3.92536e-05	-0.372593	1	1	0.000230457	-0.335655	1	1
Zt09_TU_1_01501	1	4278534	4278534	+	336	1824	.	1	4280358	4280358	1	0.000502452	-0.285366	1	1	0.000502452	-0.285366	1	1
Zt09_TU_1_01503	1	4285284	4285284	+	318	738	.	1	4286022	4286022	0	4.1796e-05	-0.338025	1	1	4.1796e-05	-0.338025	1	1
Zt09_TU_1_01504	1	4288670	4288670	-	236	938	.	1	4287732	4287732	0	0.00114805	-0.278789	1	1	0.00114805	-0.278789	1	1
Zt09_TU_1_01505	1	4289886	4289886	+	211	26	.	1	4289912	4289912	0	6.92971e-08	-0.434498	1	1	6.92971e-08	-0.434498	1	1
Zt09_TU_1_01506	1	4293698	4293698	-	77	4522	.	1	4289176	4289176	0	0.00357725	0.355119	1	1	0.00357725	0.355119	1	1
Zt09_TU_1_01512	1	4305888	4305888	-	22	-2380	.	1	4308268	4308268	0	0.00582869	-0.496883	1	1	0.00582869	-0.496883	1	1
Zt09_TU_1_01513	1	4307764	4307764	-	23	-2969	.	1	4310733	4310733	0	0.00423541	-0.444208	1	1	0.00196426	-0.479624	1	1
Zt09_TU_1_01513	1	4307764	4307764	-	23	-795	.	1	4308559	4308559	1	0.0085376	-0.449008	1	1	0.0085376	-0.449008	1	1
Zt09_TU_1_01514	1	4310016	4310016	-	27	-2137	.	1	4312153	4312153	0	0.00150123	0.455173	1	1	0.00150123	0.455173	1	1
Zt09_TU_1_01515	1	4311104	4311104	+	48	1446	.	1	4312550	4312550	0	0.000259756	0.587345	1	1	0.000259756	0.587345	1	1
Zt09_TU_1_01516	1	4314851	4314851	+	107	905	.	1	4315756	4315756	0	4.50859e-05	-0.347155	1	1	1.95316e-05	-0.362374	1	1
Zt09_TU_1_01516	1	4314851	4314851	+	107	2579	.	1	4317430	4317430	1	0.00140046	-0.268229	1	1	0.00140046	-0.268229	1	1
Zt09_TU_1_01517	1	4317586	4317586	-	196	156	.	1	4317430	4317430	0	6.59712e-08	-0.439136	1	1	6.59712e-08	-0.439136	1	1
Zt09_TU_1_01518	1	4320137	4320137	-	234	-287	.	1	4320424	4320424	0	0.000663618	-0.504987	1	1	0.000663618	-0.504987	1	1
Zt09_TU_1_01519	1	4322399	4322399	-	204	108	.	1	4322291	4322291	0	3.5334e-05	-0.33578	1	1	2.62459e-05	-0.340952	1	1
Zt09_TU_1_01519	1	4322399	4322399	-	204	640	.	1	4321759	4321759	1	0.000159615	0.477478	1	1	9.95572e-05	0.491405	1	1
Zt09_TU_1_01519	1	4322399	4322399	-	204	-386	.	1	4322785	4322790	2	0.00119836	0.377124	1	1	0.00119836	0.377124	1	1
Zt09_TU_1_01520	1	4323730	4323730	+	226	660	.	1	4324390	4324390	0	3.28363e-12	-0.618551	1	1	3.28363e-12	-0.618551	1	1
Zt09_TU_1_01521	1	4328743	4328743	+	198	-434	.	1	4328309	4328309	0	1.55963e-06	0.633978	1	1	1.55963e-06	0.633978	1	1
Zt09_TU_1_01522	1	4330801	4330801	+	222	2676	.	1	4333477	4333477	0	0.00262586	-0.30151	1	1	0.00262586	-0.30151	1	1
Zt09_TU_1_01523	1	4333837	4333837	-	194	333	.	1	4333504	4333504	0	4.567e-05	-0.652243	1	1	4.567e-05	-0.652243	1	1
Zt09_TU_1_01524	1	4334593	4334593	+	193	1551	.	1	4336144	4336144	0	0.00033338	0.291658	1	1	0.00033338	0.291658	1	1
Zt09_TU_1_01525	1	4336555	4336555	+	190	-164	.	1	4336391	4336391	0	2.4213e-07	-0.495988	1	1	2.4213e-07	-0.495988	1	1
Zt09_TU_1_01528	1	4350814	4350814	-	159	-1977	.	1	4352791	4352791	0	0.00362632	0.24924	1	1	0.00362632	0.24924	1	1
Zt09_TU_1_01529	1	4351528	4351528	+	192	927	.	1	4352455	4352455	0	0.00132177	-0.575989	1	1	0.000441738	-0.628063	1	1
Zt09_TU_1_01529	1	4351528	4351528	+	192	3869	.	1	4355397	4355397	1	0.000855085	0.300676	1	1	0.000855085	0.300676	1	1
Zt09_TU_1_01530	1	4354134	4354134	-	294	934	.	1	4353200	4353200	0	5.20563e-06	-0.374495	0	1	1.69153e-10	-0.507581	1	1
Zt09_TU_1_01530	1	4354134	4354134	-	294	1019	.	1	4353115	4353115	1	0.00179083	-0.408483	1	1	0.00179083	-0.408483	1	1
Zt09_TU_1_01531	1	4355212	4355212	+	309	-862	.	1	4354350	4354350	0	3.80445e-17	-0.624051	1	1	6.0981e-14	-0.5696	1	1
Zt09_TU_1_01531	1	4355212	4355212	+	309	3252	.	1	4358464	4358464	1	4.04346e-06	0.3706	1	1	4.04346e-06	0.3706	1	1
Zt09_TU_1_01532	1	4357199	4357199	-	401	890	.	1	4356309	4356309	0	3.28751e-07	-0.415605	1	1	3.28751e-07	-0.415605	1	1
Zt09_TU_1_01533	1	4358312	4358312	+	411	1050	.	1	4359362	4359362	0	1.66287e-15	-0.597124	1	1	1.66287e-15	-0.597124	1	1
Zt09_TU_1_01534	1	4362317	4362317	-	504	83	.	1	4362234	4362234	0	1.59084e-12	-0.558066	0	1	1.78908e-08	-0.458391	1	1
Zt09_TU_1_01534	1	4362317	4362317	-	504	1155	.	1	4361162	4361162	1	4.65081e-05	-0.429874	1	1	4.65081e-05	-0.429874	1	1
Zt09_TU_1_01535	1	4362757	4362757	+	508	-763	.	1	4361994	4361994	0	2.72974e-11	-0.596924	1	1	4.5396e-09	-0.534274	1	1
Zt09_TU_1_01535	1	4362757	4362757	+	508	1517	.	1	4364274	4364274	1	3.07398e-05	0.479549	1	1	3.07398e-05	0.479549	1	1
Zt09_TU_1_01536	1	4365241	4365241	+	493	966	.	1	4366207	4366207	0	2.72389e-11	-0.681933	1	1	2.72389e-11	-0.681933	1	1
Zt09_TU_1_01537	1	4367182	4367182	+	439	-109	.	1	4367073	4367073	0	1.75575e-14	-0.808756	1	1	9.9576e-08	-0.590945	1	1
Zt09_TU_1_01537	1	4367182	4367182	+	439	487	.	1	4367669	4367669	1	0.000392052	-0.304048	1	1	0.000392052	-0.304048	1	1
Zt09_TU_1_01538	1	4371198	4371198	-	292	-748	.	1	4371946	4371946	0	0.000163918	-0.30884	1	1	0.000163918	-0.30884	1	1
Zt09_TU_1_01539	1	4372325	4372325	+	235	266	.	1	4372591	4372591	0	2.03228e-06	-0.541733	1	1	4.81728e-07	-0.571348	1	1
Zt09_TU_1_01539	1	4372325	4372325	+	235	-1003	.	1	4371320	4371322	1	0.000309001	0.514679	1	1	0.00103745	0.46978	1	1
Zt09_TU_1_01539	1	4372325	4372325	+	235	-490	.	1	4371835	4371835	2	0.00144433	-0.263318	1	1	0.00144433	-0.263318	1	1
Zt09_TU_1_01540	1	4374470	4374470	+	245	-503	.	1	4373967	4373967	0	0.000157423	-0.357121	1	1	0.000157423	-0.357121	1	1
Zt09_TU_1_01541	1	4376098	4376098	+	236	971	.	1	4377069	4377069	0	0.000331756	-0.361005	1	1	8.61228e-05	-0.393241	1	1
Zt09_TU_1_01541	1	4376098	4376098	+	236	1324	.	1	4377422	4377423	1	0.00111303	-0.379038	1	1	0.00111303	-0.379038	1	1
Zt09_TU_1_01542	1	4379209	4379209	-	178	-3040	.	1	4382249	4382260	0	8.25711e-06	-0.405152	1	1	0.000255076	-0.33605	1	1
Zt09_TU_1_01542	1	4379209	4379209	-	178	370	.	1	4378839	4378839	1	0.00254714	-0.298386	1	1	0.00254714	-0.298386	1	1
Zt09_TU_1_01545	1	4386417	4386417	+	111	1985	.	1	4388402	4388402	0	4.59532e-07	-0.404196	1	1	4.59532e-07	-0.404196	1	1
Zt09_TU_1_01547	1	4395960	4395960	+	88	586	.	1	4396546	4396546	0	1.79554e-05	-0.43893	1	1	1.79554e-05	-0.43893	1	1
Zt09_TU_1_01548	1	4399076	4399076	-	179	-899	.	1	4399975	4399975	0	0.00106891	0.528512	1	1	0.00106891	0.528512	1	1
Zt09_TU_1_01549	1	4400147	4400147	+	191	1108	.	1	4401255	4401255	0	0.00117737	-0.310096	1	1	0.00117737	-0.310096	1	1
Zt09_TU_1_01550	1	4401755	4401755	+	195	37	.	1	4401792	4401792	0	0.000216761	0.306891	1	1	0.000216761	0.306891	1	1
Zt09_TU_1_01551	1	4408335	4408335	-	196	1247	.	1	4407088	4407088	0	4.90452e-16	-0.604405	1	1	4.90452e-16	-0.604405	1	1
Zt09_TU_1_01552	1	4408640	4408640	+	205	-1552	.	1	4407088	4407088	0	8.85279e-10	-0.478186	1	1	8.85279e-10	-0.478186	1	1
Zt09_TU_1_01553	1	4413262	4413262	+	147	-189	.	1	4413047	4413073	0	1.52229e-07	-0.730649	1	1	5.49594e-09	-0.802846	1	1
Zt09_TU_1_01553	1	4413262	4413262	+	147	-133	.	1	4413129	4413129	1	0.00075386	-0.275505	1	1	0.00129389	-0.263539	1	1
Zt09_TU_1_01553	1	4413262	4413262	+	147	2934	.	1	4416196	4416196	2	0.00325275	-0.440383	1	1	0.00325275	-0.440383	1	1
Zt09_TU_1_01554	1	4415419	4415419	-	114	-103	.	1	4415522	4415522	0	1.70433e-10	0.529912	1	1	1.70433e-10	0.529912	1	1
Zt09_TU_1_01556	1	4421547	4421547	+	109	1215	.	1	4422762	4422762	0	4.80722e-05	-0.342828	1	1	4.80722e-05	-0.342828	1	1
Zt09_TU_1_01557	1	4424349	4424349	-	175	635	.	1	4423714	4423714	0	2.64315e-11	-0.541277	1	1	2.64315e-11	-0.541277	1	1
Zt09_TU_1_01558	1	4427853	4427853	+	152	843	.	1	4428696	4428696	0	2.52915e-06	-0.639324	1	1	5.71111e-06	-0.618008	1	1
Zt09_TU_1_01558	1	4427853	4427853	+	152	3499	.	1	4431352	4431352	1	0.000964692	0.591435	1	1	0.000964692	0.591435	1	1
Zt09_TU_1_01559	1	4430506	4430506	-	107	-1412	.	1	4431918	4431918	0	1.53827e-08	-0.450322	1	1	1.53827e-08	-0.450322	1	1
Zt09_TU_1_01560	1	4431280	4431280	-	110	-663	.	1	4431943	4431943	0	9.70674e-17	-0.618514	1	1	9.70674e-17	-0.618514	1	1
Zt09_TU_1_01561	1	4432317	4432317	+	104	-399	.	1	4431918	4431918	0	0.000121077	0.315052	1	1	1.84922e-05	0.348855	1	1
Zt09_TU_1_01561	1	4432317	4432317	+	104	-1204	.	1	4431113	4431113	1	0.00199451	0.55516	1	1	0.00199451	0.55516	1	1
Zt09_TU_1_01563	1	4443090	4443090	-	158	2271	.	1	4440819	4440819	0	5.984e-09	-0.456489	1	1	1.02066e-05	-0.354785	1	1
Zt09_TU_1_01563	1	4443090	4443090	-	158	-802	.	1	4443892	4443892	1	0.000443536	0.325654	1	1	0.000443536	0.325654	1	1
Zt09_TU_1_01564	1	4444232	4444232	+	167	-3539	.	1	4440690	4440693	0	0.00168728	0.26301	1	1	0.00168728	0.26301	1	1
Zt09_TU_1_01565	1	4445919	4445919	+	150	689	.	1	4446608	4446608	0	1.977e-06	-0.441027	1	1	1.71434e-07	-0.48096	1	1
Zt09_TU_1_01565	1	4445919	4445919	+	150	-3056	.	1	4442863	4442863	1	0.00147823	0.260233	1	1	0.00147823	0.260233	1	1
Zt09_TU_1_01566	1	4447517	4447517	+	140	-518	.	1	4446999	4446999	0	0.00195669	0.279597	1	1	0.00195669	0.279597	1	1
Zt09_TU_1_01567	1	4449197	4449197	-	108	-3329	.	1	4452526	4452526	0	0.000188788	0.396181	1	1	0.000126776	0.406172	1	1
Zt09_TU_1_01567	1	4449197	4449197	-	108	2447	.	1	4446750	4446750	1	0.00221901	0.47404	1	1	0.00221901	0.47404	1	1
Zt09_TU_1_01570	1	4457495	4457495	+	75	2880	.	1	4460375	4460375	0	5.09336e-05	-0.337284	1	1	5.09336e-05	-0.337284	1	1
Zt09_TU_1_01571	1	4463929	4463929	-	236	1203	.	1	4462726	4462726	0	9.12468e-19	-0.666442	1	1	9.12468e-19	-0.666442	1	1
Zt09_TU_1_01572	1	4465397	4465397	-	260	1052	.	1	4464345	4464345	0	1.89789e-09	-0.479628	1	1	1.89789e-09	-0.479628	1	1
Zt09_TU_1_01573	1	4467654	4467654	-	316	218	.	1	4467436	4467436	0	7.86806e-07	-0.407409	1	1	7.86806e-07	-0.407409	1	1
Zt09_TU_1_01574	1	4469384	4469384	+	302	1215	.	1	4470599	4470599	0	1.92784e-10	-0.500877	1	1	1.92784e-10	-0.500877	1	1
Zt09_TU_1_01575	1	4472513	4472513	-	252	-4203	.	1	4476716	4476716	0	0.000166315	-0.488994	1	1	1.15976e-05	-0.564573	1	1
Zt09_TU_1_01575	1	4472513	4472513	-	252	1058	.	1	4471455	4471455	1	0.000328542	-0.342273	1	1	0.000328542	-0.342273	1	1
Zt09_TU_1_01576	1	4474040	4474040	+	222	-268	.	1	4473772	4473772	0	6.88078e-11	0.749863	1	1	6.88078e-11	0.749863	1	1
Zt09_TU_1_01578	1	4477212	4477212	+	157	-17	.	1	4477195	4477195	0	0.00010891	0.688588	1	1	0.00010891	0.688588	1	1
Zt09_TU_1_01580	1	4482464	4482464	-	97	463	.	1	4481995	4482001	0	2.70111e-10	-0.534378	1	1	2.70111e-10	-0.534378	1	1
Zt09_TU_1_01584	1	4496229	4496229	+	41	-379	.	1	4495844	4495850	0	4.72681e-08	0.431945	1	1	4.72681e-08	0.431945	1	1
Zt09_TU_1_01585	1	4500664	4500664	+	101	1504	.	1	4502168	4502168	0	0.000371886	-0.384121	1	1	0.000371886	-0.384121	1	1
Zt09_TU_1_01586	1	4503155	4503155	-	145	-531	.	1	4503686	4503686	0	4.82805e-07	-0.422752	1	1	3.52831e-08	-0.459129	1	1
Zt09_TU_1_01586	1	4503155	4503155	-	145	987	.	1	4502168	4502168	1	0.00161254	-0.341942	1	1	0.00161254	-0.341942	1	1
Zt09_TU_1_01587	1	4505020	4505020	-	180	-688	.	1	4505708	4505708	0	4.10019e-09	0.526904	1	1	1.49314e-09	0.539911	1	1
Zt09_TU_1_01587	1	4505020	4505020	-	180	975	.	1	4504045	4504045	1	5.03962e-08	-0.562607	1	1	5.03962e-08	-0.562607	1	1
Zt09_TU_1_01588	1	4508306	4508306	-	231	2786	.	1	4505520	4505520	0	0.000880511	-0.317626	1	1	0.000880511	-0.317626	1	1
Zt09_TU_1_01592	1	4536645	4536645	-	108	295	.	1	4536350	4536350	0	6.27142e-05	-0.71104	1	1	1.36964e-05	-0.768759	1	1
Zt09_TU_1_01592	1	4536645	4536645	-	108	1385	.	1	4535260	4535260	1	0.00575714	-0.412301	1	1	0.00575714	-0.412301	1	1
Zt09_TU_1_01593	1	4545681	4545681	+	263	1637	.	1	4547318	4547318	0	1.60793e-09	-0.526456	1	1	1.60793e-09	-0.526456	1	1
Zt09_TU_1_01594	1	4548059	4548059	+	269	68	.	1	4548127	4548127	0	1.29995e-08	0.530097	1	1	6.49573e-09	0.53982	1	1
Zt09_TU_1_01594	1	4548059	4548059	+	269	-2980	.	1	4545079	4545079	1	0.00034415	-0.576755	1	1	0.00034415	-0.576755	1	1
Zt09_TU_1_01595	1	4551424	4551424	-	274	1108	.	1	4550316	4550316	0	1.32588e-10	-0.527944	1	1	2.27507e-07	-0.435754	1	1
Zt09_TU_1_01595	1	4551424	4551424	-	274	-459	.	1	4551883	4551883	1	2.12171e-06	-0.423551	1	1	3.1539e-07	-0.453997	1	1
Zt09_TU_1_01595	1	4551424	4551424	-	274	3297	.	1	4548127	4548127	2	3.46665e-05	0.396055	1	1	5.31061e-06	0.432788	1	1
Zt09_TU_1_01595	1	4551424	4551424	-	274	1658	.	1	4549766	4549766	3	0.00187816	-0.262998	1	1	0.00187816	-0.262998	1	1
Zt09_TU_1_01596	1	4552490	4552490	-	321	4779	.	1	4547711	4547711	0	9.45871e-06	0.481111	1	1	1.60834e-05	0.469332	1	1
Zt09_TU_1_01596	1	4552490	4552490	-	321	398	.	1	4552092	4552092	1	0.000132723	-0.58682	0	1	8.06152e-05	-0.604459	1	1
Zt09_TU_1_01596	1	4552490	4552490	-	321	2133	.	1	4550357	4550357	2	0.000713444	-0.330667	1	1	0.000713444	-0.330667	1	1
Zt09_TU_1_01597	1	4553693	4553693	-	296	233	.	1	4553460	4553460	0	5.3812e-12	-0.628135	1	1	5.3812e-12	-0.628135	1	1
Zt09_TU_1_01599	1	4558889	4558889	-	209	-1706	.	1	4560595	4560595	0	1.06588e-05	-0.356431	1	1	8.42462e-06	-0.360262	1	1
Zt09_TU_1_01599	1	4558889	4558889	-	209	2202	.	1	4556687	4556687	1	0.000502579	-0.287186	1	1	0.000502579	-0.287186	1	1
Zt09_TU_1_01600	1	4562187	4562187	-	264	1004	.	1	4561183	4561183	0	0.000447825	-0.300065	1	1	0.000447825	-0.300065	1	1
Zt09_TU_1_01601	1	4564735	4564735	+	287	1167	.	1	4565902	4565902	0	0.000875013	-0.324365	1	1	0.000875013	-0.324365	1	1
Zt09_TU_1_01602	1	4567929	4567929	-	317	736	.	1	4567193	4567193	0	3.13898e-05	-0.49905	1	1	3.13898e-05	-0.49905	1	1
Zt09_TU_1_01604	1	4574874	4574874	-	279	1165	.	1	4573709	4573709	0	6.1313e-19	-0.648392	1	1	6.1313e-19	-0.648392	1	1
Zt09_TU_1_01606	1	4580291	4580291	-	131	-410	.	1	4580701	4580701	0	0.000924524	0.286031	1	1	0.00247438	0.262146	1	1
Zt09_TU_1_01606	1	4580291	4580291	-	131	-441	.	1	4580732	4580732	1	0.00294167	-0.4818	1	1	0.00294167	-0.4818	1	1
Zt09_TU_1_01608	1	4587853	4587853	+	202	1547	.	1	4589400	4589400	0	3.27225e-07	-0.471365	1	1	3.27225e-07	-0.471365	1	1
Zt09_TU_1_01609	1	4590378	4590378	-	253	691	.	1	4589687	4589687	0	6.8247e-09	-0.502329	1	1	6.8247e-09	-0.502329	1	1
Zt09_TU_1_01610	1	4590613	4590613	+	261	1094	.	1	4591707	4591707	0	2.38557e-05	-0.352465	1	1	2.38557e-05	-0.352465	1	1
Zt09_TU_1_01611	1	4592451	4592451	+	277	-263	.	1	4592188	4592188	0	1.50637e-20	-0.710296	1	1	1.50637e-20	-0.710296	1	1
Zt09_TU_1_01613	1	4597843	4597843	-	105	1751	.	1	4596092	4596092	0	0.000974047	0.279685	1	1	0.000974047	0.279685	1	1
Zt09_TU_1_01615	1	4612498	4612498	+	206	1708	.	1	4614206	4614206	0	5.69365e-07	-0.405723	1	1	3.50037e-08	-0.443289	1	1
Zt09_TU_1_01615	1	4612498	4612498	+	206	613	.	1	4613111	4613111	1	0.00205788	0.324475	1	1	0.00205788	0.324475	1	1
Zt09_TU_1_01616	1	4615457	4615457	-	235	-156	.	1	4615613	4615613	0	0.000147056	-0.371938	1	1	0.000147056	-0.371938	1	1
Zt09_TU_1_01618	1	4625091	4625091	-	226	-1033	.	1	4626124	4626124	0	0.000100294	0.34104	1	1	0.000100294	0.34104	1	1
Zt09_TU_1_01620	1	4626203	4626203	+	263	85	.	1	4626288	4626288	0	1.14815e-13	0.589559	1	1	1.14815e-13	0.589559	1	1
Zt09_TU_1_01622	1	4630104	4630104	-	266	196	.	1	4629908	4629908	0	6.58521e-18	-0.652327	1	1	3.91981e-11	-0.525424	1	1
Zt09_TU_1_01622	1	4630104	4630104	-	266	651	.	1	4629453	4629453	1	0.00127051	-0.302386	1	1	0.00127051	-0.302386	1	1
Zt09_TU_1_01623	1	4632013	4632013	-	274	453	.	1	4631560	4631560	0	1.83205e-16	-0.635221	1	1	1.83205e-16	-0.635221	1	1
Zt09_TU_1_01625	1	4634618	4634618	-	258	-1090	.	1	4635708	4635708	0	0.00211745	-0.413804	1	1	0.00211745	-0.413804	1	1
Zt09_TU_1_01626	1	4637822	4637822	-	201	-2114	.	1	4639936	4639936	0	0.00150214	0.394284	1	1	0.00150214	0.394284	1	1
Zt09_TU_1_01627	1	4638044	4638044	+	200	1255	.	1	4639299	4639299	0	9.09265e-13	-0.828686	1	1	9.09265e-13	-0.828686	1	1
Zt09_TU_1_01628	1	4641362	4641362	-	175	353	.	1	4641009	4641009	0	3.88574e-11	-0.726606	1	1	2.79157e-12	-0.761819	1	1
Zt09_TU_1_01628	1	4641362	4641362	-	175	-2022	.	1	4643384	4643384	1	0.000154556	0.674145	1	1	0.000154556	0.674145	1	1
Zt09_TU_1_01629	1	4641624	4641624	+	179	-131	.	1	4641493	4641493	0	2.78407e-07	0.427978	1	1	2.78407e-07	0.427978	1	1
Zt09_TU_1_01630	1	4645056	4645056	+	103	-522	.	1	4644534	4644534	0	8.43406e-05	-0.509264	1	1	8.43406e-05	-0.509264	1	1
Zt09_TU_1_01634	1	4654475	4654475	+	155	3453	.	1	4657928	4657928	0	7.53737e-06	0.400015	1	1	7.53737e-06	0.400015	1	1
Zt09_TU_1_01635	1	4658524	4658524	-	169	-692	.	1	4659216	4659216	0	0.000765939	-0.339349	1	1	0.000765939	-0.339349	1	1
Zt09_TU_1_01641	1	4674533	4674533	-	401	1299	.	1	4673234	4673234	0	5.25415e-08	-0.489944	0	1	2.09101e-08	-0.502996	1	1
Zt09_TU_1_01641	1	4674533	4674533	-	401	1827	.	1	4672706	4672706	1	0.00023677	-0.327402	1	1	0.00023677	-0.327402	1	1
Zt09_TU_1_01642	1	4677539	4677539	-	409	2221	.	1	4675318	4675318	0	0.000231115	-0.656816	1	1	0.000231115	-0.656816	1	1
Zt09_TU_1_01643	1	4679597	4679597	-	389	1475	.	1	4678122	4678122	0	8.30674e-10	-0.60067	1	1	8.30674e-10	-0.60067	1	1
Zt09_TU_1_01645	1	4682382	4682382	-	322	96	.	1	4682286	4682286	0	0.000160604	-0.579753	1	1	0.000160604	-0.579753	1	1
Zt09_TU_1_01647	1	4691642	4691642	+	149	571	.	1	4692213	4692213	0	7.4374e-06	-0.360052	1	1	7.4374e-06	-0.360052	1	1
Zt09_TU_1_01648	1	4693686	4693686	-	168	679	.	1	4693007	4693007	0	5.30338e-06	-0.44127	1	1	7.25146e-05	-0.387892	1	1
Zt09_TU_1_01648	1	4693686	4693686	-	168	200	.	1	4693486	4693486	1	0.00258143	-0.366405	0	1	0.000533004	-0.419006	1	1
Zt09_TU_1_01648	1	4693686	4693686	-	168	-1079	.	1	4694765	4694765	2	0.000677586	-0.50402	1	1	0.000677586	-0.50402	1	1
Zt09_TU_1_01649	1	4694505	4694505	+	209	2977	.	1	4697482	4697482	0	8.07701e-09	-0.658474	1	1	3.81301e-09	-0.671134	1	1
Zt09_TU_1_01649	1	4694505	4694505	+	209	4955	.	1	4699460	4699460	1	0.00120109	-0.550152	1	1	0.00120109	-0.550152	1	1
Zt09_TU_1_01650	1	4699018	4699018	-	259	2814	.	1	4696204	4696204	0	0.00111071	0.438169	1	1	0.00111071	0.438169	1	1
Zt09_TU_1_01651	1	4701907	4701907	-	371	872	.	1	4701035	4701035	0	8.97338e-11	-0.54915	1	1	8.97338e-11	-0.54915	1	1
Zt09_TU_1_01652	1	4703036	4703036	-	378	-1213	.	1	4704249	4704249	0	6.47128e-12	-0.535599	1	1	1.39101e-09	-0.480551	1	1
Zt09_TU_1_01652	1	4703036	4703036	-	378	1107	.	1	4701929	4701929	1	2.59254e-07	-0.811437	1	1	2.59254e-07	-0.811437	1	1
Zt09_TU_1_01653	1	4704407	4704407	+	390	925	.	1	4705332	4705332	0	3.54348e-20	-0.69241	1	1	1.02576e-21	-0.712634	1	1
Zt09_TU_1_01653	1	4704407	4704407	+	390	-142	.	1	4704265	4704265	1	0.000210208	0.377318	1	1	5.91952e-05	0.407162	1	1
Zt09_TU_1_01653	1	4704407	4704407	+	390	4495	.	1	4708902	4708902	2	0.00133162	-0.269581	1	1	0.00133162	-0.269581	1	1
Zt09_TU_1_01654	1	4706217	4706217	-	393	316	.	1	4705901	4705901	0	5.44031e-12	-0.532668	1	1	5.44031e-12	-0.532668	1	1
Zt09_TU_1_01655	1	4707341	4707341	+	401	997	.	1	4708338	4708338	0	3.59928e-07	-0.469316	1	1	3.647e-08	-0.504097	1	1
Zt09_TU_1_01655	1	4707341	4707341	+	401	1445	.	1	4708786	4708786	1	0.00108651	0.32621	1	1	0.00108651	0.32621	1	1
Zt09_TU_1_01656	1	4709096	4709096	+	458	2605	.	1	4711701	4711705	0	0.000102704	-0.329848	1	1	0.000134456	-0.324529	1	1
Zt09_TU_1_01656	1	4709096	4709096	+	458	-662	.	1	4708434	4708434	1	0.000253958	-0.307694	1	1	3.42743e-05	-0.346221	1	1
Zt09_TU_1_01656	1	4709096	4709096	+	458	599	.	1	4709695	4709695	2	0.000237206	-0.565351	1	1	0.000237206	-0.565351	1	1
Zt09_TU_1_01657	1	4711507	4711507	-	374	1098	.	1	4710409	4710409	0	2.48389e-07	-0.638547	1	1	4.31784e-07	-0.626738	1	1
Zt09_TU_1_01657	1	4711507	4711507	-	374	864	.	1	4710643	4710643	1	8.83707e-05	-0.452361	1	1	8.83707e-05	-0.452361	1	1
Zt09_TU_1_01658	1	4712875	4712875	-	368	944	.	1	4711931	4711931	0	2.43165e-13	-0.664558	0	1	6.95543e-14	-0.676908	1	1
Zt09_TU_1_01658	1	4712875	4712875	-	368	14	.	1	4712861	4712861	1	0.000776739	0.298491	1	1	0.000776739	0.298491	1	1
Zt09_TU_1_01659	1	4713282	4713282	+	371	2051	.	1	4715333	4715333	0	7.77694e-05	-0.353072	1	1	7.77694e-05	-0.353072	1	1
Zt09_TU_1_01660	1	4717177	4717177	-	330	107	.	1	4717070	4717070	0	4.76448e-12	-0.545973	0	1	2.1104e-12	-0.553566	1	1
Zt09_TU_1_01660	1	4717177	4717177	-	330	-201	.	1	4717378	4717378	1	0.000310841	-0.343217	1	1	0.000310841	-0.343217	1	1
Zt09_TU_1_01661	1	4718878	4718878	-	264	1400	.	1	4717478	4717478	0	7.58729e-06	-0.39166	1	1	5.0531e-05	-0.356812	1	1
Zt09_TU_1_01661	1	4718878	4718878	-	264	-2691	.	1	4721569	4721569	1	0.00117336	0.297304	1	1	0.00117336	0.297304	1	1
Zt09_TU_1_01663	1	4721656	4721656	-	304	11	.	1	4721645	4721645	0	8.25039e-07	0.483212	1	1	1.74959e-09	0.57835	1	1
Zt09_TU_1_01663	1	4721656	4721656	-	304	406	.	1	4721250	4721250	1	7.98897e-07	0.444558	1	1	1.82188e-06	0.430998	1	1
Zt09_TU_1_01663	1	4721656	4721656	-	304	1802	.	1	4719854	4719854	2	1.26128e-05	-0.695185	1	1	1.26128e-05	-0.695185	1	1
Zt09_TU_1_01664	1	4724022	4724022	-	336	-721	.	1	4724743	4724743	0	3.46332e-15	-0.704564	1	1	3.46332e-15	-0.704564	1	1
Zt09_TU_1_01665	1	4724709	4724709	+	320	-3211	.	1	4721498	4721498	0	3.6831e-12	0.593702	1	1	3.6831e-12	0.593702	1	1
Zt09_TU_1_01666	1	4727114	4727114	-	291	482	.	1	4726632	4726632	0	6.8183e-19	-0.700799	1	1	2.48471e-20	-0.721829	1	1
Zt09_TU_1_01666	1	4727114	4727114	-	291	-501	.	1	4727615	4727615	1	0.000299913	-0.307468	1	1	0.000299913	-0.307468	1	1
Zt09_TU_1_01667	1	4728216	4728216	-	299	-465	.	1	4728681	4728681	0	3.48404e-15	0.595186	1	1	5.93436e-16	0.608267	1	1
Zt09_TU_1_01667	1	4728216	4728216	-	299	2117	.	1	4726099	4726099	1	1.45859e-05	-0.427247	1	1	1.45859e-05	-0.427247	1	1
Zt09_TU_1_01668	1	4728917	4728917	+	336	975	.	1	4729892	4729892	0	3.89803e-09	-0.557499	1	1	3.89803e-09	-0.557499	1	1
Zt09_TU_1_01669	1	4733913	4733913	+	318	896	.	1	4734809	4734809	0	5.55484e-13	-0.552904	1	1	5.55484e-13	-0.552904	1	1
Zt09_TU_1_01671	1	4737082	4737082	+	351	1207	.	1	4738289	4738289	0	3.50988e-05	-0.338478	1	1	7.65907e-06	-0.364233	1	1
Zt09_TU_1_01671	1	4737082	4737082	+	351	-1416	.	1	4735666	4735666	1	0.00110135	-0.333687	1	1	0.00110135	-0.333687	1	1
Zt09_TU_1_01672	1	4738554	4738554	+	358	737	.	1	4739291	4739291	0	2.4366e-05	-0.340681	1	1	2.4366e-05	-0.340681	1	1
Zt09_TU_1_01673	1	4740504	4740504	+	346	-255	.	1	4740249	4740249	0	0.000124707	-0.364084	1	1	0.000124707	-0.364084	1	1
Zt09_TU_1_01674	1	4743393	4743393	-	376	-607	.	1	4744000	4744000	0	0.000295521	0.390861	1	1	0.000295521	0.390861	1	1
Zt09_TU_1_01675	1	4744598	4744598	+	368	-2202	.	1	4742396	4742396	0	0.000887651	-0.272277	1	1	0.000887651	-0.272277	1	1
Zt09_TU_1_01677	1	4749132	4749132	+	328	-556	.	1	4748576	4748576	0	1.75437e-10	-0.598692	1	1	1.75437e-10	-0.598692	1	1
Zt09_TU_1_01678	1	4752330	4752330	-	244	185	.	1	4752145	4752145	0	2.67977e-07	-0.718325	1	1	2.67977e-07	-0.718325	1	1
Zt09_TU_1_01679	1	4753562	4753562	+	231	1164	.	1	4754726	4754726	0	4.37099e-14	-0.625223	1	1	5.44153e-14	-0.623293	1	1
Zt09_TU_1_01679	1	4753562	4753562	+	231	38	.	1	4753600	4753600	1	0.0014604	-0.405143	1	1	0.0014604	-0.405143	1	1
Zt09_TU_1_01680	1	4757779	4757779	-	229	4245	.	1	4753534	4753534	0	0.000145782	0.430602	1	1	0.000145782	0.430602	1	1
Zt09_TU_1_01681	1	4758592	4758592	+	222	-353	.	1	4758239	4758239	0	8.85766e-05	-0.409562	1	1	8.85766e-05	-0.409562	1	1
Zt09_TU_1_01682	1	4764244	4764244	+	302	849	.	1	4765093	4765093	0	0.000127387	-0.545052	1	1	4.4045e-05	-0.57915	1	1
Zt09_TU_1_01682	1	4764244	4764244	+	302	4458	.	1	4768702	4768702	1	0.000980129	-0.273231	1	1	0.000980129	-0.273231	1	1
Zt09_TU_1_01683	1	4766034	4766034	-	330	496	.	1	4765538	4765538	0	6.33665e-22	-0.691695	1	1	6.33665e-22	-0.691695	1	1
Zt09_TU_1_01684	1	4766236	4766236	+	326	597	.	1	4766833	4766833	0	1.1691e-07	-0.736753	1	1	1.1691e-07	-0.736753	1	1
Zt09_TU_1_01687	1	4772613	4772613	+	293	857	.	1	4773470	4773470	0	1.32773e-06	-0.497188	1	1	1.32773e-06	-0.497188	1	1
Zt09_TU_1_01688	1	4775216	4775216	-	313	-3416	.	1	4778632	4778632	0	0.000549402	0.373919	1	1	0.000549402	0.373919	1	1
Zt09_TU_1_01689	1	4776630	4776630	+	287	181	.	1	4776811	4776811	0	3.3779e-15	-0.61086	1	1	3.3779e-15	-0.61086	1	1
Zt09_TU_1_01690	1	4779506	4779506	-	262	852	.	1	4778654	4778654	0	0.000134199	-0.356585	1	1	0.00043391	-0.329808	1	1
Zt09_TU_1_01690	1	4779506	4779506	-	262	-245	.	1	4779751	4779751	1	0.00136299	0.272408	1	1	0.00136299	0.272408	1	1
Zt09_TU_1_01691	1	4782443	4782443	-	255	2381	.	1	4780062	4780062	0	2.1514e-05	-0.623115	1	1	7.30251e-06	-0.655436	1	1
Zt09_TU_1_01691	1	4782443	4782443	-	255	-1776	.	1	4784219	4784219	1	0.00120592	-0.275287	1	1	0.00120592	-0.275287	1	1
Zt09_TU_1_01692	1	4783688	4783688	+	279	-62	.	1	4783625	4783626	0	0.000622385	0.297116	1	1	0.000622385	0.297116	1	1
Zt09_TU_1_01693	1	4785752	4785752	+	259	793	.	1	4786545	4786545	0	1.29794e-09	-0.804239	0	1	3.21565e-08	-0.740583	1	1
Zt09_TU_1_01693	1	4785752	4785752	+	259	-159	.	1	4785593	4785593	1	5.4638e-05	-0.347624	1	1	5.4638e-05	-0.347624	1	1
Zt09_TU_1_01694	1	4787986	4787986	-	304	512	.	1	4787474	4787474	0	4.96376e-18	-0.636992	1	1	4.96376e-18	-0.636992	1	1
Zt09_TU_1_01695	1	4788300	4788300	+	326	2112	.	1	4790412	4790412	0	1.87907e-15	-0.620703	1	1	2.20444e-16	-0.636762	1	1
Zt09_TU_1_01695	1	4788300	4788300	+	326	3003	.	1	4791303	4791303	1	0.000155029	-0.674153	1	1	0.000155029	-0.674153	1	1
Zt09_TU_1_01696	1	4792650	4792650	-	352	1347	.	1	4791303	4791303	0	2.79724e-06	-0.824139	1	1	6.40856e-06	-0.795902	1	1
Zt09_TU_1_01696	1	4792650	4792650	-	352	1332	.	1	4791318	4791318	1	1.7502e-05	0.409212	1	1	1.7502e-05	0.409212	1	1
Zt09_TU_1_01697	1	4792995	4792995	+	334	1167	.	1	4794162	4794162	0	6.59443e-07	-0.504763	1	1	3.18493e-07	-0.517663	1	1
Zt09_TU_1_01697	1	4792995	4792995	+	334	669	.	1	4793664	4793664	1	0.000129355	-0.461921	1	1	0.000129355	-0.461921	1	1
Zt09_TU_1_01699	1	4800504	4800504	-	255	-787	.	1	4801291	4801291	0	0.000248805	0.316396	1	1	0.000248805	0.316396	1	1
Zt09_TU_1_01700	1	4803066	4803066	-	299	1424	.	1	4801642	4801642	0	0.000223708	-0.302789	1	1	0.000223708	-0.302789	1	1
Zt09_TU_1_01701	1	4805882	4805882	-	270	1944	.	1	4803938	4803938	0	2.92076e-16	-0.711571	1	1	2.92076e-16	-0.711571	1	1
Zt09_TU_1_01702	1	4806632	4806632	+	283	1302	.	1	4807934	4807934	0	2.39646e-06	-0.828941	1	1	2.39646e-06	-0.828941	1	1
Zt09_TU_1_01703	1	4808916	4808916	+	245	1955	.	1	4810871	4810871	0	7.89889e-06	-0.788266	1	1	3.93291e-05	-0.72916	1	1
Zt09_TU_1_01703	1	4808916	4808916	+	245	2496	.	1	4811412	4811412	1	4.3745e-05	-0.383698	1	1	4.3745e-05	-0.383698	1	1
Zt09_TU_1_01704	1	4812692	4812692	+	370	1801	.	1	4814493	4814493	0	1.61929e-06	-0.536162	1	1	4.11824e-08	-0.605973	1	1
Zt09_TU_1_01704	1	4812692	4812692	+	370	2045	.	1	4814737	4814737	1	1.36704e-05	-0.355551	1	1	1.36704e-05	-0.355551	1	1
Zt09_TU_1_01705	1	4816109	4816109	-	400	131	.	1	4815978	4815978	0	2.72555e-10	-0.513927	0	1	2.81397e-09	-0.487369	1	1
Zt09_TU_1_01705	1	4816109	4816109	-	400	194	.	1	4815915	4815915	1	1.35826e-05	-0.351162	1	1	1.35826e-05	-0.351162	1	1
Zt09_TU_1_01706	1	4816353	4816353	+	410	1369	.	1	4817722	4817722	0	6.97143e-07	-0.502484	1	1	6.97143e-07	-0.502484	1	1
Zt09_TU_1_01707	1	4820009	4820009	-	453	867	.	1	4819142	4819142	0	1.01174e-05	-0.379693	1	1	1.85922e-06	-0.40784	1	1
Zt09_TU_1_01707	1	4820009	4820009	-	453	1292	.	1	4818717	4818717	1	0.00057613	-0.342719	1	1	0.00057613	-0.342719	1	1
Zt09_TU_1_01708	1	4820635	4820635	+	424	350	.	1	4820985	4820985	0	5.40549e-08	-0.653349	1	1	9.91431e-07	-0.593579	1	1
Zt09_TU_1_01708	1	4820635	4820635	+	424	587	.	1	4821222	4821222	1	1.01861e-05	-0.384059	1	1	1.10168e-05	-0.382678	1	1
Zt09_TU_1_01708	1	4820635	4820635	+	424	233	.	1	4820868	4820868	2	3.53637e-05	0.336698	1	1	3.53637e-05	0.336698	1	1
Zt09_TU_1_01709	1	4822523	4822523	-	389	867	.	1	4821656	4821656	0	0.000299124	-0.396384	1	1	0.000299124	-0.396384	1	1
Zt09_TU_1_01710	1	4823451	4823451	+	367	1158	.	1	4824609	4824609	0	4.78775e-09	-0.460492	0	1	1.28905e-11	-0.52237	1	1
Zt09_TU_1_01710	1	4823451	4823451	+	367	-56	.	1	4823395	4823395	1	5.34969e-08	0.638947	1	1	5.34969e-08	0.638947	1	1
Zt09_TU_1_01711	1	4826260	4826260	+	358	660	.	1	4826920	4826920	0	1.77302e-09	0.532943	1	1	1.77302e-09	0.532943	1	1
Zt09_TU_1_01712	1	4828410	4828410	+	295	-1196	.	1	4827214	4827214	0	2.78306e-06	0.427362	1	1	2.78306e-06	0.427362	1	1
Zt09_TU_1_01715	1	4838646	4838646	-	166	329	.	1	4838317	4838317	0	0.00214498	-0.303334	1	1	0.00214498	-0.303334	1	1
Zt09_TU_1_01716	1	4840520	4840520	-	178	1051	.	1	4839469	4839469	0	7.24696e-05	-0.488105	1	1	7.24696e-05	-0.488105	1	1
Zt09_TU_1_01717	1	4843039	4843039	-	170	-576	.	1	4843615	4843615	0	0.000118304	-0.444864	1	1	0.000118304	-0.444864	1	1
Zt09_TU_1_01718	1	4846107	4846107	-	89	2530	.	1	4843577	4843577	0	3.70425e-07	-0.446423	1	1	3.70425e-07	-0.446423	1	1
Zt09_TU_1_01720	1	4852587	4852587	-	61	828	.	1	4851759	4851759	0	0.00321963	-0.457022	1	1	0.00321963	-0.457022	1	1
Zt09_TU_1_01722	1	4861886	4861886	-	203	-2862	.	1	4864748	4864748	0	0.000149179	0.340558	1	1	3.07178e-05	0.37238	1	1
Zt09_TU_1_01722	1	4861886	4861886	-	203	3588	.	1	4858298	4858298	1	0.000371957	0.315354	1	1	0.000371957	0.315354	1	1
Zt09_TU_1_01724	1	4866679	4866679	-	296	833	.	1	4865846	4865846	0	7.29211e-05	-0.328828	1	1	7.29211e-05	-0.328828	1	1
Zt09_TU_1_01725	1	4867828	4867828	+	310	201	.	1	4868029	4868029	0	9.47535e-06	-0.35589	1	1	5.24483e-05	-0.326814	1	1
Zt09_TU_1_01725	1	4867828	4867828	+	310	439	.	1	4868267	4868267	1	0.000135704	-0.325862	1	1	0.000135704	-0.325862	1	1
Zt09_TU_1_01726	1	4870309	4870309	-	291	-165	.	1	4870474	4870474	0	9.28772e-05	0.363272	1	1	9.28772e-05	0.363272	1	1
Zt09_TU_1_01727	1	4873210	4873210	-	215	2736	.	1	4870474	4870474	0	0.000161263	-0.35131	1	1	0.000109703	-0.359709	1	1
Zt09_TU_1_01727	1	4873210	4873210	-	215	-305	.	1	4873515	4873515	1	0.000194654	0.471273	1	1	0.000194654	0.471273	1	1
Zt09_TU_1_01729	1	4880449	4880449	+	196	1311	.	1	4881760	4881760	0	2.01249e-14	-0.601115	0	1	2.90268e-12	-0.557495	1	1
Zt09_TU_1_01729	1	4880449	4880449	+	196	4829	.	1	4885278	4885278	1	0.00127033	0.478893	1	1	0.000527267	0.513695	1	1
Zt09_TU_1_01729	1	4880449	4880449	+	196	-2897	.	1	4877552	4877552	2	0.00107232	0.586293	1	1	0.00107232	0.586293	1	1
Zt09_TU_1_01730	1	4881489	4881489	+	209	271	.	1	4881760	4881760	0	5.95062e-20	-0.690325	1	1	5.95062e-20	-0.690325	1	1
Zt09_TU_1_01732	1	4891161	4891161	-	157	-213	.	1	4891374	4891374	0	4.6762e-06	0.39998	1	1	4.6762e-06	0.39998	1	1
Zt09_TU_1_01733	1	4894410	4894410	-	225	2406	.	1	4892004	4892004	0	7.70423e-09	-0.508925	1	1	7.70423e-09	-0.508925	1	1
Zt09_TU_1_01735	1	4896452	4896452	+	231	-194	.	1	4896249	4896258	0	4.54946e-09	0.668553	1	1	4.54946e-09	0.668553	1	1
Zt09_TU_1_01736	1	4898959	4898959	-	229	620	.	1	4898339	4898339	0	1.29987e-13	-0.562448	1	1	9.93855e-15	-0.582986	1	1
Zt09_TU_1_01736	1	4898959	4898959	-	229	-2875	.	1	4901834	4901834	1	0.00125126	-0.521404	1	1	0.000336472	-0.576909	1	1
Zt09_TU_1_01736	1	4898959	4898959	-	229	422	.	1	4898537	4898537	2	0.000645288	-0.577754	1	1	5.20702e-05	-0.679631	1	1
Zt09_TU_1_01736	1	4898959	4898959	-	229	4170	.	1	4894789	4894789	3	0.000286205	-0.360648	1	1	0.000286205	-0.360648	1	1
Zt09_TU_1_01737	1	4899341	4899341	+	227	1461	.	1	4900802	4900802	0	0.000156527	0.637273	1	1	2.07424e-05	0.712875	1	1
Zt09_TU_1_01737	1	4899341	4899341	+	227	1791	.	1	4901132	4901137	1	0.000153571	0.478633	1	1	0.000153571	0.478633	1	1
Zt09_TU_1_01738	1	4900395	4900395	+	240	-850	.	1	4899545	4899545	0	0.00149629	0.267607	1	1	0.00149629	0.267607	1	1
Zt09_TU_1_01739	1	4903303	4903303	+	226	-1427	.	1	4901876	4901876	0	1.55693e-05	0.393429	0	1	2.38603e-07	0.464098	1	1
Zt09_TU_1_01739	1	4903303	4903303	+	226	-4103	.	1	4899200	4899200	1	0.000583004	0.407716	1	1	0.000583004	0.407716	1	1
Zt09_TU_1_01740	1	4906135	4906135	-	126	2811	.	1	4903324	4903324	0	9.27484e-06	-0.435502	0	1	1.23068e-06	-0.473359	1	1
Zt09_TU_1_01740	1	4906135	4906135	-	126	-336	.	1	4906471	4906471	1	0.000473259	-0.286849	1	1	0.000473259	-0.286849	1	1
Zt09_TU_1_01742	1	4931417	4931417	+	174	1006	.	1	4932423	4932423	0	0.000193827	-0.370071	1	1	0.000193827	-0.370071	1	1
Zt09_TU_1_01743	1	4934624	4934624	-	232	2824	.	1	4931800	4931800	0	5.77112e-12	-0.690644	1	1	5.77112e-12	-0.690644	1	1
Zt09_TU_1_01744	1	4937128	4937128	-	211	1091	.	1	4936037	4936037	0	0.00188115	-0.302171	1	1	0.00188115	-0.302171	1	1
Zt09_TU_1_01745	1	4937401	4937401	+	211	1461	.	1	4938862	4938862	0	9.77615e-22	-0.822273	1	1	2.44564e-22	-0.830918	1	1
Zt09_TU_1_01745	1	4937401	4937401	+	211	2851	.	1	4940252	4940252	1	0.00112068	0.584135	1	1	0.00112068	0.584135	1	1
Zt09_TU_1_01746	1	4940003	4940003	+	230	-248	.	1	4939755	4939755	0	1.08128e-07	-0.442011	1	1	1.08128e-07	-0.442011	1	1
Zt09_TU_1_01749	1	4946422	4946422	+	290	1193	.	1	4947615	4947615	0	0.00084942	-0.59756	1	1	0.00084942	-0.59756	1	1
Zt09_TU_1_01751	1	4950449	4950449	+	321	1254	.	1	4951703	4951703	0	1.11819e-09	-0.50668	1	1	9.83223e-08	-0.449834	1	1
Zt09_TU_1_01751	1	4950449	4950449	+	321	-28	.	1	4950421	4950421	1	6.91397e-06	-0.551135	1	1	0.000539781	-0.430156	1	1
Zt09_TU_1_01751	1	4950449	4950449	+	321	797	.	1	4951246	4951246	2	0.000995912	-0.310119	1	1	0.000995912	-0.310119	1	1
Zt09_TU_1_01752	1	4953158	4953158	-	296	779	.	1	4952379	4952379	0	1.15183e-05	-0.524116	1	1	1.15183e-05	-0.524116	1	1
Zt09_TU_1_01753	1	4953478	4953478	+	296	781	.	1	4954259	4954259	0	9.33546e-06	-0.625163	0	1	7.01767e-08	-0.748362	1	1
Zt09_TU_1_01753	1	4953478	4953478	+	296	1192	.	1	4954670	4954671	1	2.04923e-05	-0.384655	1	1	8.0002e-05	-0.35778	1	1
Zt09_TU_1_01753	1	4953478	4953478	+	296	149	.	1	4953627	4953627	2	0.000276335	-0.380441	1	1	0.000276335	-0.380441	1	1
Zt09_TU_1_01754	1	4957254	4957254	+	135	-1767	.	1	4955487	4955487	0	5.33729e-17	-0.711999	1	1	5.33729e-17	-0.711999	1	1
Zt09_TU_1_01755	1	4959584	4959584	-	78	4097	.	1	4955487	4955487	0	3.0403e-06	-0.429654	1	1	3.0403e-06	-0.429654	1	1
Zt09_TU_1_01756	1	4960632	4960632	-	49	-276	.	1	4960908	4960908	0	0.00242934	0.544895	1	1	0.00242934	0.544895	1	1
Zt09_TU_1_01758	1	4967219	4967219	+	143	1152	.	1	4968371	4968371	0	0.00013657	-0.309872	1	1	0.00013657	-0.309872	1	1
Zt09_TU_1_01760	1	4977148	4977148	-	178	965	.	1	4976183	4976183	0	0.000497519	0.314383	1	1	0.000497519	0.314383	1	1
Zt09_TU_1_01761	1	4980392	4980392	-	276	2432	.	1	4977960	4977960	0	4.77408e-10	-0.551993	1	1	1.55393e-08	-0.507101	1	1
Zt09_TU_1_01761	1	4980392	4980392	-	276	2714	.	1	4977678	4977678	1	2.40768e-07	-0.411548	1	1	6.27704e-08	-0.429262	1	1
Zt09_TU_1_01761	1	4980392	4980392	-	276	1505	.	1	4978887	4978887	2	0.000574571	-0.283655	1	1	0.000574571	-0.283655	1	1
Zt09_TU_1_01763	1	4982706	4982706	+	294	544	.	1	4983250	4983250	0	2.90993e-12	-0.5518	1	1	2.90993e-12	-0.5518	1	1
Zt09_TU_1_01764	1	4984917	4984917	+	220	1554	.	1	4986471	4986471	0	2.02889e-05	0.360015	0	1	1.41697e-06	0.403883	1	1
Zt09_TU_1_01764	1	4984917	4984917	+	220	-627	.	1	4984290	4984290	1	0.000472248	0.405334	1	1	0.000472248	0.405334	1	1
Zt09_TU_1_01765	1	4988890	4988890	+	149	-2661	.	1	4986229	4986229	0	0.00015604	0.318796	1	1	0.00015604	0.318796	1	1
Zt09_TU_1_01766	1	4993178	4993178	+	18	4152	.	1	4997330	4997330	0	1.42539e-09	-1.03846	1	1	1.56785e-09	-1.03615	1	1
Zt09_TU_1_01766	1	4993178	4993178	+	18	-4932	.	1	4988246	4988246	1	0.00863321	-0.355316	1	1	0.00863321	-0.355316	1	1
Zt09_TU_1_01768	1	4999319	4999319	+	107	2975	.	1	5002294	5002294	0	9.44295e-16	-0.605427	1	1	9.44295e-16	-0.605427	1	1
Zt09_TU_1_01769	1	5003802	5003802	+	173	746	.	1	5004548	5004548	0	3.20199e-05	-0.360535	1	1	3.20199e-05	-0.360535	1	1
Zt09_TU_1_01770	1	5005595	5005595	+	253	382	.	1	5005977	5005977	0	6.85116e-07	-0.410265	1	1	6.85116e-07	-0.410265	1	1
Zt09_TU_1_01771	1	5010055	5010055	+	306	391	.	1	5010446	5010446	0	8.70357e-21	-0.73907	0	1	1.52502e-15	-0.654684	1	1
Zt09_TU_1_01771	1	5010055	5010055	+	306	2321	.	1	5012376	5012376	1	1.5353e-05	-0.39697	1	1	1.5353e-05	-0.39697	1	1
Zt09_TU_1_01772	1	5013708	5013708	+	342	500	.	1	5014208	5014208	0	2.49347e-06	-0.783137	1	1	2.49347e-06	-0.783137	1	1
Zt09_TU_1_01773	1	5015715	5015715	+	237	1640	.	1	5017355	5017355	0	0.000997358	-0.351117	1	1	0.000184689	-0.396739	1	1
Zt09_TU_1_01773	1	5015715	5015715	+	237	-1189	.	1	5014526	5014526	1	0.00463342	0.371633	1	1	0.00463342	0.371633	1	1
Zt09_TU_1_01774	1	5018992	5018992	-	224	806	.	1	5018186	5018186	0	5.93557e-05	-0.424815	1	1	5.93557e-05	-0.424815	1	1
Zt09_TU_1_01775	1	5021701	5021701	-	206	1031	.	1	5020670	5020670	0	2.8102e-05	-0.741996	1	1	2.8102e-05	-0.741996	1	1
Zt09_TU_1_01777	1	5023035	5023035	+	213	488	.	1	5023523	5023523	0	7.7304e-19	-0.713284	1	1	7.7304e-19	-0.713284	1	1
Zt09_TU_1_01778	1	5025178	5025178	-	208	1511	.	1	5023667	5023667	0	3.06964e-05	-0.348909	1	1	3.06964e-05	-0.348909	1	1
Zt09_TU_1_01780	1	5030585	5030585	-	207	2551	.	1	5028034	5028034	0	0.000138283	-0.326434	1	1	0.000138283	-0.326434	1	1
Zt09_TU_1_01781	1	5032460	5032460	-	197	-3268	.	1	5035728	5035728	0	0.000400688	0.29876	0	1	7.92968e-05	0.331367	1	1
Zt09_TU_1_01781	1	5032460	5032460	-	197	-245	.	1	5032705	5032705	1	0.00129925	0.520125	1	1	0.000266679	0.586612	1	1
Zt09_TU_1_01781	1	5032460	5032460	-	197	-856	.	1	5033316	5033316	2	0.00226519	-0.266659	1	1	0.00226519	-0.266659	1	1
Zt09_TU_1_01783	1	5039215	5039215	-	330	-367	.	1	5039582	5039582	0	4.32832e-10	-0.540838	1	1	9.24647e-06	-0.396898	1	1
Zt09_TU_1_01783	1	5039215	5039215	-	330	-4673	.	1	5043888	5043888	1	0.000936474	0.280635	1	1	0.000936474	0.280635	1	1
Zt09_TU_1_01784	1	5039707	5039707	+	324	1241	.	1	5040948	5040948	0	1.96856e-06	0.383468	1	1	1.96856e-06	0.383468	1	1
Zt09_TU_1_01785	1	5042340	5042340	+	406	-1325	.	1	5041015	5041015	0	1.88107e-05	0.381102	1	1	1.88107e-05	0.381102	1	1
Zt09_TU_1_01790	1	5073392	5073392	-	318	1344	.	1	5072048	5072048	0	5.22889e-15	-0.694562	0	1	1.04215e-16	-0.727956	1	1
Zt09_TU_1_01790	1	5073392	5073392	-	318	-2173	.	1	5075565	5075565	1	0.00324244	-0.501168	1	1	0.00324244	-0.501168	1	1
Zt09_TU_1_01791	1	5077331	5077331	-	208	-224	.	1	5077555	5077555	0	2.7506e-13	0.558238	1	1	2.06922e-09	0.471267	1	1
Zt09_TU_1_01791	1	5077331	5077331	-	208	-1098	.	1	5078429	5078429	1	5.43876e-05	0.32858	1	1	5.43876e-05	0.32858	1	1
Zt09_TU_1_01792	1	5077954	5077954	+	178	475	.	1	5078429	5078429	0	0.000403448	0.289895	1	1	0.000403448	0.289895	1	1
Zt09_TU_1_01796	1	5090183	5090183	+	66	1296	.	1	5091479	5091479	0	1.48145e-05	-0.462605	1	1	1.48145e-05	-0.462605	1	1
Zt09_TU_1_01798	1	5094929	5094929	-	189	-117	.	1	5095046	5095046	0	2.80923e-06	0.379459	1	1	1.4091e-05	0.353619	1	1
Zt09_TU_1_01798	1	5094929	5094929	-	189	23	.	1	5094906	5094906	1	0.000607301	-0.613411	1	1	0.000607301	-0.613411	1	1
Zt09_TU_1_01799	1	5095231	5095231	+	199	296	.	1	5095527	5095527	0	1.03378e-10	-0.580967	1	1	3.51514e-08	-0.5052	1	1
Zt09_TU_1_01799	1	5095231	5095231	+	199	1056	.	1	5096287	5096287	1	0.00117047	0.281952	1	1	0.00117047	0.281952	1	1
Zt09_TU_1_01800	1	5098081	5098081	-	190	1249	.	1	5096832	5096832	0	0.00048084	-0.442878	1	1	0.00048084	-0.442878	1	1
Zt09_TU_1_01801	1	5098434	5098434	+	203	575	.	1	5099009	5099009	0	3.45777e-06	-0.380993	1	1	1.25602e-05	-0.360016	1	1
Zt09_TU_1_01801	1	5098434	5098434	+	203	-1611	.	1	5096823	5096823	1	0.000164894	0.519032	1	1	0.000164894	0.519032	1	1
Zt09_TU_1_01802	1	5104712	5104712	+	150	1104	.	1	5105816	5105816	0	1.7571e-08	-0.55632	1	1	8.81124e-07	-0.49168	1	1
Zt09_TU_1_01802	1	5104712	5104712	+	150	4963	.	1	5109675	5109675	1	0.00497458	-0.310643	1	1	0.00497458	-0.310643	1	1
Zt09_TU_1_01803	1	5106976	5106976	+	169	4126	.	1	5111102	5111102	0	0.000706073	-0.410134	1	1	0.000454331	-0.423958	1	1
Zt09_TU_1_01803	1	5106976	5106976	+	169	-2463	.	1	5104513	5104513	1	0.00353515	0.524831	1	1	0.00353515	0.524831	1	1
Zt09_TU_1_01804	1	5109658	5109658	+	333	4238	.	1	5113896	5113896	0	0.000346581	-0.371936	1	1	0.000346581	-0.371936	1	1
Zt09_TU_1_01805	1	5112268	5112268	+	494	1372	.	1	5113640	5113640	0	5.68929e-10	-0.530069	1	1	5.68929e-10	-0.530069	1	1
Zt09_TU_1_01806	1	5119925	5119925	-	383	3473	.	1	5116452	5116452	0	6.30655e-12	-0.551566	1	1	0.000308218	-0.306743	1	1
Zt09_TU_1_01806	1	5119925	5119925	-	383	1745	.	1	5118180	5118180	1	0.00216376	-0.324258	1	1	0.00216376	-0.324258	1	1
Zt09_TU_1_01807	1	5121989	5121989	-	203	2214	.	1	5119775	5119775	0	4.66367e-18	-0.647248	1	1	1.2939e-10	-0.507394	1	1
Zt09_TU_1_01807	1	5121989	5121989	-	203	1961	.	1	5120019	5120028	1	0.0014181	-0.337805	1	1	0.0014181	-0.337805	1	1
Zt09_TU_1_01808	1	5123973	5123973	-	100	4633	.	1	5119340	5119340	0	4.67901e-05	0.651054	1	1	0.000218247	0.594161	1	1
Zt09_TU_1_01808	1	5123973	5123973	-	100	-4892	.	1	5128865	5128865	1	0.00034466	-0.494081	1	1	0.00165551	-0.436456	1	1
Zt09_TU_1_01808	1	5123973	5123973	-	100	-4225	.	1	5128198	5128199	2	0.00276657	0.485253	1	1	0.000403398	0.570169	1	1
Zt09_TU_1_01808	1	5123973	5123973	-	100	-4113	.	1	5128086	5128086	3	0.00386785	-0.253209	1	1	0.00386785	-0.253209	1	1
Zt09_TU_1_01809	1	5126129	5126129	-	175	-4475	.	1	5130604	5130604	0	0.0034011	-0.358831	1	1	0.0034011	-0.358831	1	1
Zt09_TU_1_01810	1	5127782	5127782	-	256	-236	.	1	5128018	5128018	0	1.23013e-12	-0.548573	1	1	7.5473e-13	-0.552893	1	1
Zt09_TU_1_01810	1	5127782	5127782	-	256	-1083	.	1	5128865	5128865	1	0.000557884	-0.477163	1	1	0.000557884	-0.477163	1	1
Zt09_TU_1_01811	1	5129818	5129818	-	284	-13	.	1	5129831	5129831	0	0.000973239	-0.312054	1	1	0.000973239	-0.312054	1	1
Zt09_TU_1_01812	1	5132695	5132695	-	350	783	.	1	5131912	5131912	0	2.90806e-14	-0.658931	1	1	2.90806e-14	-0.658931	1	1
Zt09_TU_1_01814	1	5135325	5135325	+	286	725	.	1	5136050	5136050	0	5.54397e-26	-0.774033	1	1	5.54397e-26	-0.774033	1	1
Zt09_TU_1_01815	1	5138591	5138591	+	228	3360	.	1	5141951	5141951	0	0.00132578	0.262492	1	1	0.0209163	0.190463	1	0
Zt09_TU_1_01815	1	5138591	5138591	+	228	308	.	1	5138899	5138899	1	0.00463144	-0.262275	0	0	0.000367642	-0.327309	1	1
Zt09_TU_1_01815	1	5138591	5138591	+	228	3038	.	1	5141629	5141629	2	0.00395805	0.262642	1	1	0.00395805	0.262642	1	1
Zt09_TU_1_01816	1	5141421	5141421	+	224	922	.	1	5142343	5142343	0	3.53187e-14	-0.707446	1	1	2.04157e-09	-0.579851	1	1
Zt09_TU_1_01816	1	5141421	5141421	+	224	566	.	1	5141987	5141987	1	9.02866e-05	-0.318827	1	1	9.02866e-05	-0.318827	1	1
Zt09_TU_1_01817	1	5143063	5143063	+	227	1212	.	1	5144275	5144275	0	5.74931e-06	-0.440163	1	1	5.74931e-06	-0.440163	1	1
Zt09_TU_1_01818	1	5145962	5145962	+	245	491	.	1	5146453	5146453	0	1.35208e-05	-0.423492	1	1	1.35208e-05	-0.423492	1	1
Zt09_TU_1_01819	1	5150080	5150080	-	274	-439	.	1	5150519	5150519	0	7.20258e-07	0.413088	0	1	2.86113e-09	0.486225	1	1
Zt09_TU_1_01819	1	5150080	5150080	-	274	1870	.	1	5148210	5148210	1	0.000978141	-0.27052	1	1	0.000177797	-0.305924	1	1
Zt09_TU_1_01819	1	5150080	5150080	-	274	-138	.	1	5150218	5150218	2	0.00291326	-0.535271	1	1	0.00291326	-0.535271	1	1
Zt09_TU_1_01820	1	5151942	5151942	-	341	1016	.	1	5150926	5150926	0	2.54936e-16	-0.608574	1	1	1.25887e-09	-0.473982	1	1
Zt09_TU_1_01820	1	5151942	5151942	-	341	432	.	1	5151510	5151510	1	5.99514e-05	-0.712972	1	1	1.90864e-05	-0.75676	1	1
Zt09_TU_1_01820	1	5151942	5151942	-	341	3437	.	1	5148504	5148505	2	0.000196827	-0.302559	1	1	0.000196827	-0.302559	1	1
Zt09_TU_1_01821	1	5152460	5152460	+	351	1953	.	1	5154413	5154413	0	1.76977e-11	-0.555715	0	1	7.46444e-07	-0.423438	1	1
Zt09_TU_1_01821	1	5152460	5152460	+	351	355	.	1	5152815	5152815	1	0.00042104	-0.316847	1	1	0.00042104	-0.316847	1	1
Zt09_TU_1_01822	1	5156534	5156534	-	310	713	.	1	5155821	5155821	0	8.06718e-24	-0.775351	1	1	7.14071e-25	-0.787701	1	1
Zt09_TU_1_01822	1	5156534	5156534	-	310	-3937	.	1	5160471	5160471	1	0.00339487	-0.498701	1	1	0.00339487	-0.498701	1	1
Zt09_TU_1_01823	1	5158659	5158659	-	306	-1491	.	1	5160150	5160150	0	0.0039045	0.415032	1	1	0.0039045	0.415032	1	1
Zt09_TU_1_01824	1	5161232	5161232	-	240	1232	.	1	5160000	5160000	0	0.000412462	-0.504696	1	1	8.5639e-05	-0.558455	1	1
Zt09_TU_1_01824	1	5161232	5161232	-	240	4979	.	1	5156253	5156253	1	0.00423709	0.268034	1	1	0.00423709	0.268034	1	1
Zt09_TU_1_01825	1	5161416	5161416	+	221	-1848	.	1	5159568	5159568	0	0.000535637	-0.534377	1	1	0.000535637	-0.534377	1	1
Zt09_TU_1_01826	1	5164817	5164817	-	152	711	.	1	5164106	5164106	0	9.79708e-10	-0.531066	1	1	9.79708e-10	-0.531066	1	1
Zt09_TU_1_01827	1	5165278	5165278	+	159	-108	.	1	5165170	5165170	0	5.09975e-08	-0.514959	1	1	5.09975e-08	-0.514959	1	1
Zt09_TU_1_01828	1	5166854	5166854	+	224	2760	.	1	5169614	5169614	0	2.0815e-05	-0.430785	1	1	0.000398581	-0.361856	1	1
Zt09_TU_1_01828	1	5166854	5166854	+	224	3722	.	1	5170576	5170576	1	0.00382162	-0.265632	1	1	0.00382162	-0.265632	1	1
Zt09_TU_1_01829	1	5171076	5171076	-	128	392	.	1	5170684	5170684	0	2.03717e-06	-0.448861	1	1	2.03717e-06	-0.448861	1	1
Zt09_TU_1_01830	1	5178369	5178369	+	150	776	.	1	5179145	5179145	0	6.96957e-05	-0.329419	1	1	6.96957e-05	-0.329419	1	1
Zt09_TU_1_01831	1	5180056	5180056	-	185	731	.	1	5179325	5179325	0	5.35329e-18	-0.668397	1	1	5.35329e-18	-0.668397	1	1
Zt09_TU_1_01832	1	5180606	5180606	+	197	4645	.	1	5185251	5185251	0	0.00221336	-0.259688	1	1	0.00221336	-0.259688	1	1
Zt09_TU_1_01833	1	5183849	5183849	-	291	1098	.	1	5182751	5182751	0	0.000162655	-0.348463	1	1	0.000162655	-0.348463	1	1
Zt09_TU_1_01834	1	5184407	5184407	+	288	636	.	1	5185043	5185043	0	0.00192822	0.26633	1	1	0.00192822	0.26633	1	1
Zt09_TU_1_01835	1	5185687	5185687	+	302	2793	.	1	5188480	5188480	0	0.000914633	0.270596	1	1	0.000354118	0.29065	1	1
Zt09_TU_1_01835	1	5185687	5185687	+	302	309	.	1	5185996	5185996	1	0.000975062	0.286271	1	1	0.000975062	0.286271	1	1
Zt09_TU_1_01836	1	5188824	5188824	-	250	590	.	1	5188234	5188234	0	0.00224063	-0.255971	1	1	0.00224063	-0.255971	1	1
Zt09_TU_1_01837	1	5192491	5192491	-	152	-243	.	1	5192734	5192734	0	0.00208304	0.273353	1	1	0.00208304	0.273353	1	1
Zt09_TU_1_01838	1	5199938	5199938	-	15	124	.	1	5199814	5199814	0	1.40211e-08	-0.457374	1	1	1.40211e-08	-0.457374	1	1
Zt09_TU_1_01840	1	5232150	5232150	+	114	594	.	1	5232744	5232744	0	1.98301e-05	-0.346933	1	1	1.98301e-05	-0.346933	1	1
Zt09_TU_1_01842	1	5234648	5234648	+	145	3020	.	1	5237668	5237717	0	0.000449725	0.392609	1	1	0.000449725	0.392609	1	1
Zt09_TU_1_01843	1	5236315	5236315	-	122	-1353	.	1	5237668	5237717	0	1.92961e-07	0.567985	1	1	1.92961e-07	0.567985	1	1
Zt09_TU_1_01844	1	5238481	5238481	-	121	833	.	1	5237648	5237648	0	4.01303e-10	-0.681316	0	1	2.36576e-10	-0.689064	1	1
Zt09_TU_1_01844	1	5238481	5238481	-	121	-1124	.	1	5239605	5239605	1	0.000979653	-0.301412	1	1	0.000979653	-0.301412	1	1
Zt09_TU_1_01845	1	5238756	5238756	+	121	158	.	1	5238914	5238914	0	3.66661e-07	0.405684	1	1	7.31837e-08	0.427178	1	1
Zt09_TU_1_01845	1	5238756	5238756	+	121	-708	.	1	5238048	5238048	1	0.00273058	-0.290068	1	1	0.00273058	-0.290068	1	1
Zt09_TU_1_01846	1	5249200	5249200	-	149	268	.	1	5248932	5248932	0	0.000628172	-0.293807	1	1	0.000628172	-0.293807	1	1
Zt09_TU_1_01847	1	5249736	5249736	+	171	333	.	1	5250069	5250069	0	0.00148689	-0.271988	1	1	0.00148689	-0.271988	1	1
Zt09_TU_1_01848	1	5251758	5251758	-	219	-2417	.	1	5254175	5254175	0	1.57929e-05	-0.381149	1	1	2.41369e-05	-0.373311	1	1
Zt09_TU_1_01848	1	5251758	5251758	-	219	130	.	1	5251627	5251628	1	0.00103995	-0.273403	1	1	0.00103995	-0.273403	1	1
Zt09_TU_1_01851	1	5256064	5256064	-	257	-3566	.	1	5259630	5259630	0	0.000604713	-0.580624	1	1	0.000604713	-0.580624	1	1
Zt09_TU_1_01852	1	5259301	5259301	-	267	852	.	1	5258449	5258449	0	4.73525e-11	-0.550948	0	1	5.84278e-05	-0.352293	1	1
Zt09_TU_1_01852	1	5259301	5259301	-	267	1212	.	1	5258089	5258089	1	8.97643e-05	-0.319486	1	1	0.000837237	-0.274422	1	1
Zt09_TU_1_01852	1	5259301	5259301	-	267	-3571	.	1	5262872	5262872	2	0.00190275	0.46201	1	1	0.00190275	0.46201	1	1
Zt09_TU_1_01853	1	5259601	5259601	+	276	686	.	1	5260287	5260287	0	8.46509e-05	-0.389275	1	1	4.70005e-06	-0.449102	1	1
Zt09_TU_1_01853	1	5259601	5259601	+	276	347	.	1	5259948	5259948	1	9.60194e-05	-0.693751	1	1	9.60194e-05	-0.693751	1	1
Zt09_TU_1_01855	1	5262813	5262813	+	314	-3839	.	1	5258974	5258974	0	0.000114901	0.318551	1	1	8.39992e-05	0.324495	1	1
Zt09_TU_1_01855	1	5262813	5262813	+	314	1525	.	1	5264338	5264338	1	0.000564657	-0.348351	1	1	7.3036e-05	-0.398065	1	1
Zt09_TU_1_01855	1	5262813	5262813	+	314	-30	.	1	5262783	5262783	2	0.00121697	0.335315	1	1	0.00121697	0.335315	1	1
Zt09_TU_1_01856	1	5265198	5265198	+	281	2451	.	1	5267649	5267649	0	1.24902e-05	-0.562627	1	1	1.24902e-05	-0.562627	1	1
Zt09_TU_1_01863	1	5281960	5281960	+	179	803	.	1	5282763	5282763	0	0.00102636	-0.441059	1	1	0.000573557	-0.461777	1	1
Zt09_TU_1_01863	1	5281960	5281960	+	179	2379	.	1	5284339	5284339	1	0.00147587	0.344638	1	1	0.00147587	0.344638	1	1
Zt09_TU_1_01866	1	5289130	5289130	+	89	4312	.	1	5293442	5293442	0	0.00110529	-0.266282	1	1	0.00110529	-0.266282	1	1
Zt09_TU_1_01868	1	5292390	5292390	+	126	767	.	1	5293157	5293157	0	0.000621081	-0.279378	1	1	0.000621081	-0.279378	1	1
Zt09_TU_1_01869	1	5295051	5295051	+	186	4052	.	1	5299103	5299103	0	0.000739848	-0.284793	1	1	0.000739848	-0.284793	1	1
Zt09_TU_1_01870	1	5299695	5299695	-	242	529	.	1	5299166	5299166	0	1.89904e-06	-0.395929	1	1	5.48774e-06	-0.379065	1	1
Zt09_TU_1_01870	1	5299695	5299695	-	242	2751	.	1	5296944	5296944	1	0.00126135	-0.265196	1	1	0.00126135	-0.265196	1	1
Zt09_TU_1_01872	1	5303570	5303570	+	164	-911	.	1	5302659	5302659	0	2.11872e-07	-0.429946	1	1	2.11872e-07	-0.429946	1	1
Zt09_TU_1_01873	1	5309108	5309108	-	113	-213	.	1	5309321	5309321	0	1.53859e-09	-0.474263	1	1	1.98563e-08	-0.444422	1	1
Zt09_TU_1_01873	1	5309108	5309108	-	113	1888	.	1	5307220	5307220	1	0.00234646	0.436866	0	1	0.00192104	0.445158	1	1
Zt09_TU_1_01873	1	5309108	5309108	-	113	-1029	.	1	5310137	5310137	2	0.00234229	-0.410025	1	1	0.00234229	-0.410025	1	1
Zt09_TU_1_01876	1	5317414	5317414	-	96	134	.	1	5317280	5317280	0	1.45375e-07	-0.789548	1	1	1.64296e-05	-0.656992	1	1
Zt09_TU_1_01876	1	5317414	5317414	-	96	1892	.	1	5315522	5315522	1	0.00044069	-0.501955	1	1	8.24652e-05	-0.559296	1	1
Zt09_TU_1_01876	1	5317414	5317414	-	96	-144	.	1	5317558	5317558	2	0.00328969	-0.277627	1	1	0.00328969	-0.277627	1	1
Zt09_TU_1_01878	1	5320515	5320515	-	100	1514	.	1	5319001	5319001	0	0.000548194	-0.281388	1	1	0.000548194	-0.281388	1	1
Zt09_TU_1_01879	1	5328283	5328283	-	124	2638	.	1	5325645	5325645	0	2.78078e-06	-0.682764	1	1	6.85004e-07	-0.720141	1	1
Zt09_TU_1_01879	1	5328283	5328283	-	124	-921	.	1	5329204	5329204	1	0.00508897	-0.245797	1	1	0.00508897	-0.245797	1	1
Zt09_TU_1_01881	1	5334085	5334085	+	132	-738	.	1	5333347	5333347	0	0.000951269	0.276833	1	1	0.000951269	0.276833	1	1
Zt09_TU_1_01883	1	5338773	5338773	+	223	1194	.	1	5339967	5339967	0	7.75505e-13	-0.556336	1	1	7.30067e-14	-0.576552	1	1
Zt09_TU_1_01883	1	5338773	5338773	+	223	4078	.	1	5342851	5342851	1	0.0026333	0.250733	1	1	0.0026333	0.250733	1	1
Zt09_TU_1_01884	1	5340556	5340556	-	236	-1122	.	1	5341678	5341678	0	8.64691e-05	-0.365202	1	1	8.64691e-05	-0.365202	1	1
Zt09_TU_1_01885	1	5341294	5341294	+	232	-67	.	1	5341227	5341227	0	1.69269e-10	0.544008	1	1	8.52131e-07	0.431129	1	1
Zt09_TU_1_01885	1	5341294	5341294	+	232	1661	.	1	5342955	5342955	1	0.000256171	-0.315502	1	1	0.000256171	-0.315502	1	1
Zt09_TU_1_01887	1	5349397	5349397	+	231	-229	.	1	5349167	5349168	0	1.21039e-13	-0.56219	1	1	4.46406e-12	-0.530866	1	1
Zt09_TU_1_01887	1	5349397	5349397	+	231	1865	.	1	5351262	5351262	1	1.3049e-05	-0.350667	1	1	1.3049e-05	-0.350667	1	1
Zt09_TU_1_01888	1	5351851	5351851	+	240	218	.	1	5352069	5352069	0	8.30593e-07	-0.401405	1	1	8.30593e-07	-0.401405	1	1
Zt09_TU_1_01889	1	5353480	5353480	+	249	-3138	.	1	5350342	5350342	0	0.00155872	0.321874	1	1	0.00155872	0.321874	1	1
Zt09_TU_1_01890	1	5356144	5356144	+	227	199	.	1	5356343	5356343	0	0.000328293	-0.316607	1	1	0.000328293	-0.316607	1	1
Zt09_TU_1_01891	1	5358015	5358015	-	237	-68	.	1	5358083	5358083	0	2.26771e-13	-0.558746	1	1	2.21687e-11	-0.517485	1	1
Zt09_TU_1_01891	1	5358015	5358015	-	237	310	.	1	5357705	5357705	1	3.07647e-08	-0.470741	1	1	3.07647e-08	-0.470741	1	1
Zt09_TU_1_01892	1	5358303	5358303	+	232	1344	.	1	5359647	5359647	0	2.82365e-17	-0.717585	1	1	2.82365e-17	-0.717585	1	1
Zt09_TU_1_01893	1	5360844	5360844	-	294	252	.	1	5360592	5360592	0	6.28664e-17	-0.733606	1	1	6.28664e-17	-0.733606	1	1
Zt09_TU_1_01894	1	5363215	5363215	+	302	395	.	1	5363610	5363610	0	0.000781436	-0.358643	1	1	0.000781436	-0.358643	1	1
Zt09_TU_1_01895	1	5363949	5363949	+	284	1312	.	1	5365261	5365261	0	5.85742e-06	-0.37128	1	1	2.04035e-08	-0.451123	1	1
Zt09_TU_1_01895	1	5363949	5363949	+	284	246	.	1	5364195	5364195	1	1.84363e-07	-0.416859	1	1	1.84363e-07	-0.416859	1	1
Zt09_TU_1_01896	1	5366074	5366074	-	281	122	.	1	5365952	5365952	0	5.40888e-09	-0.461008	1	1	1.7832e-07	-0.417263	1	1
Zt09_TU_1_01896	1	5366074	5366074	-	281	3097	.	1	5362977	5362977	1	0.00145601	-0.363795	1	1	0.00145601	-0.363795	1	1
Zt09_TU_1_01897	1	5366664	5366664	+	270	1552	.	1	5368216	5368216	0	0.000148743	-0.310717	1	1	0.000148743	-0.310717	1	1
Zt09_TU_1_01898	1	5369728	5369728	-	291	104	.	1	5369624	5369624	0	1.81698e-11	-0.656979	1	1	1.81698e-11	-0.656979	1	1
Zt09_TU_1_01899	1	5371542	5371542	+	245	1323	.	1	5372865	5372865	0	4.36248e-06	-0.398633	1	1	2.85682e-07	-0.441496	1	1
Zt09_TU_1_01899	1	5371542	5371542	+	245	-2124	.	1	5369418	5369418	1	0.000875448	0.434292	1	1	0.000875448	0.434292	1	1
Zt09_TU_1_01901	1	5383002	5383002	-	318	1403	.	1	5381599	5381599	0	0.000332758	-0.292355	1	1	0.000332758	-0.292355	1	1
Zt09_TU_1_01902	1	5384308	5384308	-	347	383	.	1	5383925	5383925	0	0.000150212	-0.377181	1	1	1.56979e-05	-0.426578	1	1
Zt09_TU_1_01902	1	5384308	5384308	-	347	-2	.	1	5384310	5384310	1	0.000146699	-0.338093	1	1	0.000146699	-0.338093	1	1
Zt09_TU_1_01903	1	5384975	5384975	-	346	1642	.	1	5383333	5383333	0	0.000639314	0.651797	1	1	0.000639314	0.651797	1	1
Zt09_TU_1_01905	1	5388057	5388057	+	272	-1282	.	1	5386775	5386775	0	0.000159544	0.504203	1	1	0.000159544	0.504203	1	1
Zt09_TU_1_01906	1	5391805	5391805	-	145	780	.	1	5391025	5391025	0	1.49391e-06	-0.54958	1	1	8.25598e-07	-0.561873	1	1
Zt09_TU_1_01906	1	5391805	5391805	-	145	-2	.	1	5391807	5391807	1	7.52029e-05	-0.374961	1	1	7.52029e-05	-0.374961	1	1
Zt09_TU_1_01907	1	5394310	5394310	-	128	1451	.	1	5392859	5392859	0	0.000174202	-0.602708	1	1	0.000174202	-0.602708	1	1
Zt09_TU_1_01908	1	5395725	5395725	-	147	4323	.	1	5391402	5391402	0	0.000817825	-0.463608	1	1	0.000817825	-0.463608	1	1
Zt09_TU_1_01910	1	5397383	5397383	+	181	227	.	1	5397610	5397610	0	6.77226e-09	0.675984	1	1	6.77226e-09	0.675984	1	1
Zt09_TU_1_01911	1	5399159	5399159	+	180	-4270	.	1	5394889	5394889	0	0.000379124	0.389901	1	1	0.000379124	0.389901	1	1
Zt09_TU_1_01912	1	5402485	5402485	-	213	993	.	1	5401492	5401492	0	1.40323e-14	-0.635054	0	1	1.10864e-16	-0.673823	1	1
Zt09_TU_1_01912	1	5402485	5402485	-	213	1852	.	1	5400633	5400633	1	8.17108e-06	-0.374054	1	1	8.17108e-06	-0.374054	1	1
Zt09_TU_1_01913	1	5403312	5403312	+	233	-433	.	1	5402879	5402879	0	0.000261153	0.539825	1	1	0.000261153	0.539825	1	1
Zt09_TU_1_01914	1	5405953	5405953	+	284	2360	.	1	5408313	5408313	0	2.635e-08	-0.601941	0	1	2.163e-09	-0.642229	1	1
Zt09_TU_1_01914	1	5405953	5405953	+	284	725	.	1	5406678	5406678	1	0.00307261	-0.50391	1	1	0.00307261	-0.50391	1	1
Zt09_TU_1_01915	1	5409873	5409873	-	302	629	.	1	5409244	5409244	0	2.92588e-12	-0.536729	1	1	2.92588e-12	-0.536729	1	1
Zt09_TU_1_01916	1	5410410	5410410	+	331	2450	.	1	5412860	5412860	0	1.07524e-10	-0.634158	1	1	5.06478e-08	-0.546075	1	1
Zt09_TU_1_01916	1	5410410	5410410	+	331	3344	.	1	5413754	5413754	1	0.000616954	-0.282257	1	1	0.000109171	-0.317184	1	1
Zt09_TU_1_01916	1	5410410	5410410	+	331	-3625	.	1	5406785	5406785	2	0.00232557	0.471796	1	1	0.00232557	0.471796	1	1
Zt09_TU_1_01917	1	5417040	5417040	-	313	2559	.	1	5414481	5414481	0	3.12017e-05	-0.416059	1	1	3.12017e-05	-0.416059	1	1
Zt09_TU_1_01919	1	5422536	5422536	-	228	898	.	1	5421638	5421638	0	6.86337e-07	-0.61661	1	1	6.86337e-07	-0.61661	1	1
Zt09_TU_1_01920	1	5423027	5423027	+	232	636	.	1	5423663	5423663	0	7.09043e-11	-0.540287	1	1	7.09043e-11	-0.540287	1	1
Zt09_TU_1_01921	1	5425254	5425254	-	290	846	.	1	5424408	5424408	0	2.83548e-10	-0.54111	0	1	2.43437e-10	-0.542863	1	1
Zt09_TU_1_01921	1	5425254	5425254	-	290	36	.	1	5425218	5425218	1	6.17671e-06	-0.394767	1	1	6.17671e-06	-0.394767	1	1
Zt09_TU_1_01922	1	5427281	5427281	+	354	1522	.	1	5428803	5428809	0	1.75077e-05	-0.461685	1	1	6.582e-05	-0.430893	1	1
Zt09_TU_1_01922	1	5427281	5427281	+	354	1224	.	1	5428505	5428505	1	0.00298979	0.505298	1	1	0.00298979	0.505298	1	1
Zt09_TU_1_01923	1	5431927	5431927	-	477	1226	.	1	5430701	5430701	0	1.29936e-05	-0.499689	1	1	1.29936e-05	-0.499689	1	1
Zt09_TU_1_01924	1	5432793	5432793	+	521	752	.	1	5433545	5433545	0	3.8606e-06	-0.43774	1	1	3.8606e-06	-0.43774	1	1
Zt09_TU_1_01925	1	5436135	5436135	-	457	2243	.	1	5433891	5433892	0	1.08366e-08	-0.851432	1	1	1.08366e-08	-0.851432	1	1
Zt09_TU_1_01927	1	5439597	5439597	-	236	1143	.	1	5438454	5438454	0	9.12261e-16	-0.625896	1	1	9.12261e-16	-0.625896	1	1
Zt09_TU_1_01933	1	5464677	5464677	-	395	876	.	1	5463801	5463801	0	4.17593e-13	-0.558939	1	1	4.17593e-13	-0.558939	1	1
Zt09_TU_1_01934	1	5465432	5465432	+	389	1228	.	1	5466660	5466660	0	4.45383e-07	-0.417664	1	1	4.45383e-07	-0.417664	1	1
Zt09_TU_1_01935	1	5469074	5469074	-	414	698	.	1	5468376	5468376	0	1.20598e-17	-0.690087	1	1	9.18769e-11	-0.550029	1	1
Zt09_TU_1_01935	1	5469074	5469074	-	414	-173	.	1	5469247	5469247	1	8.98571e-06	-0.481234	1	1	8.98571e-06	-0.481234	1	1
Zt09_TU_1_01936	1	5470023	5470023	+	372	-3290	.	1	5466733	5466733	0	9.8598e-09	-0.721318	1	1	1.98334e-09	-0.750859	1	1
Zt09_TU_1_01936	1	5470023	5470023	+	372	-187	.	1	5469836	5469836	1	0.000114455	-0.313931	1	1	0.000114455	-0.313931	1	1
Zt09_TU_1_01939	1	5474777	5474777	-	130	1116	.	1	5473661	5473661	0	4.33453e-05	-0.358065	1	1	4.33453e-05	-0.358065	1	1
Zt09_TU_1_01945	1	5486206	5486206	+	76	4281	.	1	5490487	5490487	0	0.00310785	0.273534	1	1	0.00310785	0.273534	1	1
Zt09_TU_1_01946	1	5490433	5490433	-	260	-285	.	1	5490718	5490718	0	1.73782e-05	0.483421	1	1	1.73782e-05	0.483421	1	1
Zt09_TU_1_01947	1	5492229	5492229	-	337	115	.	1	5492114	5492114	0	3.27866e-10	-0.547514	1	1	3.27866e-10	-0.547514	1	1
Zt09_TU_1_01948	1	5492574	5492574	+	347	1074	.	1	5493648	5493648	0	4.34382e-16	-0.709058	1	1	4.07995e-07	-0.472313	1	1
Zt09_TU_1_01948	1	5492574	5492574	+	347	229	.	1	5492803	5492803	1	0.000985575	-0.271528	1	1	9.62721e-05	-0.319011	1	1
Zt09_TU_1_01948	1	5492574	5492574	+	347	1544	.	1	5494118	5494118	2	0.00190565	-0.257891	1	1	0.00190565	-0.257891	1	1
Zt09_TU_1_01949	1	5496972	5496972	-	303	334	.	1	5496638	5496638	0	6.82446e-06	-0.364554	0	1	8.07496e-07	-0.396985	1	1
Zt09_TU_1_01949	1	5496972	5496972	-	303	2266	.	1	5494706	5494706	1	0.00180995	-0.333451	1	1	0.00180995	-0.333451	1	1
Zt09_TU_1_01951	1	5500175	5500175	-	162	3758	.	1	5496417	5496417	0	0.000490092	0.285428	1	1	0.000490092	0.285428	1	1
Zt09_TU_1_01955	1	5505249	5505249	+	99	1123	.	1	5506372	5506372	0	1.78293e-05	-0.356456	1	1	1.78293e-05	-0.356456	1	1
Zt09_TU_1_01956	1	5507471	5507471	+	89	2199	.	1	5509670	5509670	0	1.89414e-26	-0.782842	1	1	5.59245e-14	-0.604565	1	1
Zt09_TU_1_01956	1	5507471	5507471	+	89	2680	.	1	5510151	5510151	1	3.31207e-06	-0.403229	1	1	3.31207e-06	-0.403229	1	1
Zt09_TU_1_01957	1	5512140	5512140	-	135	-24	.	1	5512164	5512164	0	5.73365e-09	-1.00364	1	1	2.15747e-08	-0.968964	1	1
Zt09_TU_1_01957	1	5512140	5512140	-	135	-4462	.	1	5516602	5516605	1	0.0012711	0.274659	1	1	0.0012711	0.274659	1	1
Zt09_TU_1_01958	1	5515350	5515350	-	163	1942	.	1	5513408	5513408	0	1.29369e-09	-0.897234	1	1	9.6952e-09	-0.853696	1	1
Zt09_TU_1_01958	1	5515350	5515350	-	163	-4485	.	1	5519835	5519835	1	0.000238627	0.321603	1	1	0.000238627	0.321603	1	1
Zt09_TU_1_01960	1	5526679	5526679	-	324	-2668	.	1	5529347	5529347	0	1.13404e-05	-0.353068	1	1	3.23359e-07	-0.40619	1	1
Zt09_TU_1_01960	1	5526679	5526679	-	324	1542	.	1	5525137	5525137	1	2.10437e-05	-0.352771	1	1	2.10437e-05	-0.352771	1	1
Zt09_TU_1_01961	1	5528313	5528313	-	346	-1121	.	1	5529434	5529434	0	3.96654e-14	-0.571623	1	1	3.96654e-14	-0.571623	1	1
Zt09_TU_1_01962	1	5528745	5528745	+	324	708	.	1	5529453	5529453	0	3.57677e-20	-0.665553	1	1	3.57677e-20	-0.665553	1	1
Zt09_TU_1_01963	1	5532204	5532204	-	387	4849	.	1	5527355	5527355	0	0.000523621	-0.363879	0	1	4.82742e-05	-0.423085	1	1
Zt09_TU_1_01963	1	5532204	5532204	-	387	1676	.	1	5530528	5530528	1	0.00235077	-0.452925	1	1	0.00235077	-0.452925	1	1
Zt09_TU_1_01964	1	5534979	5534979	+	388	1007	.	1	5535986	5535986	0	3.17594e-27	-0.775557	1	1	1.44117e-18	-0.67083	1	1
Zt09_TU_1_01964	1	5534979	5534979	+	388	431	.	1	5535410	5535410	1	0.00149125	-0.30721	1	1	0.000166763	-0.361563	1	1
Zt09_TU_1_01964	1	5534979	5534979	+	388	2592	.	1	5537571	5537571	2	0.000510655	-0.454149	1	1	0.000510655	-0.454149	1	1
Zt09_TU_1_01965	1	5537248	5537248	+	286	247	.	1	5537495	5537495	0	9.00481e-16	-0.616482	1	1	2.85225e-15	-0.60778	1	1
Zt09_TU_1_01965	1	5537248	5537248	+	286	301	.	1	5537549	5537549	1	8.40248e-06	0.433288	1	1	2.96446e-05	0.407869	1	1
Zt09_TU_1_01965	1	5537248	5537248	+	286	802	.	1	5538050	5538050	2	0.000151118	-0.539342	1	1	0.000151118	-0.539342	1	1
Zt09_TU_1_01967	1	5555262	5555262	-	88	-2353	.	1	5557615	5557615	0	1.86198e-21	-0.789823	1	1	1.86198e-21	-0.789823	1	1
Zt09_TU_1_01968	1	5555852	5555852	+	104	1763	.	1	5557615	5557615	0	8.7241e-21	-0.780092	1	1	8.7241e-21	-0.780092	1	1
Zt09_TU_1_01969	1	5557699	5557699	+	114	617	.	1	5558316	5558316	0	1.72439e-18	-0.680436	0	1	4.66945e-13	-0.583795	1	1
Zt09_TU_1_01969	1	5557699	5557699	+	114	-213	.	1	5557486	5557486	1	0.00913946	-0.253095	1	1	0.00301035	-0.28704	1	1
Zt09_TU_1_01969	1	5557699	5557699	+	114	884	.	1	5558583	5558583	2	0.00710028	0.485535	1	1	0.00710028	0.485535	1	1
Zt09_TU_1_01970	1	5560151	5560151	-	117	-579	.	1	5560730	5560730	0	7.57509e-18	-0.682561	1	1	7.57509e-18	-0.682561	1	1
Zt09_TU_1_01971	1	5561206	5561206	-	117	416	.	1	5560790	5560790	0	2.1067e-16	-0.673957	1	1	2.1067e-16	-0.673957	1	1
Zt09_TU_1_01972	1	5563037	5563037	-	112	-3696	.	1	5566733	5566733	0	0.000462411	-0.286646	1	1	0.000462411	-0.286646	1	1
Zt09_TU_1_01973	1	5566513	5566513	-	129	-1469	.	1	5567982	5567982	0	5.12597e-05	0.434274	1	1	5.12597e-05	0.434274	1	1
Zt09_TU_1_01974	1	5566984	5566984	+	147	782	.	1	5567766	5567766	0	0.00043682	-0.358855	1	1	0.00043682	-0.358855	1	1
Zt09_TU_1_01975	1	5569961	5569961	+	264	1581	.	1	5571542	5571542	0	7.37209e-10	-0.498849	1	1	7.37209e-10	-0.498849	1	1
Zt09_TU_1_01976	1	5574309	5574309	-	399	2282	.	1	5572027	5572027	0	6.74399e-12	-0.577749	1	1	1.21193e-09	-0.520407	1	1
Zt09_TU_1_01976	1	5574309	5574309	-	399	704	.	1	5573605	5573605	1	9.42189e-05	-0.405406	1	1	9.42189e-05	-0.405406	1	1
Zt09_TU_1_01977	1	5576009	5576009	+	432	2081	.	1	5578090	5578090	0	1.44715e-11	-0.882783	1	1	1.20967e-09	-0.806147	1	1
Zt09_TU_1_01977	1	5576009	5576009	+	432	-810	.	1	5575199	5575199	1	0.00030723	-0.2982	0	1	2.6911e-06	-0.381848	1	1
Zt09_TU_1_01977	1	5576009	5576009	+	432	-2167	.	1	5573842	5573842	2	0.000427074	-0.301665	1	1	0.000427074	-0.301665	1	1
Zt09_TU_1_01978	1	5578932	5578932	-	348	560	.	1	5578372	5578372	0	1.6643e-07	-0.520986	1	1	8.6919e-08	-0.53168	1	1
Zt09_TU_1_01978	1	5578932	5578932	-	348	-1641	.	1	5580573	5580573	1	0.000953079	-0.302091	1	1	0.000953079	-0.302091	1	1
Zt09_TU_1_01979	1	5581225	5581225	-	262	-322	.	1	5581547	5581547	0	2.2412e-08	0.481517	1	1	2.2412e-08	0.481517	1	1
Zt09_TU_1_01981	1	5590280	5590280	+	193	1609	.	1	5591889	5591889	0	4.77679e-05	-0.39736	0	1	3.42794e-06	-0.449881	1	1
Zt09_TU_1_01981	1	5590280	5590280	+	193	542	.	1	5590822	5590822	1	0.00115155	-0.268925	1	1	0.00115155	-0.268925	1	1
Zt09_TU_1_01982	1	5594297	5594297	-	244	2303	.	1	5591994	5591994	0	7.53317e-08	-0.493997	1	1	3.34191e-09	-0.537732	1	1
Zt09_TU_1_01982	1	5594297	5594297	-	244	1392	.	1	5592905	5592905	1	0.000414365	-0.288928	1	1	0.000414365	-0.288928	1	1
Zt09_TU_1_01983	1	5595115	5595115	+	261	3492	.	1	5598607	5598607	0	1.33373e-07	0.452541	1	1	2.73243e-06	0.406401	1	1
Zt09_TU_1_01983	1	5595115	5595115	+	261	3223	.	1	5598338	5598338	1	0.000301473	-0.320472	1	1	0.000301473	-0.320472	1	1
Zt09_TU_1_01984	1	5600773	5600773	-	304	869	.	1	5599904	5599904	0	8.91866e-16	-0.683255	1	1	3.81301e-11	-0.581323	1	1
Zt09_TU_1_01984	1	5600773	5600773	-	304	-2198	.	1	5602971	5602971	1	4.14659e-05	-0.474485	1	1	6.26752e-05	-0.463918	1	1
Zt09_TU_1_01984	1	5600773	5600773	-	304	-3462	.	1	5604235	5604235	2	0.00249206	-0.268305	1	1	0.00249206	-0.268305	1	1
Zt09_TU_1_01985	1	5601088	5601088	+	300	3236	.	1	5604324	5604324	0	7.4533e-06	-0.387169	0	1	0.000538435	-0.303244	1	1
Zt09_TU_1_01985	1	5601088	5601088	+	300	2140	.	1	5603228	5603228	1	2.68872e-10	-0.550861	1	1	4.38288e-14	-0.640171	1	1
Zt09_TU_1_01985	1	5601088	5601088	+	300	1654	.	1	5602742	5602742	2	1.8255e-05	-0.460023	1	1	7.04227e-05	-0.428577	1	1
Zt09_TU_1_01985	1	5601088	5601088	+	300	504	.	1	5601592	5601592	3	0.00137723	0.51711	1	1	0.00137723	0.51711	1	1
Zt09_TU_1_01987	1	5607528	5607528	-	305	938	.	1	5606590	5606590	0	0.00067073	-0.291952	1	1	0.00067073	-0.291952	1	1
Zt09_TU_1_01988	1	5607903	5607903	+	293	546	.	1	5608449	5608449	0	3.48953e-05	-0.356072	1	1	3.48953e-05	-0.356072	1	1
Zt09_TU_1_01989	1	5610189	5610189	+	271	1186	.	1	5611375	5611375	0	4.15781e-06	-0.607487	1	1	4.15781e-06	-0.607487	1	1
Zt09_TU_1_01990	1	5613441	5613441	-	241	483	.	1	5612958	5612958	0	0.000948778	-0.592478	1	1	0.000120581	-0.684659	1	1
Zt09_TU_1_01990	1	5613441	5613441	-	241	3698	.	1	5609737	5609743	1	0.000634886	0.445572	1	1	0.00150632	0.415046	1	1
Zt09_TU_1_01990	1	5613441	5613441	-	241	777	.	1	5612662	5612664	2	0.000270673	-0.504312	1	1	3.29805e-05	-0.571033	1	1
Zt09_TU_1_01990	1	5613441	5613441	-	241	743	.	1	5612698	5612698	3	0.000367039	-0.454246	1	1	0.000367039	-0.454246	1	1
Zt09_TU_1_01992	1	5621220	5621220	-	189	824	.	1	5620396	5620396	0	0.00283165	-0.270241	1	1	0.00283165	-0.270241	1	1
Zt09_TU_1_01993	1	5625323	5625323	+	232	2434	.	1	5627757	5627757	0	1.8012e-07	-0.753802	1	1	1.8012e-07	-0.753802	1	1
Zt09_TU_1_01994	1	5630560	5630560	-	259	1141	.	1	5629419	5629419	0	6.27102e-07	-0.444883	0	1	1.141e-08	-0.503054	1	1
Zt09_TU_1_01994	1	5630560	5630560	-	259	2846	.	1	5627714	5627714	1	2.07399e-05	0.753378	1	1	4.44366e-05	0.724432	1	1
Zt09_TU_1_01994	1	5630560	5630560	-	259	1774	.	1	5628786	5628786	2	0.000838328	-0.350645	1	1	0.000838328	-0.350645	1	1
Zt09_TU_1_01995	1	5632033	5632033	+	268	-2785	.	1	5629248	5629248	0	0.0021278	-0.277419	1	1	0.0021278	-0.277419	1	1
Zt09_TU_1_01996	1	5636248	5636248	+	252	1145	.	1	5637393	5637393	0	0.00162126	0.258109	1	1	0.0002015	0.302357	1	1
Zt09_TU_1_01996	1	5636248	5636248	+	252	3289	.	1	5639537	5639537	1	0.00114576	-0.265479	1	1	0.00114576	-0.265479	1	1
Zt09_TU_1_01997	1	5638198	5638198	+	291	820	.	1	5639018	5639018	0	6.51522e-08	-0.491667	1	1	6.51522e-08	-0.491667	1	1
Zt09_TU_1_01998	1	5639988	5639988	+	249	104	.	1	5640092	5640092	0	4.13271e-06	-0.482226	1	1	4.13271e-06	-0.482226	1	1
Zt09_TU_1_02001	1	5644541	5644541	+	268	785	.	1	5645326	5645326	0	0.000599293	-0.28402	0	1	6.88391e-05	-0.32711	1	1
Zt09_TU_1_02001	1	5644541	5644541	+	268	-65	.	1	5644476	5644476	1	0.000785186	-0.347589	1	1	8.70042e-05	-0.40334	1	1
Zt09_TU_1_02001	1	5644541	5644541	+	268	143	.	1	5644684	5644684	2	0.000472943	-0.501383	1	1	0.000472943	-0.501383	1	1
Zt09_TU_1_02002	1	5648534	5648534	-	150	3263	.	1	5645271	5645271	0	0.000385515	-0.396194	1	1	0.000385515	-0.396194	1	1
Zt09_TU_1_02003	1	5650950	5650950	-	128	-761	.	1	5651711	5651711	0	0.00104466	0.587568	1	1	0.00129284	0.577088	1	1
Zt09_TU_1_02003	1	5650950	5650950	-	128	4650	.	1	5646300	5646300	1	0.00176824	-0.307359	1	1	0.00176824	-0.307359	1	1
Zt09_TU_1_02004	1	5652212	5652212	+	82	-4619	.	1	5647593	5647593	0	0.00073417	0.294936	1	1	0.00073417	0.294936	1	1
Zt09_TU_1_02005	1	5653678	5653678	+	51	1000	.	1	5654678	5654678	0	9.99312e-10	-1.04681	1	1	9.99312e-10	-1.04681	1	1
Zt09_TU_1_02006	1	5657892	5657892	-	176	-4679	.	1	5662571	5662571	0	0.000746143	0.276856	1	1	0.000746143	0.276856	1	1
Zt09_TU_1_02007	1	5659185	5659185	-	208	361	.	1	5658824	5658824	0	0.000313297	0.389299	1	1	0.000313297	0.389299	1	1
Zt09_TU_1_02008	1	5659536	5659536	+	207	659	.	1	5660195	5660195	0	4.49086e-07	-0.517083	1	1	6.20081e-10	-0.62026	1	1
Zt09_TU_1_02008	1	5659536	5659536	+	207	230	.	1	5659766	5659766	1	4.29173e-07	-0.443051	1	1	4.29173e-07	-0.443051	1	1
Zt09_TU_1_02009	1	5662129	5662129	-	334	473	.	1	5661656	5661656	0	3.07448e-09	-0.475194	1	1	3.07448e-09	-0.475194	1	1
Zt09_TU_1_02010	1	5662388	5662388	+	335	374	.	1	5662762	5662762	0	1.48025e-15	-0.597318	0	1	1.18858e-13	-0.563187	1	1
Zt09_TU_1_02010	1	5662388	5662388	+	335	2887	.	1	5665275	5665275	1	4.41196e-06	-0.376849	1	1	4.41196e-06	-0.376849	1	1
Zt09_TU_1_02011	1	5666124	5666124	+	263	-248	.	1	5665876	5665876	0	1.04431e-07	-0.61241	1	1	4.92469e-08	-0.626435	1	1
Zt09_TU_1_02011	1	5666124	5666124	+	263	-266	.	1	5665858	5665858	1	0.00465986	-0.243244	1	1	0.00465986	-0.243244	1	1
Zt09_TU_1_02012	1	5671029	5671029	-	261	-139	.	1	5671168	5671168	0	1.80918e-20	-0.693671	1	1	9.8325e-21	-0.697198	1	1
Zt09_TU_1_02012	1	5671029	5671029	-	261	-3277	.	1	5674306	5674306	1	0.00410834	0.358671	1	1	0.00410834	0.358671	1	1
Zt09_TU_1_02013	1	5671959	5671959	+	209	1666	.	1	5673625	5673625	0	3.96232e-15	-0.855954	1	1	6.03593e-11	-0.735284	1	1
Zt09_TU_1_02013	1	5671959	5671959	+	209	91	.	1	5672050	5672050	1	4.22411e-05	-0.332151	1	1	4.22411e-05	-0.332151	1	1
Zt09_TU_1_02014	1	5674411	5674411	-	219	581	.	1	5673830	5673830	0	4.31011e-07	-0.682781	1	1	3.00893e-06	-0.634853	1	1
Zt09_TU_1_02014	1	5674411	5674411	-	219	2502	.	1	5671909	5671909	1	0.00221992	0.25346	1	1	0.00221992	0.25346	1	1
Zt09_TU_1_02015	1	5676530	5676530	-	199	-305	.	1	5676835	5676835	0	9.1092e-06	0.44715	1	1	8.76418e-07	0.491776	1	1
Zt09_TU_1_02015	1	5676530	5676530	-	199	-1799	.	1	5678329	5678329	1	0.0011202	-0.282229	1	1	0.0011202	-0.282229	1	1
Zt09_TU_1_02016	1	5677983	5677983	-	125	345	.	1	5677638	5677638	0	1.1117e-05	0.403532	1	1	1.1117e-05	0.403532	1	1
Zt09_TU_1_02017	1	5685074	5685074	+	35	725	.	1	5685799	5685799	0	0.00102504	-0.268835	1	1	0.00102504	-0.268835	1	1
Zt09_TU_1_02020	1	5692305	5692305	-	138	-382	.	1	5692687	5692687	0	8.19712e-05	0.347267	1	1	8.19712e-05	0.347267	1	1
Zt09_TU_1_02021	1	5696673	5696673	-	166	-28	.	1	5696701	5696701	0	0.00194403	-0.405418	1	1	0.00194403	-0.405418	1	1
Zt09_TU_1_02022	1	5697050	5697050	+	171	503	.	1	5697553	5697553	0	4.90657e-13	-0.758385	1	1	4.90657e-13	-0.758385	1	1
Zt09_TU_1_02023	1	5698783	5698783	-	157	820	.	1	5697963	5697963	0	8.05856e-10	-0.669608	0	1	1.04898e-10	-0.699398	1	1
Zt09_TU_1_02023	1	5698783	5698783	-	157	151	.	1	5698632	5698632	1	0.000875233	0.537097	1	1	0.000875233	0.537097	1	1
Zt09_TU_1_02025	1	5700198	5700198	+	147	1611	.	1	5701809	5701809	0	2.58073e-07	-0.43544	1	1	2.58073e-07	-0.43544	1	1
Zt09_TU_1_02026	1	5702261	5702261	+	105	-266	.	1	5701995	5701995	0	0.000252916	-0.314662	1	1	8.41066e-05	-0.336946	1	1
Zt09_TU_1_02026	1	5702261	5702261	+	105	4010	.	1	5706271	5706271	1	0.00184811	-0.387004	1	1	0.00184811	-0.387004	1	1
Zt09_TU_1_02027	1	5706335	5706335	+	74	199	.	1	5706534	5706534	0	0.00281478	0.508233	1	1	0.00281478	0.508233	1	1
Zt09_TU_1_02031	1	5712606	5712606	+	140	3251	.	1	5715857	5715857	0	1.74332e-05	0.347422	1	1	1.74332e-05	0.347422	1	1
Zt09_TU_1_02033	1	5723044	5723044	-	112	2033	.	1	5721011	5721011	0	6.72547e-05	-0.329171	1	1	6.72547e-05	-0.329171	1	1
Zt09_TU_1_02034	1	5724889	5724889	+	121	1766	.	1	5726655	5726655	0	3.43292e-05	-0.437175	1	1	3.43292e-05	-0.437175	1	1
Zt09_TU_1_02035	1	5727972	5727972	+	116	2072	.	1	5730044	5730044	0	7.75914e-08	-0.527826	1	1	8.7528e-09	-0.561213	1	1
Zt09_TU_1_02035	1	5727972	5727972	+	116	2824	.	1	5730796	5730796	1	0.00246601	0.268165	1	1	0.00246601	0.268165	1	1
Zt09_TU_1_02036	1	5733791	5733791	-	160	1673	.	1	5732118	5732118	0	1.77781e-11	-0.528541	0	1	3.32714e-12	-0.54445	1	1
Zt09_TU_1_02036	1	5733791	5733791	-	160	-228	.	1	5734019	5734019	1	0.00029943	-0.556555	1	1	0.00029943	-0.556555	1	1
Zt09_TU_1_02037	1	5734452	5734452	+	171	2990	.	1	5737442	5737442	0	1.44423e-07	-0.463816	1	1	1.44423e-07	-0.463816	1	1
Zt09_TU_1_02040	1	5744007	5744007	+	114	-2032	.	1	5741975	5741975	0	0.00401227	-0.51789	1	1	0.00401227	-0.51789	1	1
Zt09_TU_1_02042	1	5746751	5746751	-	116	-929	.	1	5747680	5747680	0	9.97194e-06	0.450886	1	1	9.97194e-06	0.450886	1	1
Zt09_TU_1_02043	1	5747339	5747339	+	115	2048	.	1	5749387	5749387	0	9.95623e-16	-0.836925	1	1	9.95623e-16	-0.836925	1	1
Zt09_TU_1_02044	1	5750045	5750045	+	114	4769	.	1	5754814	5754814	0	0.00601162	-0.351448	1	1	0.00601162	-0.351448	1	1
Zt09_TU_1_02045	1	5756234	5756234	-	175	702	.	1	5755532	5755532	0	2.18553e-10	-0.732047	1	1	2.72334e-11	-0.762988	1	1
Zt09_TU_1_02045	1	5756234	5756234	-	175	-176	.	1	5756410	5756410	1	0.00138733	-0.28002	1	1	0.00138733	-0.28002	1	1
Zt09_TU_1_02046	1	5757968	5757968	-	260	523	.	1	5757445	5757445	0	9.4276e-06	-0.367278	1	1	9.4276e-06	-0.367278	1	1
Zt09_TU_1_02047	1	5760505	5760505	-	295	380	.	1	5760125	5760125	0	0.0017662	-0.256898	1	1	0.0017662	-0.256898	1	1
Zt09_TU_1_02048	1	5761659	5761659	+	229	1284	.	1	5762943	5762943	0	2.31436e-10	-0.766965	1	1	2.31436e-10	-0.766965	1	1
Zt09_TU_1_02049	1	5770227	5770227	+	273	903	.	1	5771130	5771130	0	5.9667e-20	-0.67237	0	1	3.85138e-21	-0.687938	1	1
Zt09_TU_1_02049	1	5770227	5770227	+	273	2647	.	1	5772874	5772874	1	0.000938894	-0.326081	1	1	0.000938894	-0.326081	1	1
Zt09_TU_1_02050	1	5774768	5774768	+	340	-784	.	1	5773983	5773984	0	6.13847e-06	0.37324	1	1	1.92655e-06	0.391521	1	1
Zt09_TU_1_02050	1	5774768	5774768	+	340	1649	.	1	5776417	5776417	1	5.15028e-05	-0.346967	1	1	5.15028e-05	-0.346967	1	1
Zt09_TU_1_02051	1	5777317	5777317	-	202	389	.	1	5776928	5776928	0	6.37711e-06	-0.37009	1	1	6.37711e-06	-0.37009	1	1
Zt09_TU_1_02052	1	5779848	5779848	-	79	-1039	.	1	5780887	5780887	0	0.00542229	0.387242	1	1	0.00542229	0.387242	1	1
Zt09_TU_1_02054	1	5788755	5788755	-	157	4678	.	1	5784077	5784077	0	0.00275063	0.509626	1	1	0.00275063	0.509626	1	1
Zt09_TU_1_02055	1	5792050	5792050	+	213	869	.	1	5792919	5792919	0	3.7834e-08	0.544015	1	1	1.27282e-07	0.524531	1	1
Zt09_TU_1_02055	1	5792050	5792050	+	213	3935	.	1	5795985	5795985	1	0.0014365	-0.261327	1	1	0.0014365	-0.261327	1	1
Zt09_TU_1_02056	1	5795403	5795403	+	237	-2484	.	1	5792919	5792919	0	1.8578e-05	0.432064	1	1	1.8578e-05	0.432064	1	1
Zt09_TU_1_02057	1	5798140	5798140	+	201	1440	.	1	5799580	5799580	0	0.000749992	-0.281891	1	1	0.000749992	-0.281891	1	1
Zt09_TU_1_02059	1	5803400	5803400	+	231	1211	.	1	5804611	5804611	0	0.00131599	-0.275854	1	1	0.00131599	-0.275854	1	1
Zt09_TU_1_02061	1	5811075	5811075	+	379	165	.	1	5811240	5811240	0	0.000230007	-0.329364	1	1	0.000137073	-0.340405	1	1
Zt09_TU_1_02061	1	5811075	5811075	+	379	-1464	.	1	5809609	5809611	1	0.000368851	0.329064	1	1	0.000368851	0.329064	1	1
Zt09_TU_1_02062	1	5813976	5813976	+	342	308	.	1	5814284	5814284	0	0.00042029	-0.394013	1	1	0.00042029	-0.394013	1	1
Zt09_TU_1_02063	1	5815825	5815825	+	324	766	.	1	5816591	5816591	0	1.40166e-06	-0.401382	1	1	7.01664e-09	-0.473473	1	1
Zt09_TU_1_02063	1	5815825	5815825	+	324	505	.	1	5816330	5816330	1	9.09454e-07	-0.549701	1	1	9.09454e-07	-0.549701	1	1
Zt09_TU_1_02064	1	5820453	5820453	-	298	4470	.	1	5815983	5815983	0	0.000306723	0.302658	1	1	0.000306723	0.302658	1	1
Zt09_TU_1_02065	1	5820733	5820733	+	306	412	.	1	5821145	5821145	0	2.40023e-08	0.443619	1	1	2.40023e-08	0.443619	1	1
Zt09_TU_1_02066	1	5823570	5823570	-	312	2366	.	1	5821203	5821204	0	1.9201e-05	-0.346291	1	1	2.70017e-06	-0.377773	1	1
Zt09_TU_1_02066	1	5823570	5823570	-	312	-1114	.	1	5824684	5824684	1	0.00127809	-0.433331	1	1	0.000133593	-0.510195	1	1
Zt09_TU_1_02066	1	5823570	5823570	-	312	-122	.	1	5823692	5823692	2	0.00182996	-0.296136	1	1	0.00182996	-0.296136	1	1
Zt09_TU_1_02067	1	5823870	5823870	+	322	385	.	1	5824255	5824255	0	5.19009e-09	-0.582096	1	1	6.8228e-09	-0.578053	1	1
Zt09_TU_1_02067	1	5823870	5823870	+	322	149	.	1	5824019	5824019	1	1.48164e-06	-0.761016	1	1	1.31894e-07	-0.827576	1	1
Zt09_TU_1_02067	1	5823870	5823870	+	322	-915	.	1	5822955	5822955	2	0.000129195	-0.312583	1	1	0.000129195	-0.312583	1	1
Zt09_TU_1_02068	1	5827735	5827735	-	310	3461	.	1	5824274	5824274	0	2.78093e-05	-0.418146	1	1	2.78093e-05	-0.418146	1	1
Zt09_TU_1_02069	1	5828536	5828536	+	304	-3810	.	1	5824726	5824726	0	0.00213866	-0.588597	1	1	0.00213866	-0.588597	1	1
Zt09_TU_1_02070	1	5830215	5830215	+	250	1589	.	1	5831804	5831804	0	5.85005e-08	-0.476852	1	1	5.85005e-08	-0.476852	1	1
Zt09_TU_1_02071	1	5833117	5833117	+	211	-181	.	1	5832936	5832936	0	0.000797693	-0.30645	1	1	9.05282e-05	-0.355225	1	1
Zt09_TU_1_02071	1	5833117	5833117	+	211	-69	.	1	5833048	5833048	1	0.000248384	-0.653684	1	1	0.000248384	-0.653684	1	1
Zt09_TU_1_02072	1	5834679	5834679	+	251	1111	.	1	5835790	5835790	0	2.357e-10	-0.973797	1	1	2.357e-10	-0.973797	1	1
Zt09_TU_1_02073	1	5836702	5836702	-	225	83	.	1	5836619	5836619	0	2.79139e-14	-0.62499	1	1	2.79139e-14	-0.62499	1	1
Zt09_TU_1_02074	1	5836994	5836994	+	208	2707	.	1	5839701	5839701	0	1.65746e-11	-0.585574	0	1	1.8777e-12	-0.608231	1	1
Zt09_TU_1_02074	1	5836994	5836994	+	208	4323	.	1	5841317	5841317	1	0.00117268	-0.28045	1	1	0.00117268	-0.28045	1	1
Zt09_TU_1_02075	1	5840808	5840808	+	239	1226	.	1	5842034	5842034	0	1.50105e-12	-0.579082	1	1	1.50105e-12	-0.579082	1	1
Zt09_TU_1_02076	1	5843086	5843086	+	276	-272	.	1	5842814	5842814	0	0.000248025	0.315852	1	1	0.000108045	0.332843	1	1
Zt09_TU_1_02076	1	5843086	5843086	+	276	-497	.	1	5842589	5842589	1	0.00145335	0.406266	1	1	0.00145335	0.406266	1	1
Zt09_TU_1_02077	1	5849454	5849454	-	234	2163	.	1	5847291	5847291	0	6.49007e-06	-0.596476	1	1	3.66651e-07	-0.666352	1	1
Zt09_TU_1_02077	1	5849454	5849454	-	234	3012	.	1	5846442	5846442	1	4.17095e-06	-0.70151	1	1	1.85074e-05	-0.655834	1	1
Zt09_TU_1_02077	1	5849454	5849454	-	234	1709	.	1	5847745	5847745	2	4.15535e-05	0.494496	1	1	4.15535e-05	0.494496	1	1
Zt09_TU_1_02078	1	5853383	5853383	-	263	-136	.	1	5853519	5853519	0	5.49946e-12	-0.76897	1	1	2.11387e-12	-0.781586	1	1
Zt09_TU_1_02078	1	5853383	5853383	-	263	-1278	.	1	5854661	5854661	1	7.22542e-05	-0.352615	1	1	7.22542e-05	-0.352615	1	1
Zt09_TU_1_02080	1	5859346	5859346	-	277	2006	.	1	5857340	5857340	0	1.66703e-13	-0.575285	1	1	1.66703e-13	-0.575285	1	1
Zt09_TU_1_02081	1	5860053	5860053	+	270	1254	.	1	5861307	5861307	0	0.000114285	0.312776	1	1	0.000114285	0.312776	1	1
Zt09_TU_1_02084	1	5870360	5870360	+	193	2927	.	1	5873287	5873287	0	1.82703e-07	-0.819025	1	1	2.37334e-05	-0.674249	1	1
Zt09_TU_1_02084	1	5870360	5870360	+	193	1157	.	1	5871517	5871517	1	0.00206968	-0.320067	1	1	0.00206968	-0.320067	1	1
Zt09_TU_1_02085	1	5875743	5875743	+	250	-607	.	1	5875136	5875136	0	2.10275e-09	-0.581564	1	1	2.10275e-09	-0.581564	1	1
Zt09_TU_1_02086	1	5879668	5879668	-	205	227	.	1	5879441	5879441	0	1.61415e-14	-0.715081	1	1	1.05683e-16	-0.760573	1	1
Zt09_TU_1_02086	1	5879668	5879668	-	205	1061	.	1	5878607	5878607	1	2.44857e-05	-0.530382	1	1	2.79748e-05	-0.526822	1	1
Zt09_TU_1_02086	1	5879668	5879668	-	205	-1211	.	1	5880879	5880879	2	0.00202719	-0.359486	1	1	0.00202719	-0.359486	1	1
Zt09_TU_1_02087	1	5880157	5880157	+	179	914	.	1	5881071	5881071	0	6.14888e-12	-0.554223	1	1	2.08044e-12	-0.564564	1	1
Zt09_TU_1_02087	1	5880157	5880157	+	179	319	.	1	5880476	5880476	1	4.41476e-05	-0.380515	1	1	4.41476e-05	-0.380515	1	1
Zt09_TU_1_02088	1	5897286	5897286	-	294	2143	.	1	5895143	5895143	0	1.04138e-07	-0.875586	1	1	4.00074e-07	-0.838037	1	1
Zt09_TU_1_02088	1	5897286	5897286	-	294	2701	.	1	5894585	5894585	1	9.13734e-05	-0.345598	1	1	8.83888e-06	-0.38957	1	1
Zt09_TU_1_02088	1	5897286	5897286	-	294	935	.	1	5896351	5896351	2	0.000651265	-0.284632	1	1	0.000651265	-0.284632	1	1
Zt09_TU_1_02089	1	5898912	5898912	-	382	4412	.	1	5894500	5894500	0	0.000582977	-0.366292	1	1	0.000340411	-0.380866	1	1
[truncated: 9,085 more rows]

## Sheet: Supplementary table S2
Supplementary table S2. Chromosomal location and statistics of trans-eQTLs identified by approximate pass.
gene_id	Trans_gene_chr	Trans_gene_start_pos	NIL	Trans-eQTL_chr	Trans_eQTL_pos	P-value	NIL2	Regression slope
Zt09_TU_8_00374	8	1155183	.	1	123112	7.93328e-06	-1	0.360293
	8	1750022	.	1	133749	3.50394e-06	-1	0.373159
Zt09_TU_2_00109	2	422080	.	1	141206	5.64376e-06	-1	-0.365722
Zt09_TU_4_00710	4	2314244	.	1	155045	8.38763e-06	-1	0.359396
Zt09_TU_2_01149	2	3474805	.	1	244042	4.0419e-07	-1	-0.404739
Zt09_TU_1_01033	1	3000354	.	1	246728	5.08588e-06	-1	0.367362
Zt09_TU_1_01033	1	3000354	.	1	246739	4.21298e-06	-1	0.370306
Zt09_TU_8_00100	8	362960	.	1	250684	6.12798e-06	-1	0.364419
Zt09_TU_8_00100	8	362960	.	1	250702	2.07438e-06	-1	0.381132
Zt09_TU_8_00100	8	362960	.	1	250705	2.07438e-06	-1	0.381132
Zt09_TU_8_00100	8	362960	.	1	250744	2.07438e-06	-1	0.381132
Zt09_TU_8_00100	8	362960	.	1	250747	2.07438e-06	-1	0.381132
Zt09_TU_8_00442	8	1319794	.	1	273973	6.39293e-06	-1	0.363746
Zt09_TU_8_00442	8	1319794	.	1	273976	6.39293e-06	-1	0.363746
Zt09_TU_1_00554	1	1764125	.	1	282478	8.7696e-06	-1	-0.358676
Zt09_TU_12_00390	12	1278753	.	1	285871	5.53398e-06	-1	0.366032
Zt09_TU_1_01647	1	4691642	.	1	290042	7.54238e-07	-1	0.395949
Zt09_TU_2_00344	2	1111147	.	1	293496	8.63742e-06	-1	-0.358922
Zt09_TU_2_00344	2	1111147	.	1	293499	8.63742e-06	-1	-0.358922
Zt09_TU_4_00488	4	1678580	.	1	305104	3.50889e-06	-1	0.373138
Zt09_TU_8_00559	8	1637001	.	1	318355	8.32361e-06	-1	0.359519
Zt09_TU_3_00276	3	970903	.	1	318429	2.74197e-06	-1	-0.376915
Zt09_TU_3_00276	3	970903	.	1	318713	3.00248e-06	-1	-0.37553
Zt09_TU_3_00276	3	970903	.	1	318719	2.64081e-06	-1	-0.377486
Zt09_TU_3_00276	3	970903	.	1	318790	3.00248e-06	-1	-0.37553
Zt09_TU_3_00276	3	970903	.	1	318803	3.00248e-06	-1	-0.37553
Zt09_TU_3_00276	3	970903	.	1	318833	3.00248e-06	-1	-0.37553
Zt09_TU_3_00276	3	970903	.	1	318838	3.00248e-06	-1	-0.37553
Zt09_TU_3_00276	3	970903	.	1	318850	3.00248e-06	-1	-0.37553
Zt09_TU_3_00276	3	970903	.	1	318865	3.00248e-06	-1	-0.37553
Zt09_TU_3_00276	3	970903	.	1	318875	3.00248e-06	-1	-0.37553
Zt09_TU_3_00276	3	970903	.	1	318889	3.00248e-06	-1	-0.37553
Zt09_TU_3_00276	3	970903	.	1	318902	3.00248e-06	-1	-0.37553
Zt09_TU_3_00276	3	970903	.	1	318914	3.00248e-06	-1	-0.37553
Zt09_TU_3_00276	3	970903	.	1	318940	2.64081e-06	-1	-0.377486
Zt09_TU_3_00276	3	970903	.	1	318942	2.64081e-06	-1	-0.377486
Zt09_TU_3_00276	3	970903	.	1	318954	2.64081e-06	-1	-0.377486
Zt09_TU_2_00524	2	1616101	.	1	322402	1.69021e-06	-1	0.384191
Zt09_TU_2_00524	2	1616101	.	1	322470	5.32018e-06	-1	0.366653
Zt09_TU_5_00730	5	2415451	.	1	325912	5.82733e-06	-1	0.365216
Zt09_TU_1_00602	1	1882632	.	1	327645	5.2679e-06	-1	-0.366809
Zt09_TU_4_00267	4	907719	.	1	332454	8.58164e-06	-1	-0.359026
Zt09_TU_6_00081	6	316994	.	1	344289	9.4699e-06	-1	0.357431
Zt09_TU_5_00623	5	2016621	.	1	360915	5.4834e-06	-1	-0.366177
Zt09_TU_1_00181	1	694028	.	1	387036	3.87861e-07	-1	0.405312
Zt09_TU_1_00181	1	694028	.	1	387058	3.24677e-07	-1	0.407767
Zt09_TU_1_00181	1	694028	.	1	387069	3.24677e-07	-1	0.407767
Zt09_TU_9_00330	9	1092637	.	1	405543	2.50508e-06	-1	-0.378287
Zt09_TU_9_00330	9	1092637	.	1	405658	3.44182e-06	-1	-0.373435
Zt09_TU_9_00330	9	1092637	.	1	405804	2.29703e-06	-1	-0.379598
Zt09_TU_4_00526	4	1772175	.	1	414244	7.94952e-06	-1	0.36026
Zt09_TU_4_00526	4	1772175	.	1	414247	7.94952e-06	-1	0.36026
Zt09_TU_4_00526	4	1772175	.	1	414349	7.17913e-06	-1	0.361896
Zt09_TU_4_00526	4	1772175	.	1	414366	4.40853e-06	-1	0.369599
Zt09_TU_4_00526	4	1772175	.	1	414388	8.47177e-06	-1	0.359235
Zt09_TU_4_00526	4	1772175	.	1	414397	4.5074e-06	-1	0.369253
Zt09_TU_1_01133	1	3265949	.	1	415676	7.42918e-06	-1	0.361347
Zt09_TU_19_00036	19	212928	.	1	455405	2.46573e-06	-1	-0.378527
Zt09_TU_5_00074	5	360934	.	1	455501	5.24849e-06	-1	0.366867
Zt09_TU_9_00601	9	2026645	.	1	456889	2.71643e-06	-1	-0.377057
Zt09_TU_9_00601	9	2026645	.	1	456893	1.29618e-07	-1	-0.420144
Zt09_TU_14_00071	14	397254	.	1	456922	8.56316e-06	-1	0.359061
Zt09_TU_4_00607	4	2034691	.	1	457603	5.38997e-06	-1	-0.366448
Zt09_TU_3_00199	3	688652	.	1	477726	8.41046e-06	-1	0.359352
Zt09_TU_3_00199	3	688652	.	1	477729	8.41046e-06	-1	0.359352
Zt09_TU_3_00199	3	688652	.	1	477730	8.41046e-06	-1	0.359352
Zt09_TU_6_00349	6	1331394	.	1	478430	4.66975e-06	-1	-0.3687
Zt09_TU_9_00565	9	1877466	.	1	485101	2.61215e-06	-1	-0.377652
Zt09_TU_3_01077	3	3275419	.	1	494169	1.69323e-06	-1	-0.384164
Zt09_TU_4_00567	4	1890243	.	1	500626	1.57403e-06	-1	0.385247
Zt09_TU_12_00049	12	208091	.	1	502850	5.30222e-06	-1	-0.366706
Zt09_TU_8_00600	8	1750022	.	1	505422	2.39826e-06	-1	0.378946
Zt09_TU_4_00488	4	1678580	.	1	512596	4.02634e-06	-1	0.37101
Zt09_TU_12_00377	12	1246300	.	1	517107	2.51826e-06	-1	-0.378207
Zt09_TU_12_00377	12	1246300	.	1	517112	3.49323e-06	-1	-0.373206
Zt09_TU_12_00377	12	1246300	.	1	517113	3.49323e-06	-1	-0.373206
Zt09_TU_5_00344	5	1200674	.	1	521860	7.32308e-06	-1	-0.361578
Zt09_TU_1_00746	1	2237806	.	1	522321	4.70257e-07	-1	-0.402629
Zt09_TU_2_00958	2	2865570	.	1	522820	2.46098e-06	-1	0.378556
Zt09_TU_10_00243	10	682666	.	1	529578	7.5179e-06	-1	-0.361157
Zt09_TU_1_01917	1	5417040	.	1	538081	9.14378e-06	-1	0.358
Zt09_TU_1_01917	1	5417040	.	1	538084	9.14378e-06	-1	0.358
Zt09_TU_1_01917	1	5417040	.	1	538093	9.14378e-06	-1	0.358
Zt09_TU_1_01917	1	5417040	.	1	538094	9.14378e-06	-1	0.358
Zt09_TU_1_00635	1	1948201	.	1	550767	7.95127e-06	-1	0.360257
Zt09_TU_1_00635	1	1948201	.	1	550857	6.09157e-06	-1	0.364513
Zt09_TU_1_00635	1	1948201	.	1	550863	6.09157e-06	-1	0.364513
Zt09_TU_1_00635	1	1948201	.	1	550872	7.35426e-06	-1	0.36151
Zt09_TU_1_00635	1	1948201	.	1	550881	5.43154e-06	-1	0.366327
Zt09_TU_1_00635	1	1948201	.	1	551007	7.70673e-06	-1	0.360759
Zt09_TU_1_00635	1	1948201	.	1	551010	7.70673e-06	-1	0.360759
Zt09_TU_1_01061	1	3062564	.	1	552567	3.68449e-06	-1	0.372384
Zt09_TU_3_00055	3	183884	.	1	580686	1.20025e-06	-1	0.389235
Zt09_TU_14_00071	14	397254	.	1	595131	6.71054e-06	-1	0.362974
Zt09_TU_14_00071	14	397254	.	1	595364	5.08897e-06	-1	0.367352
Zt09_TU_1_00261	1	943844	.	1	606915	7.01232e-06	-1	0.362272
Zt09_TU_4_00710	4	2314244	.	1	624780	8.28662e-06	-1	-0.359591
Zt09_TU_4_00710	4	2314244	.	1	624788	8.28662e-06	-1	-0.359591
Zt09_TU_8_00732	8	2237358	.	1	627673	4.14227e-06	-1	0.370569
Zt09_TU_8_00732	8	2237358	.	1	628024	7.03164e-06	-1	-0.362228
Zt09_TU_8_00732	8	2237358	.	1	628027	7.03164e-06	-1	-0.362228
Zt09_TU_7_00358	7	1159087	.	1	632525	9.24742e-06	-1	-0.357817
Zt09_TU_12_00147	12	534350	.	1	637373	7.34395e-06	-1	0.361532
Zt09_TU_1_00781	1	2320745	.	1	639024	4.20173e-06	-1	-0.370347
Zt09_TU_1_00781	1	2320745	.	1	639039	1.72893e-06	-1	-0.383854
Zt09_TU_7_00487	7	1549818	.	1	639336	9.06067e-06	-1	-0.358148
Zt09_TU_9_00250	9	839604	.	1	643124	6.34747e-06	-1	0.36386
Zt09_TU_9_00169	9	626231	.	1	652753	7.64692e-06	-1	0.360884
Zt09_TU_8_00088	8	332136	.	1	659600	3.89765e-06	-1	0.371514
Zt09_TU_8_00088	8	332136	.	1	659603	5.27284e-06	-1	0.366794
Zt09_TU_8_00088	8	332136	.	1	659618	3.89765e-06	-1	0.371514
Zt09_TU_8_00088	8	332136	.	1	659627	5.27284e-06	-1	0.366794
Zt09_TU_8_00088	8	332136	.	1	659648	5.27284e-06	-1	0.366794
Zt09_TU_5_00542	5	1731503	.	1	662894	2.65835e-06	-1	0.377386
Zt09_TU_5_00542	5	1731503	.	1	662912	7.28072e-06	-1	0.361671
Zt09_TU_5_00542	5	1731503	.	1	662924	3.45691e-06	-1	0.373367
Zt09_TU_5_00542	5	1731503	.	1	662926	3.45691e-06	-1	0.373367
Zt09_TU_5_00542	5	1731503	.	1	662964	3.95335e-06	-1	0.371294
Zt09_TU_1_01499	1	4275599	.	1	675570	4.69304e-06	-1	-0.368622
Zt09_TU_1_01499	1	4275599	.	1	675573	4.69304e-06	-1	-0.368622
Zt09_TU_1_00485	1	1595019	.	1	685381	8.41304e-06	-1	0.359347
Zt09_TU_1_00485	1	1595019	.	1	685482	3.39066e-06	-1	0.373665
Zt09_TU_1_01246	1	3556691	.	1	689271	2.79824e-06	-1	0.376605
Zt09_TU_9_00446	9	1518989	.	1	689361	3.70756e-06	-1	-0.372288
Zt09_TU_9_00446	9	1518989	.	1	689382	3.70756e-06	-1	-0.372288
Zt09_TU_9_00446	9	1518989	.	1	689386	3.70756e-06	-1	-0.372288
Zt09_TU_9_00446	9	1518989	.	1	689400	8.94772e-06	-1	-0.358351
Zt09_TU_9_00446	9	1518989	.	1	689409	8.94772e-06	-1	-0.358351
Zt09_TU_2_00300	2	979617	.	1	723925	6.35886e-06	-1	0.363831
Zt09_TU_2_00300	2	979617	.	1	724039	1.78591e-07	-1	0.41588
Zt09_TU_1_00868	1	2553995	.	1	725252	8.70572e-06	-1	-0.358794
Zt09_TU_1_01443	1	4113079	.	1	760111	1.38712e-06	-1	-0.387113
Zt09_TU_1_01443	1	4113079	.	1	760117	4.38677e-07	-1	-0.4036
Zt09_TU_1_01443	1	4113079	.	1	760141	4.38677e-07	-1	-0.4036
Zt09_TU_9_00176	9	644807	.	1	760583	5.48912e-06	-1	-0.36616
Zt09_TU_9_00072	9	279823	.	1	760583	5.14089e-06	-1	0.367193
Zt09_TU_4_00232	4	821121	.	1	786951	8.77738e-06	-1	-0.358662
Zt09_TU_4_00232	4	821121	.	1	786966	8.77738e-06	-1	-0.358662
Zt09_TU_3_00031	3	93213	.	1	800647	3.42636e-06	-1	0.373504
Zt09_TU_3_00031	3	93213	.	1	800648	3.42636e-06	-1	0.373504
Zt09_TU_9_00541	9	1789782	.	1	867427	1.55158e-06	-1	0.385459
Zt09_TU_2_00399	2	1275512	.	1	887984	9.3845e-06	-1	0.357578
Zt09_TU_2_00399	2	1275512	.	1	887996	9.3845e-06	-1	0.357578
Zt09_TU_2_00399	2	1275512	.	1	888005	7.74927e-06	-1	0.36067
Zt09_TU_2_00399	2	1275512	.	1	888020	9.3845e-06	-1	0.357578
Zt09_TU_2_00399	2	1275512	.	1	888022	9.3845e-06	-1	0.357578
Zt09_TU_9_00072	9	279823	.	1	893806	9.65923e-06	-1	-0.357109
Zt09_TU_9_00072	9	279823	.	1	893828	9.49467e-06	-1	-0.357388
Zt09_TU_4_00609	4	2043247	.	1	893874	8.3715e-06	-1	-0.359427
Zt09_TU_5_00117	5	469433	.	1	898826	2.36759e-06	-1	0.379141
Zt09_TU_5_00117	5	469433	.	1	898840	2.98382e-06	-1	0.375626
Zt09_TU_5_00117	5	469433	.	1	899086	5.90761e-06	-1	0.364999
Zt09_TU_5_00117	5	469433	.	1	899102	4.86616e-06	-1	0.368055
Zt09_TU_3_00059	3	190436	.	1	932459	5.70569e-06	-1	0.365549
Zt09_TU_3_00059	3	190436	.	1	932462	5.70569e-06	-1	0.365549
Zt09_TU_18_00022	18	131254	.	1	948399	4.97857e-06	-1	0.367697
Zt09_TU_18_00022	18	131254	.	1	948405	4.97857e-06	-1	0.367697
Zt09_TU_18_00022	18	131254	.	1	948409	4.97857e-06	-1	0.367697
Zt09_TU_18_00022	18	131254	.	1	948411	4.97857e-06	-1	0.367697
Zt09_TU_18_00022	18	131254	.	1	948427	4.97857e-06	-1	0.367697
Zt09_TU_18_00022	18	131254	.	1	948438	4.97857e-06	-1	0.367697
Zt09_TU_18_00022	18	131254	.	1	948444	4.97857e-06	-1	0.367697
Zt09_TU_18_00022	18	131254	.	1	948446	4.97857e-06	-1	0.367697
Zt09_TU_18_00022	18	131254	.	1	948450	4.97857e-06	-1	0.367697
Zt09_TU_3_00143	3	461417	.	1	949869	4.24733e-06	-1	0.370179
Zt09_TU_3_00143	3	461417	.	1	949905	5.23638e-06	-1	0.366903
Zt09_TU_3_00143	3	461417	.	1	949911	5.23638e-06	-1	0.366903
Zt09_TU_3_00143	3	461417	.	1	949914	5.23638e-06	-1	0.366903
Zt09_TU_3_00143	3	461417	.	1	949959	2.33048e-06	-1	0.37938
Zt09_TU_3_00143	3	461417	.	1	949971	2.33048e-06	-1	0.37938
Zt09_TU_3_00143	3	461417	.	1	949972	2.33048e-06	-1	0.37938
Zt09_TU_3_00143	3	461417	.	1	949975	2.33048e-06	-1	0.37938
Zt09_TU_3_00143	3	461417	.	1	949989	1.78547e-06	-1	0.383375
Zt09_TU_3_00374	3	1294337	.	1	993806	9.62764e-06	-1	-0.357162
Zt09_TU_4_00406	4	1378032	.	1	1012032	1.93595e-07	-1	0.414798
Zt09_TU_6_00705	6	2616345	.	1	1014268	8.31436e-06	-1	0.359537
Zt09_TU_1_00154	1	609790	.	1	1015160	6.77953e-06	-1	0.362811
Zt09_TU_3_01032	3	3170615	.	1	1016407	5.29679e-06	-1	-0.366723
Zt09_TU_3_01032	3	3170615	.	1	1016411	5.29679e-06	-1	-0.366723
Zt09_TU_1_00135	1	546640	.	1	1023268	6.48935e-06	-1	0.363508
Zt09_TU_1_00135	1	546640	.	1	1023272	6.00078e-06	-1	0.364751
Zt09_TU_1_00135	1	546640	.	1	1023276	6.00078e-06	-1	0.364751
Zt09_TU_2_00943	2	2822976	.	1	1066273	9.8089e-06	-1	-0.356859
Zt09_TU_5_00846	5	2780950	.	1	1086431	9.89428e-06	-1	0.356718
Zt09_TU_3_00736	3	2331312	.	1	1101994	5.82749e-06	-1	-0.365215
Zt09_TU_8_00144	8	496910	.	1	1109704	9.14168e-06	-1	-0.358003
Zt09_TU_8_00144	8	496910	.	1	1109747	9.71172e-06	-1	-0.357021
Zt09_TU_8_00328	8	1056385	.	1	1112144	7.50057e-06	-1	0.361194
Zt09_TU_2_00315	2	1016256	.	1	1120229	7.8018e-06	-1	-0.360562
Zt09_TU_8_00244	8	859067	.	1	1140303	3.18674e-06	-1	-0.374618
Zt09_TU_6_00534	6	1919113	.	1	1201008	2.15258e-06	-1	0.380576
Zt09_TU_6_00534	6	1919113	.	1	1201014	8.7351e-06	-1	0.35874
Zt09_TU_19_00051	19	274063	.	1	1226062	2.06596e-06	-1	0.381193
Zt09_TU_19_00051	19	274063	.	1	1226083	2.06596e-06	-1	0.381193
Zt09_TU_19_00051	19	274063	.	1	1226097	1.66673e-06	-1	0.384398
Zt09_TU_19_00051	19	274063	.	1	1226100	1.66673e-06	-1	0.384398
Zt09_TU_19_00051	19	274063	.	1	1226107	2.06596e-06	-1	0.381193
Zt09_TU_19_00051	19	274063	.	1	1226118	2.18936e-06	-1	0.380321
Zt09_TU_19_00051	19	274063	.	1	1226126	8.38187e-07	-1	0.394437
Zt09_TU_19_00051	19	274063	.	1	1226132	7.4009e-07	-1	0.39622
Zt09_TU_19_00051	19	274063	.	1	1226140	5.51342e-07	-1	0.400396
Zt09_TU_19_00051	19	274063	.	1	1226145	7.42102e-07	-1	0.396181
Zt09_TU_19_00051	19	274063	.	1	1226179	4.67897e-06	-1	0.368669
Zt09_TU_9_00391	9	1270903	.	1	1235046	2.99623e-06	-1	0.375562
Zt09_TU_8_00732	8	2237358	.	1	1256111	7.00764e-06	-1	0.362282
Zt09_TU_8_00732	8	2237358	.	1	1256171	2.58671e-06	-1	0.377801
Zt09_TU_8_00732	8	2237358	.	1	1256329	7.7152e-06	-1	0.360741
Zt09_TU_8_00732	8	2237358	.	1	1256341	9.39395e-06	-1	0.357562
Zt09_TU_1_01246	1	3556691	.	1	1256491	9.70725e-06	-1	-0.357028
Zt09_TU_4_00892	4	2840199	.	1	1266939	9.70211e-06	-1	-0.357037
Zt09_TU_1_01662	1	4719587	.	1	1272401	4.53691e-07	-1	-0.40313
Zt09_TU_7_00358	7	1159087	.	1	1273333	4.40805e-06	-1	-0.369601
Zt09_TU_7_00358	7	1159087	.	1	1273336	4.40805e-06	-1	-0.369601
Zt09_TU_7_00358	7	1159087	.	1	1273339	4.40805e-06	-1	-0.369601
Zt09_TU_2_01152	2	3482457	.	1	1274455	8.96796e-06	-1	-0.358314
Zt09_TU_2_01152	2	3482457	.	1	1274464	3.76319e-06	-1	-0.372057
Zt09_TU_12_00275	12	937528	.	1	1276510	6.72905e-07	-1	0.397576
Zt09_TU_3_01051	3	3214890	.	1	1291506	3.00371e-06	-1	0.375524
Zt09_TU_3_01051	3	3214890	.	1	1291605	9.12201e-06	-1	0.358038
Zt09_TU_3_01116	3	3381134	.	1	1322375	4.35026e-06	-1	0.369806
Zt09_TU_6_00388	6	1445104	.	1	1329181	7.97089e-08	-1	0.426502
Zt09_TU_5_00319	5	1139066	.	1	1333228	1.01725e-06	-1	-0.391643
Zt09_TU_13_00346	13	1024444	.	1	1349851	1.87752e-06	-1	-0.382625
Zt09_TU_5_00008	5	90138	.	1	1361695	4.34678e-06	-1	0.369819
Zt09_TU_5_00008	5	90138	.	1	1361698	4.34678e-06	-1	0.369819
Zt09_TU_5_00008	5	90138	.	1	1361986	4.74972e-06	-1	0.368434
Zt09_TU_5_00008	5	90138	.	1	1361989	5.15194e-06	-1	0.367159
Zt09_TU_1_00609	1	1898778	.	1	1407437	9.15312e-06	-1	0.357983
Zt09_TU_3_00938	3	2920982	.	1	1441408	3.59463e-06	-1	-0.372765
Zt09_TU_13_00145	13	456189	.	1	1451754	6.94113e-06	-1	0.362435
Zt09_TU_11_00425	11	1292271	.	1	1453872	2.17071e-06	-1	0.38045
Zt09_TU_11_00425	11	1292271	.	1	1453919	1.83724e-06	-1	0.382949
Zt09_TU_12_00189	12	665640	.	1	1457167	7.81409e-06	-1	-0.360537
Zt09_TU_10_00227	10	640431	.	1	1470962	4.0452e-06	-1	-0.370937
Zt09_TU_9_00514	9	1702548	.	1	1473325	6.25185e-06	-1	0.364101
Zt09_TU_6_00685	6	2523931	.	1	1480949	6.07887e-06	-1	0.364546
Zt09_TU_1_00755	1	2256841	.	1	1483607	8.86777e-06	-1	-0.358496
Zt09_TU_5_00177	5	672704	.	1	1485504	4.52871e-06	-1	-0.369179
Zt09_TU_4_00505	4	1723118	.	1	1485682	7.70061e-06	-1	0.360772
Zt09_TU_4_00505	4	1723118	.	1	1485691	7.70061e-06	-1	0.360772
Zt09_TU_6_00326	6	1272206	.	1	1520295	2.30532e-08	-1	-0.442156
Zt09_TU_17_00069	17	379081	.	1	1522172	9.5785e-06	-1	-0.357246
Zt09_TU_1_00745	1	2235588	.	1	1533138	9.75028e-06	-1	-0.356956
Zt09_TU_8_00152	8	513212	.	1	1534238	4.21921e-06	-1	-0.370283
Zt09_TU_8_00152	8	513212	.	1	1534245	4.21921e-06	-1	-0.370283
Zt09_TU_6_00434	6	1569890	.	1	1551593	2.58116e-06	-1	0.377833
Zt09_TU_1_00164	1	640370	.	1	1559845	6.77152e-06	-1	-0.36283
Zt09_TU_4_00807	4	2593413	.	1	1581530	7.78731e-06	-1	0.360592
Zt09_TU_2_00287	2	941992	.	1	1600747	5.34231e-06	-1	0.366588
Zt09_TU_3_00823	3	2588507	.	1	1600879	3.6189e-06	-1	-0.372661
Zt09_TU_1_01898	1	5369728	.	1	1614418	1.51121e-06	-1	0.385849
Zt09_TU_7_00285	7	965002	.	1	1614418	2.03763e-06	-1	0.3814
Zt09_TU_7_00285	7	965002	.	1	1614448	3.37743e-06	-1	0.373726
Zt09_TU_1_01898	1	5369728	.	1	1614466	2.2291e-06	-1	0.38005
Zt09_TU_7_00285	7	965002	.	1	1614466	1.04038e-06	-1	0.391316
Zt09_TU_7_00085	7	305291	.	1	1637032	3.06896e-06	-1	-0.375195
Zt09_TU_7_00085	7	305291	.	1	1637069	5.32091e-06	-1	-0.366651
Zt09_TU_7_00085	7	305291	.	1	1637158	3.1079e-06	-1	-0.375002
Zt09_TU_7_00085	7	305291	.	1	1637164	3.1079e-06	-1	-0.375002
Zt09_TU_7_00085	7	305291	.	1	1637304	1.92766e-06	-1	-0.382231
Zt09_TU_8_00684	8	2036053	.	1	1652719	7.7923e-06	-1	-0.360581
Zt09_TU_8_00684	8	2036053	.	1	1653977	2.40859e-06	-1	-0.378881
Zt09_TU_8_00684	8	2036053	.	1	1653997	2.40859e-06	-1	-0.378881
Zt09_TU_8_00684	8	2036053	.	1	1654029	2.40859e-06	-1	-0.378881
Zt09_TU_8_00684	8	2036053	.	1	1654271	9.42867e-07	-1	-0.392742
Zt09_TU_8_00684	8	2036053	.	1	1654359	7.29481e-06	-1	-0.36164
Zt09_TU_8_00684	8	2036053	.	1	1654398	1.34875e-06	-1	-0.387525
Zt09_TU_8_00684	8	2036053	.	1	1654471	2.37611e-06	-1	-0.379087
Zt09_TU_8_00684	8	2036053	.	1	1655127	7.51438e-06	-1	-0.361165
Zt09_TU_8_00684	8	2036053	.	1	1655182	1.43657e-06	-1	-0.386597
Zt09_TU_8_00684	8	2036053	.	1	1655187	1.43657e-06	-1	-0.386597
Zt09_TU_8_00684	8	2036053	.	1	1655190	1.43657e-06	-1	-0.386597
Zt09_TU_8_00684	8	2036053	.	1	1655241	4.94914e-06	-1	-0.36779
Zt09_TU_4_00847	4	2716300	.	1	1675607	9.02177e-06	-1	0.358217
Zt09_TU_3_00374	3	1294337	.	1	1687908	6.94876e-06	-1	0.362417
Zt09_TU_8_00720	8	2172045	.	1	1695591	8.7272e-06	-1	-0.358755
Zt09_TU_12_00417	12	1337003	.	1	1699332	8.95577e-06	-1	-0.358336
Zt09_TU_12_00417	12	1337003	.	1	1699339	8.79978e-06	-1	-0.358621
Zt09_TU_12_00417	12	1337003	.	1	1699349	8.79978e-06	-1	-0.358621
Zt09_TU_12_00417	12	1337003	.	1	1699351	8.79978e-06	-1	-0.358621
Zt09_TU_12_00417	12	1337003	.	1	1699352	8.79978e-06	-1	-0.358621
Zt09_TU_12_00417	12	1337003	.	1	1699360	8.79978e-06	-1	-0.358621
Zt09_TU_3_00140	3	456544	.	1	1712474	8.86537e-06	-1	0.3585
Zt09_TU_13_00038	13	148814	.	1	1713558	1.8464e-06	-1	-0.382874
Zt09_TU_19_00036	19	212928	.	1	1723205	3.81029e-06	-1	0.371865
Zt09_TU_1_00095	1	414819	.	1	1724379	6.41236e-06	-1	0.363698
Zt09_TU_1_00095	1	414819	.	1	1724381	6.41236e-06	-1	0.363698
Zt09_TU_6_00470	6	1724932	.	1	1727330	5.13676e-06	-1	0.367205
Zt09_TU_9_00328	9	1087372	.	1	1732365	6.85882e-06	-1	-0.362625
Zt09_TU_1_01149	1	3311990	.	1	1751509	2.42758e-06	-1	0.378763
Zt09_TU_2_00789	2	2396959	.	1	1781849	2.10216e-06	-1	0.380932
Zt09_TU_1_01917	1	5417040	.	1	1784830	1.64976e-06	-1	0.38455
Zt09_TU_8_00385	8	1187880	.	1	1784830	3.28822e-06	-1	0.374137
Zt09_TU_13_00175	13	534332	.	1	1803263	9.90135e-06	-1	-0.356706
Zt09_TU_13_00175	13	534332	.	1	1803476	6.63664e-06	-1	-0.363151
Zt09_TU_2_00346	2	1116563	.	1	1805127	5.25457e-06	-1	0.366849
Zt09_TU_2_00346	2	1116563	.	1	1805132	5.25457e-06	-1	0.366849
Zt09_TU_1_00097	1	418314	.	1	1808417	9.77627e-06	-1	-0.356913
Zt09_TU_1_00097	1	418314	.	1	1808459	8.87015e-06	-1	-0.358492
Zt09_TU_2_00994	2	2938492	.	1	1825574	2.60728e-06	-1	-0.377681
Zt09_TU_12_00053	12	222433	.	1	1828788	3.98485e-06	-1	-0.371171
Zt09_TU_5_00644	5	2096266	.	1	1833432	6.92422e-06	-1	-0.362474
Zt09_TU_1_01072	1	3098707	.	1	1850359	4.03871e-06	-1	-0.370962
Zt09_TU_1_01072	1	3098707	.	1	1850362	4.03871e-06	-1	-0.370962
Zt09_TU_1_01072	1	3098707	.	1	1850387	5.08931e-06	-1	-0.367351
Zt09_TU_1_01072	1	3098707	.	1	1850398	1.75784e-06	-1	-0.383607
Zt09_TU_1_01072	1	3098707	.	1	1850412	1.48599e-06	-1	-0.386098
Zt09_TU_3_00487	3	1634057	.	1	1853757	7.42763e-06	-1	0.361351
Zt09_TU_6_00454	6	1682064	.	1	1853905	5.02226e-06	-1	0.367559
Zt09_TU_5_00746	5	2454168	.	1	1859484	1.00084e-07	-1	0.423542
Zt09_TU_8_00275	8	936676	.	1	1863682	6.77959e-06	-1	0.362811
Zt09_TU_8_00275	8	936676	.	1	1863706	7.11742e-06	-1	0.362034
Zt09_TU_8_00275	8	936676	.	1	1864000	3.65344e-06	-1	0.372515
Zt09_TU_8_00275	8	936676	.	1	1864025	4.04015e-06	-1	0.370957
Zt09_TU_8_00275	8	936676	.	1	1864085	9.45322e-06	-1	0.357459
Zt09_TU_8_00275	8	936676	.	1	1864143	9.45322e-06	-1	0.357459
Zt09_TU_8_00587	8	1700259	.	1	1867287	3.02944e-06	-1	-0.375394
Zt09_TU_3_00224	3	752661	.	1	1870122	3.37587e-06	-1	0.373733
Zt09_TU_3_00224	3	752661	.	1	1870174	5.26385e-06	-1	0.366821
Zt09_TU_1_01708	1	4820635	.	1	1891017	7.15279e-06	-1	-0.361955
Zt09_TU_1_01708	1	4820635	.	1	1892339	1.33665e-06	-1	-0.387658
Zt09_TU_1_00408	1	1375791	.	1	1892525	8.81138e-06	-1	0.358599
Zt09_TU_1_00408	1	1375791	.	1	1892534	2.80567e-06	-1	0.376565
Zt09_TU_1_00408	1	1375791	.	1	1892550	2.46841e-06	-1	0.37851
Zt09_TU_1_00408	1	1375791	.	1	1892555	2.46841e-06	-1	0.37851
Zt09_TU_1_00408	1	1375791	.	1	1892569	2.46841e-06	-1	0.37851
Zt09_TU_6_00685	6	2523931	.	1	1894830	6.38929e-06	-1	-0.363755
Zt09_TU_6_00685	6	2523931	.	1	1894886	4.15121e-06	-1	-0.370535
Zt09_TU_8_00600	8	1750022	.	1	1919987	2.18363e-06	-1	-0.380361
Zt09_TU_8_00600	8	1750022	.	1	1920039	1.75214e-06	-1	-0.383655
Zt09_TU_8_00600	8	1750022	.	1	1920053	2.18363e-06	-1	-0.380361
Zt09_TU_8_00600	8	1750022	.	1	1920111	2.18363e-06	-1	-0.380361
Zt09_TU_8_00600	8	1750022	.	1	1920132	2.18363e-06	-1	-0.380361
Zt09_TU_8_00600	8	1750022	.	1	1920151	2.18363e-06	-1	-0.380361
Zt09_TU_8_00587	8	1700259	.	1	1925645	2.6527e-06	-1	-0.377418
Zt09_TU_8_00587	8	1700259	.	1	1925656	2.6527e-06	-1	-0.377418
Zt09_TU_1_01898	1	5369728	.	1	1927316	6.56973e-07	-1	-0.397917
Zt09_TU_1_01898	1	5369728	.	1	1927341	9.87791e-06	-1	-0.356745
Zt09_TU_1_01898	1	5369728	.	1	1927368	5.597e-06	-1	-0.365853
Zt09_TU_6_00705	6	2616345	.	1	1938470	2.12582e-06	-1	0.380764
Zt09_TU_3_00827	3	2610443	.	1	1939724	6.98894e-06	-1	-0.362325
Zt09_TU_11_00174	11	564689	.	1	1958620	3.30873e-06	-1	0.374041
Zt09_TU_10_00297	10	813787	.	1	1959454	5.45743e-06	-1	0.366252
Zt09_TU_5_00323	5	1151736	.	1	1974756	9.43417e-06	-1	-0.357492
Zt09_TU_3_00985	3	3065856	.	1	2004711	9.55654e-06	-1	-0.357283
Zt09_TU_1_00166	1	648445	.	1	2024503	9.63887e-06	-1	-0.357143
Zt09_TU_1_00166	1	648445	.	1	2024680	9.63887e-06	-1	-0.357143
Zt09_TU_1_01115	1	3213214	.	1	2029266	9.79746e-06	-1	-0.356878
Zt09_TU_1_00243	1	883444	.	1	2036678	4.18482e-06	-1	-0.37041
Zt09_TU_6_00077	6	310038	.	1	2047677	8.19548e-06	-1	-0.359769
Zt09_TU_6_00077	6	310038	.	1	2050837	4.73118e-06	-1	0.368495
Zt09_TU_16_00023	16	147454	.	1	2055011	7.00936e-06	-1	-0.362279
Zt09_TU_3_00304	3	1109059	.	1	2056081	6.63658e-06	-1	-0.363151
Zt09_TU_3_00304	3	1109059	.	1	2056117	1.6299e-06	-1	-0.38473
Zt09_TU_1_00261	1	943844	.	1	2056581	2.77637e-06	-1	-0.376725
Zt09_TU_2_00988	2	2924099	.	1	2074065	4.47499e-06	-1	-0.369366
Zt09_TU_2_00988	2	2924099	.	1	2074151	4.47499e-06	-1	-0.369366
Zt09_TU_3_00965	3	3005523	.	1	2080046	2.09885e-06	-1	-0.380956
Zt09_TU_2_00569	2	1772485	.	1	2081417	8.65448e-06	-1	0.35889
Zt09_TU_1_01684	1	4766236	.	1	2084795	5.3857e-06	-1	0.36646
Zt09_TU_2_00513	2	1583089	.	1	2137174	4.15572e-06	-1	-0.370519
Zt09_TU_8_00276	8	939901	.	1	2166010	6.53676e-07	-1	0.397988
Zt09_TU_5_00577	5	1876483	.	1	2175446	5.06329e-06	-1	0.367432
Zt09_TU_5_00577	5	1876483	.	1	2175449	7.16846e-06	-1	0.36192
Zt09_TU_5_00577	5	1876483	.	1	2175467	5.06329e-06	-1	0.367432
Zt09_TU_2_00582	2	1801788	.	1	2175636	2.8416e-06	-1	0.376371
Zt09_TU_4_00218	4	791302	.	1	2175725	6.81999e-06	-1	-0.362716
Zt09_TU_19_00046	19	245418	.	1	2179201	5.45504e-06	-1	0.366259
Zt09_TU_5_00430	5	1441246	.	1	2181067	7.40337e-06	-1	-0.361403
Zt09_TU_11_00469	11	1431418	.	1	2201155	6.42856e-06	-1	-0.363658
Zt09_TU_12_00335	12	1107785	.	1	2211427	7.24745e-06	-1	0.361744
Zt09_TU_6_00316	6	1233890	.	1	2216251	1.69274e-06	-1	-0.384168
Zt09_TU_10_00454	10	1283727	.	1	2256608	8.22148e-06	-1	0.359718
Zt09_TU_3_00059	3	190436	.	1	2265353	9.89242e-06	-1	-0.356721
Zt09_TU_3_00059	3	190436	.	1	2265354	9.89242e-06	-1	-0.356721
Zt09_TU_3_00059	3	190436	.	1	2265355	1.79809e-06	-1	-0.38327
Zt09_TU_12_00129	12	450562	.	1	2274656	1.31538e-06	-1	-0.387893
Zt09_TU_1_00647	1	1973034	.	1	2282961	1.14852e-06	-1	0.389878
Zt09_TU_13_00038	13	148814	.	1	2314177	4.66954e-06	-1	-0.368701
Zt09_TU_13_00038	13	148814	.	1	2314201	4.17474e-06	-1	-0.370448
Zt09_TU_13_00038	13	148814	.	1	2314409	4.11393e-07	-1	-0.404494
Zt09_TU_13_00038	13	148814	.	1	2314453	4.11393e-07	-1	-0.404494
Zt09_TU_13_00038	13	148814	.	1	2314466	4.11393e-07	-1	-0.404494
Zt09_TU_13_00038	13	148814	.	1	2314467	4.11393e-07	-1	-0.404494
Zt09_TU_13_00038	13	148814	.	1	2314472	4.11393e-07	-1	-0.404494
Zt09_TU_13_00038	13	148814	.	1	2314481	4.11393e-07	-1	-0.404494
Zt09_TU_13_00038	13	148814	.	1	2314487	4.11393e-07	-1	-0.404494
Zt09_TU_13_00038	13	148814	.	1	2314500	4.11393e-07	-1	-0.404494
Zt09_TU_13_00038	13	148814	.	1	2314733	4.17474e-06	-1	-0.370448
Zt09_TU_13_00038	13	148814	.	1	2314867	4.17474e-06	-1	-0.370448
Zt09_TU_13_00038	13	148814	.	1	2314918	4.47524e-06	-1	-0.369365
Zt09_TU_13_00038	13	148814	.	1	2314929	4.47524e-06	-1	-0.369365
Zt09_TU_13_00038	13	148814	.	1	2315119	3.09054e-06	-1	-0.375088
Zt09_TU_11_00192	11	614950	.	1	2484659	5.97215e-06	-1	0.364827
Zt09_TU_10_00524	10	1522128	.	1	2500628	9.10173e-06	-1	-0.358074
Zt09_TU_17_00069	17	379081	.	1	2513121	4.92062e-06	-1	0.36788
Zt09_TU_17_00069	17	379081	.	1	2513127	4.38874e-06	-1	0.369669
Zt09_TU_17_00069	17	379081	.	1	2513165	1.85204e-06	-1	0.382829
Zt09_TU_17_00069	17	379081	.	1	2513170	3.53968e-06	-1	0.373003
Zt09_TU_1_00262	1	949134	.	1	2534981	5.31467e-06	-1	-0.36667
Zt09_TU_2_01124	2	3401962	.	1	2555826	5.87804e-06	-1	0.365079
Zt09_TU_2_01124	2	3401962	.	1	2555840	4.96837e-06	-1	0.367729
Zt09_TU_1_02078	1	5853383	.	1	2557953	4.90916e-06	-1	-0.367917
Zt09_TU_5_00495	5	1591730	.	1	2572852	7.89563e-06	-1	-0.36037
Zt09_TU_3_00224	3	752661	.	1	2631656	9.85334e-06	-1	-0.356785
Zt09_TU_5_00547	5	1741011	.	1	2634780	4.17695e-06	-1	-0.370439
Zt09_TU_7_00487	7	1549818	.	1	2644074	8.02931e-06	-1	-0.360099
Zt09_TU_14_00071	14	397254	.	1	2646526	4.9029e-06	-1	0.367937
Zt09_TU_4_00180	4	669832	.	1	2652975	5.40461e-07	-1	-0.400677
Zt09_TU_6_00061	6	261626	.	1	2682701	5.94189e-06	-1	-0.364907
Zt09_TU_1_00262	1	949134	.	1	2702218	7.03024e-06	-1	-0.362231
Zt09_TU_6_00539	6	1938249	.	1	2746766	8.8218e-06	-1	0.35858
Zt09_TU_1_02004	1	5652212	.	1	2755543	1.95119e-06	-1	0.382049
Zt09_TU_1_01851	1	5256064	.	1	2756487	7.41866e-06	-1	0.36137
Zt09_TU_4_00426	4	1438787	.	1	2809515	9.08385e-06	-1	0.358106
Zt09_TU_4_00426	4	1438787	.	1	2809560	8.23103e-06	-1	0.3597
Zt09_TU_4_00426	4	1438787	.	1	2809572	8.23103e-06	-1	0.3597
Zt09_TU_2_00346	2	1116563	.	1	2851299	8.6658e-06	-1	-0.358869
Zt09_TU_7_00377	7	1203825	.	1	2851606	9.44782e-06	-1	-0.357469
Zt09_TU_7_00377	7	1203825	.	1	2851610	9.44782e-06	-1	-0.357469
Zt09_TU_7_00377	7	1203825	.	1	2851613	9.44782e-06	-1	-0.357469
Zt09_TU_7_00377	7	1203825	.	1	2851618	9.44782e-06	-1	-0.357469
Zt09_TU_4_00518	4	1756214	.	1	2873642	8.67837e-07	-1	-0.393937
Zt09_TU_4_00518	4	1756214	.	1	2873666	7.45996e-07	-1	0.396106
Zt09_TU_4_00518	4	1756214	.	1	2873688	7.45996e-07	-1	0.396106
Zt09_TU_1_00261	1	943844	.	1	2890391	4.67743e-07	-1	-0.402704
Zt09_TU_1_00261	1	943844	.	1	2890482	6.97864e-06	-1	-0.362349
Zt09_TU_7_00377	7	1203825	.	1	2893978	7.80046e-06	-1	0.360565
Zt09_TU_7_00377	7	1203825	.	1	2893979	7.80046e-06	-1	0.360565
Zt09_TU_7_00377	7	1203825	.	1	2894098	4.62392e-06	-1	-0.368854
Zt09_TU_1_00110	1	456512	.	1	2895224	8.38554e-08	-1	-0.425845
Zt09_TU_13_00082	13	264618	.	1	2920452	5.80128e-06	-1	-0.365287
Zt09_TU_5_00577	5	1876483	.	1	2924754	9.78872e-06	-1	-0.356892
Zt09_TU_3_00129	3	430516	.	1	2930552	4.11057e-06	-1	-0.370688
Zt09_TU_3_00983	3	3060830	.	1	2968179	3.03773e-06	-1	0.375352
Zt09_TU_6_00619	6	2314470	.	1	2968984	1.94523e-06	-1	-0.382095
Zt09_TU_4_00058	4	329988	.	1	2981214	7.23296e-06	-1	0.361776
Zt09_TU_7_00155	7	514944	.	1	2984610	9.62944e-06	-1	0.357159
Zt09_TU_7_00155	7	514944	.	1	2984613	2.21515e-06	-1	0.380145
Zt09_TU_7_00155	7	514944	.	1	2984637	9.2906e-06	-1	0.357741
Zt09_TU_7_00155	7	514944	.	1	2984642	1.83659e-06	-1	0.382954
Zt09_TU_7_00155	7	514944	.	1	2984645	1.83659e-06	-1	0.382954
Zt09_TU_7_00155	7	514944	.	1	2984681	2.7383e-06	-1	0.376935
Zt09_TU_3_00833	3	2633932	.	1	2997705	8.20915e-06	-1	0.359743
Zt09_TU_3_00833	3	2633932	.	1	2997711	8.20915e-06	-1	0.359743
Zt09_TU_1_01990	1	5613441	.	1	3003857	6.64899e-06	-1	-0.363121
Zt09_TU_1_00621	1	1917061	.	1	3006373	2.98338e-06	-1	-0.375628
Zt09_TU_1_00621	1	1917061	.	1	3006378	2.98338e-06	-1	-0.375628
Zt09_TU_19_00046	19	245418	.	1	3013472	6.49599e-06	-1	0.363492
Zt09_TU_1_01356	1	3876503	.	1	3018515	9.26062e-07	-1	-0.393001
Zt09_TU_1_01356	1	3876503	.	1	3018527	3.71452e-06	-1	-0.372259
Zt09_TU_1_01356	1	3876503	.	1	3018602	4.58669e-08	-1	-0.433573
Zt09_TU_1_01356	1	3876503	.	1	3018691	6.61417e-08	-1	-0.428907
Zt09_TU_7_00527	7	1652140	.	1	3024307	7.24961e-06	-1	-0.361739
Zt09_TU_7_00527	7	1652140	.	1	3024438	7.55627e-06	-1	-0.361075
Zt09_TU_9_00616	9	2065587	.	1	3029798	8.17081e-06	-1	-0.359818
Zt09_TU_11_00457	11	1398332	.	1	3037110	2.64171e-06	-1	0.377481
Zt09_TU_11_00457	11	1398332	.	1	3037121	2.49705e-06	-1	0.378336
Zt09_TU_11_00457	11	1398332	.	1	3037157	5.36085e-06	-1	0.366533
Zt09_TU_7_00068	7	262539	.	1	3048660	8.35027e-06	-1	-0.359468
Zt09_TU_1_01379	1	3941960	.	1	3066773	4.39533e-06	-1	0.369646
Zt09_TU_1_01379	1	3941960	.	1	3066779	3.24462e-06	-1	0.374342
Zt09_TU_13_00175	13	534332	.	1	3071079	4.46896e-06	-1	-0.369387
Zt09_TU_13_00175	13	534332	.	1	3071087	4.46896e-06	-1	-0.369387
Zt09_TU_13_00175	13	534332	.	1	3071165	1.81267e-06	-1	-0.383149
Zt09_TU_4_00178	4	660068	.	1	3074748	9.67033e-06	-1	0.35709
Zt09_TU_9_00184	9	669000	.	1	3075829	3.55999e-06	-1	-0.372915
Zt09_TU_9_00184	9	669000	.	1	3075835	3.2998e-06	-1	-0.374083
Zt09_TU_3_00751	3	2364521	.	1	3076818	2.294e-06	-1	0.379618
Zt09_TU_3_00751	3	2364521	.	1	3077043	1.29192e-06	-1	0.388157
Zt09_TU_12_00407	12	1309881	.	1	3083168	5.6984e-06	-1	-0.36557
Zt09_TU_11_00469	11	1431418	.	1	3099860	8.56798e-06	-1	0.359052
Zt09_TU_4_00847	4	2716300	.	1	3102916	7.55169e-06	-1	0.361085
Zt09_TU_4_00041	4	192353	.	1	3116662	8.08594e-06	-1	0.359986
Zt09_TU_1_01443	1	4113079	.	1	3124105	3.10218e-07	-1	0.408393
Zt09_TU_1_01443	1	4113079	.	1	3124165	6.62194e-07	-1	0.397804
Zt09_TU_1_01443	1	4113079	.	1	3124248	1.26801e-06	-1	0.388431
Zt09_TU_1_01443	1	4113079	.	1	3124542	1.7599e-06	-1	0.38359
Zt09_TU_1_01443	1	4113079	.	1	3124551	1.82697e-06	-1	0.383032
Zt09_TU_12_00038	12	182128	.	1	3150930	9.18463e-06	-1	0.357927
Zt09_TU_5_00471	5	1536219	.	1	3154148	2.48476e-06	-1	0.37841
Zt09_TU_5_00471	5	1536219	.	1	3154154	3.01221e-06	-1	0.375481
Zt09_TU_1_02068	1	5827735	.	1	3164555	5.65328e-06	-1	0.365695
Zt09_TU_6_00427	6	1548134	.	1	3166171	6.66084e-06	-1	0.363093
Zt09_TU_6_00427	6	1548134	.	1	3166196	3.60672e-07	-1	0.406318
Zt09_TU_6_00427	6	1548134	.	1	3166213	3.60672e-07	-1	0.406318
Zt09_TU_6_00427	6	1548134	.	1	3166227	8.42191e-06	-1	0.35933
Zt09_TU_6_00427	6	1548134	.	1	3166229	8.42191e-06	-1	0.35933
Zt09_TU_6_00427	6	1548134	.	1	3166239	3.60672e-07	-1	0.406318
Zt09_TU_6_00427	6	1548134	.	1	3166245	3.60672e-07	-1	0.406318
Zt09_TU_6_00427	6	1548134	.	1	3166252	3.60672e-07	-1	0.406318
Zt09_TU_6_00427	6	1548134	.	1	3166253	3.60672e-07	-1	0.406318
Zt09_TU_6_00427	6	1548134	.	1	3166256	3.60672e-07	-1	0.406318
Zt09_TU_6_00427	6	1548134	.	1	3166265	3.60672e-07	-1	0.406318
Zt09_TU_6_00427	6	1548134	.	1	3166267	3.60672e-07	-1	0.406318
Zt09_TU_6_00427	6	1548134	.	1	3166278	1.30957e-06	-1	0.387958
Zt09_TU_6_00427	6	1548134	.	1	3166294	6.04561e-07	-1	0.399095
Zt09_TU_11_00304	11	934150	.	1	3170765	6.35815e-06	-1	-0.363833
Zt09_TU_5_00074	5	360934	.	1	3180726	3.9394e-06	-1	0.371349
Zt09_TU_3_01051	3	3214890	.	1	3208864	5.49739e-06	-1	-0.366137
Zt09_TU_3_01051	3	3214890	.	1	3208877	5.49739e-06	-1	-0.366137
Zt09_TU_6_00380	6	1421356	.	1	3256007	8.72771e-06	-1	-0.358754
Zt09_TU_6_00380	6	1421356	.	1	3256009	8.72771e-06	-1	-0.358754
Zt09_TU_11_00457	11	1398332	.	1	3265712	1.46212e-06	-1	-0.386337
Zt09_TU_12_00100	12	352708	.	1	3307535	9.74383e-06	-1	-0.356967
Zt09_TU_2_00926	2	2771813	.	1	3334937	3.32169e-06	-1	0.373981
Zt09_TU_20_00082	20	388136	.	1	3338001	8.30358e-07	-1	-0.394572
Zt09_TU_20_00082	20	388136	.	1	3338002	8.30358e-07	-1	-0.394572
Zt09_TU_20_00082	20	388136	.	1	3338022	5.55598e-06	-1	-0.365969
Zt09_TU_9_00490	9	1641590	.	1	3338022	6.94997e-06	-1	-0.362415
Zt09_TU_20_00082	20	388136	.	1	3338026	5.55598e-06	-1	-0.365969
Zt09_TU_9_00490	9	1641590	.	1	3338026	6.94997e-06	-1	-0.362415
Zt09_TU_20_00082	20	388136	.	1	3338037	5.55598e-06	-1	-0.365969
Zt09_TU_9_00490	9	1641590	.	1	3338037	6.94997e-06	-1	-0.362415
Zt09_TU_9_00490	9	1641590	.	1	3338048	3.91896e-06	-1	-0.371429
Zt09_TU_20_00082	20	388136	.	1	3338087	9.15223e-06	-1	-0.357985
Zt09_TU_20_00082	20	388136	.	1	3338096	9.15223e-06	-1	-0.357985
Zt09_TU_20_00082	20	388136	.	1	3338141	4.21485e-06	-1	-0.370299
Zt09_TU_20_00082	20	388136	.	1	3338174	2.73501e-06	-1	-0.376954
Zt09_TU_20_00082	20	388136	.	1	3338175	2.73501e-06	-1	-0.376954
Zt09_TU_20_00082	20	388136	.	1	3338230	1.89302e-06	-1	-0.382502
Zt09_TU_9_00490	9	1641590	.	1	3338230	1.5935e-06	-1	-0.385065
Zt09_TU_20_00082	20	388136	.	1	3338306	3.24165e-06	-1	-0.374356
Zt09_TU_20_00082	20	388136	.	1	3338322	3.70215e-06	-1	-0.37231
Zt09_TU_11_00047	11	186874	.	1	3340961	4.48213e-06	-1	-0.369341
Zt09_TU_12_00090	12	317424	.	1	3360882	7.50517e-06	-1	-0.361184
Zt09_TU_13_00243	13	702903	.	1	3362371	2.35377e-06	-1	-0.379229
Zt09_TU_1_00894	1	2611402	.	1	3363878	8.42086e-06	-1	0.359332
Zt09_TU_5_00177	5	672704	.	1	3366544	9.41716e-06	-1	-0.357521
Zt09_TU_2_00612	2	1927738	.	1	3372752	3.73471e-06	-1	0.372175
Zt09_TU_1_01006	1	2929263	.	1	3378328	5.68545e-06	-1	0.365606
Zt09_TU_1_01006	1	2929263	.	1	3378346	5.68545e-06	-1	0.365606
Zt09_TU_1_01006	1	2929263	.	1	3378349	5.68545e-06	-1	0.365606
Zt09_TU_1_00967	1	2829734	.	1	3419818	4.18986e-06	-1	0.370391
Zt09_TU_1_01889	1	5353480	.	1	3441899	1.2275e-06	-1	-0.388906
Zt09_TU_2_00993	2	2936637	.	1	3444716	5.36857e-06	-1	0.366511
Zt09_TU_1_01322	1	3783668	.	1	3446656	7.29276e-06	-1	0.361644
Zt09_TU_1_01647	1	4691642	.	1	3449203	7.6127e-06	-1	-0.360956
Zt09_TU_1_01647	1	4691642	.	1	3449245	7.6127e-06	-1	-0.360956
Zt09_TU_1_01647	1	4691642	.	1	3449299	3.06824e-06	-1	-0.375199
Zt09_TU_1_01647	1	4691642	.	1	3449353	3.71294e-06	-1	-0.372265
Zt09_TU_12_00383	12	1258393	.	1	3457375	6.94182e-06	-1	-0.362433
Zt09_TU_19_00051	19	274063	.	1	3464366	8.4442e-06	-1	-0.359287
Zt09_TU_1_00038	1	228117	.	1	3469754	4.30002e-07	-1	-0.403878
Zt09_TU_10_00076	10	229675	.	1	3495091	4.38999e-06	-1	0.369665
Zt09_TU_2_00051	2	207413	.	1	3503449	6.81044e-06	-1	-0.362738
Zt09_TU_5_00009	5	94958	.	1	3507824	4.21875e-07	-1	0.404144
Zt09_TU_5_00009	5	94958	.	1	3507832	4.21875e-07	-1	0.404144
Zt09_TU_5_00009	5	94958	.	1	3507840	2.08448e-06	-1	0.381059
Zt09_TU_5_00009	5	94958	.	1	3507863	1.91471e-06	-1	0.382332
Zt09_TU_5_00009	5	94958	.	1	3507893	4.51726e-06	-1	0.369219
Zt09_TU_12_00417	12	1337003	.	1	3514711	3.55397e-06	-1	0.372941
Zt09_TU_6_00475	6	1737200	.	1	3522163	2.94291e-06	-1	0.375836
Zt09_TU_1_01068	1	3083763	.	1	3523985	1.79759e-06	-1	-0.383274
Zt09_TU_1_01068	1	3083763	.	1	3523986	1.79759e-06	-1	-0.383274
Zt09_TU_1_00805	1	2380114	.	1	3530676	5.48331e-06	-1	-0.366177
Zt09_TU_8_00495	8	1455772	.	1	3543789	3.13982e-06	-1	-0.374846
Zt09_TU_7_00135	7	464537	.	1	3545047	9.89776e-06	-1	0.356712
Zt09_TU_7_00135	7	464537	.	1	3545051	9.89776e-06	-1	0.356712
Zt09_TU_7_00135	7	464537	.	1	3545075	3.89987e-06	-1	0.371505
Zt09_TU_7_00155	7	514944	.	1	3564495	3.59815e-06	-1	0.37275
Zt09_TU_7_00155	7	514944	.	1	3564535	5.86518e-06	-1	0.365113
Zt09_TU_4_00039	4	189827	.	1	3606347	2.87063e-06	-1	0.376216
Zt09_TU_4_00039	4	189827	.	1	3606388	3.44812e-06	-1	0.373407
Zt09_TU_4_00039	4	189827	.	1	3606389	3.44812e-06	-1	0.373407
Zt09_TU_1_00972	1	2841191	.	1	3633474	3.05306e-06	-1	0.375275
Zt09_TU_1_00972	1	2841191	.	1	3633529	5.69842e-06	-1	0.36557
Zt09_TU_1_00972	1	2841191	.	1	3633574	2.13893e-06	-1	0.380672
Zt09_TU_1_00972	1	2841191	.	1	3633644	6.30854e-06	-1	0.363957
Zt09_TU_1_00972	1	2841191	.	1	3633675	9.95545e-06	-1	0.356617
Zt09_TU_1_00972	1	2841191	.	1	3633684	6.05195e-06	-1	0.364617
Zt09_TU_1_00972	1	2841191	.	1	3633760	9.60773e-06	-1	0.357196
Zt09_TU_1_00972	1	2841191	.	1	3633767	9.60773e-06	-1	0.357196
Zt09_TU_11_00047	11	186874	.	1	3645936	3.77204e-07	-1	-0.405698
Zt09_TU_11_00047	11	186874	.	1	3645963	1.18077e-06	-1	-0.389474
Zt09_TU_2_00450	2	1416486	.	1	3655664	3.04991e-06	-1	-0.37529
Zt09_TU_8_00720	8	2172045	.	1	3695020	9.95886e-06	-1	-0.356612
Zt09_TU_9_00391	9	1270903	.	1	3698116	2.99011e-06	-1	0.375593
Zt09_TU_9_00391	9	1270903	.	1	3698314	6.77814e-06	-1	0.362814
Zt09_TU_7_00518	7	1634979	.	1	3711484	5.27222e-06	-1	0.366796
Zt09_TU_7_00518	7	1634979	.	1	3711547	9.26543e-06	-1	0.357785
Zt09_TU_5_00009	5	94958	.	1	3717346	1.50169e-06	-1	0.385943
Zt09_TU_6_00572	6	2072211	.	1	3724460	5.20368e-06	-1	0.367002
Zt09_TU_1_00544	1	1741779	.	1	3756087	3.53565e-06	-1	0.37302
Zt09_TU_1_00544	1	1741779	.	1	3756090	3.53565e-06	-1	0.37302
Zt09_TU_11_00048	11	190103	.	1	3785596	9.02864e-06	-1	-0.358205
Zt09_TU_11_00134	11	445543	.	1	3793056	6.08749e-06	-1	0.364524
Zt09_TU_5_00304	5	1104878	.	1	3797924	7.01087e-06	-1	-0.362275
Zt09_TU_9_00176	9	644807	.	1	3859703	9.14035e-06	-1	-0.358006
Zt09_TU_11_00432	11	1321782	.	1	3910277	2.72405e-06	-1	-0.377015
Zt09_TU_11_00432	11	1321782	.	1	3910421	2.72405e-06	-1	-0.377015
Zt09_TU_12_00371	12	1228808	.	1	3932239	1.53673e-06	-1	0.385602
Zt09_TU_12_00371	12	1228808	.	1	3932241	1.53673e-06	-1	0.385602
Zt09_TU_12_00407	12	1309881	.	1	3959507	6.81123e-06	-1	-0.362736
Zt09_TU_12_00051	12	212502	.	1	3996871	6.27753e-06	-1	-0.364036
Zt09_TU_13_00168	13	519668	.	1	4031073	5.57249e-06	-1	-0.365923
Zt09_TU_13_00168	13	519668	.	1	4031087	5.57249e-06	-1	-0.365923
Zt09_TU_2_00240	2	791986	.	1	4037763	6.38082e-06	-1	-0.363776
Zt09_TU_7_00327	7	1071097	.	1	4038897	7.64336e-06	-1	0.360891
Zt09_TU_7_00155	7	514944	.	1	4075178	8.67486e-06	-1	0.358852
Zt09_TU_3_00965	3	3005523	.	1	4077544	9.87085e-06	-1	-0.356756
Zt09_TU_11_00427	11	1311367	.	1	4095767	5.25223e-06	-1	-0.366856
Zt09_TU_7_00222	7	722708	.	1	4106651	4.34704e-07	-1	0.403727
Zt09_TU_9_00201	9	714190	.	1	4126673	9.12633e-06	-1	-0.358031
Zt09_TU_12_00181	12	647963	.	1	4131618	9.63423e-06	-1	0.357151
Zt09_TU_3_00934	3	2911028	.	1	4131974	3.01212e-06	-1	-0.375481
Zt09_TU_1_00479	1	1575757	.	1	4137325	8.16938e-06	-1	-0.359821
Zt09_TU_3_00867	3	2722517	.	1	4139192	4.51222e-06	-1	-0.369236
Zt09_TU_3_00867	3	2722517	.	1	4139193	4.51222e-06	-1	-0.369236
Zt09_TU_3_00867	3	2722517	.	1	4139195	4.51222e-06	-1	-0.369236
Zt09_TU_7_00647	7	2049435	.	1	4142310	6.32266e-06	-1	-0.363922
Zt09_TU_7_00647	7	2049435	.	1	4142447	4.39098e-06	-1	-0.369661
Zt09_TU_5_00577	5	1876483	.	1	4151772	9.90968e-06	-1	-0.356692
Zt09_TU_5_00577	5	1876483	.	1	4151957	9.90968e-06	-1	-0.356692
Zt09_TU_5_00577	5	1876483	.	1	4151959	9.90968e-06	-1	-0.356692
Zt09_TU_6_00572	6	2072211	.	1	4165488	2.47056e-06	-1	-0.378497
Zt09_TU_11_00457	11	1398332	.	1	4186277	6.36291e-06	-1	0.363821
Zt09_TU_3_00189	3	664032	.	1	4192367	1.2254e-06	-1	-0.388932
Zt09_TU_7_00838	7	2562458	.	1	4233336	7.15175e-06	-1	-0.361957
Zt09_TU_7_00838	7	2562458	.	1	4233369	7.15175e-06	-1	-0.361957
Zt09_TU_3_00611	3	1973290	.	1	4249931	3.51173e-06	-1	0.373125
Zt09_TU_10_00337	10	943482	.	1	4256030	2.80299e-06	-1	-0.37658
Zt09_TU_10_00337	10	943482	.	1	4256031	2.80299e-06	-1	-0.37658
Zt09_TU_10_00337	10	943482	.	1	4256036	2.80299e-06	-1	-0.37658
Zt09_TU_12_00354	12	1150739	.	1	4262140	9.57566e-06	-1	-0.35725
Zt09_TU_12_00147	12	534350	.	1	4266603	6.13424e-06	-1	0.364402
Zt09_TU_1_02071	1	5833117	.	1	4266873	5.0764e-06	-1	-0.367391
Zt09_TU_6_00470	6	1724932	.	1	4275340	2.27155e-06	-1	0.379766
Zt09_TU_1_00098	1	418805	.	1	4277662	4.58724e-06	-1	0.368979
Zt09_TU_4_00808	4	2594180	.	1	4284706	6.79026e-06	-1	0.362786
Zt09_TU_7_00095	7	346539	.	1	4285076	1.82764e-06	-1	0.383027
Zt09_TU_7_00095	7	346539	.	1	4285158	6.27719e-06	-1	0.364037
Zt09_TU_7_00095	7	346539	.	1	4285168	6.27719e-06	-1	0.364037
Zt09_TU_7_00095	7	346539	.	1	4285169	6.27719e-06	-1	0.364037
Zt09_TU_7_00095	7	346539	.	1	4285175	5.81599e-06	-1	0.365247
Zt09_TU_2_00770	2	2354377	.	1	4286306	4.74739e-06	-1	-0.368442
Zt09_TU_12_00040	12	187871	.	1	4287441	8.95115e-06	-1	0.358345
Zt09_TU_13_00201	13	591311	.	1	4291937	6.41622e-06	-1	0.363688
Zt09_TU_4_00807	4	2593413	.	1	4319484	5.53267e-06	-1	-0.366036
Zt09_TU_13_00358	13	1094577	.	1	4351338	2.93957e-06	-1	0.375854
Zt09_TU_13_00358	13	1094577	.	1	4351396	2.93957e-06	-1	0.375854
Zt09_TU_2_00657	2	2068100	.	1	4354350	9.87756e-06	-1	-0.356745
Zt09_TU_2_00657	2	2068100	.	1	4354555	4.47546e-06	-1	-0.369364
Zt09_TU_2_00657	2	2068100	.	1	4354739	6.90995e-06	-1	-0.362507
Zt09_TU_2_00657	2	2068100	.	1	4354752	6.90995e-06	-1	-0.362507
Zt09_TU_5_00788	5	2567640	.	1	4362948	7.9506e-06	-1	0.360258
Zt09_TU_9_00357	9	1160379	.	1	4363831	9.04863e-06	-1	0.358169
Zt09_TU_5_00843	5	2773535	.	1	4371565	9.20574e-06	-1	0.35789
Zt09_TU_1_00434	1	1449890	.	1	4376056	6.94295e-06	-1	-0.362431
Zt09_TU_11_00262	11	827129	.	1	4381121	2.48616e-06	-1	0.378402
Zt09_TU_11_00262	11	827129	.	1	4381175	3.43179e-06	-1	0.37348
Zt09_TU_11_00457	11	1398332	.	1	4388522	3.37769e-06	-1	0.373724
Zt09_TU_11_00457	11	1398332	.	1	4388595	5.47672e-06	-1	0.366196
Zt09_TU_11_00457	11	1398332	.	1	4388616	2.30504e-06	-1	0.379545
Zt09_TU_11_00457	11	1398332	.	1	4388629	2.30504e-06	-1	0.379545
Zt09_TU_11_00457	11	1398332	.	1	4388723	2.14462e-06	-1	0.380632
Zt09_TU_3_00394	3	1343589	.	1	4442755	9.25271e-06	-1	0.357807
Zt09_TU_3_00394	3	1343589	.	1	4442836	9.60852e-06	-1	0.357195
Zt09_TU_11_00281	11	870655	.	1	4462244	9.5862e-06	-1	0.357232
Zt09_TU_1_00408	1	1375791	.	1	4472943	5.39282e-06	-1	0.36644
Zt09_TU_8_00734	8	2240275	.	1	4476526	1.44629e-06	-1	0.386497
Zt09_TU_6_00619	6	2314470	.	1	4542017	6.01859e-06	-1	-0.364704
Zt09_TU_6_00619	6	2314470	.	1	4542024	6.01859e-06	-1	-0.364704
Zt09_TU_6_00619	6	2314470	.	1	4542580	8.714e-06	-1	-0.358779
Zt09_TU_3_00293	3	1078644	.	1	4547711	2.84838e-06	-1	0.376335
Zt09_TU_2_00045	2	187099	.	1	4550005	5.79976e-06	-1	-0.365291
Zt09_TU_7_00427	7	1369996	.	1	4569316	4.75635e-06	-1	-0.368412
Zt09_TU_13_00123	13	394993	.	1	4645214	2.35105e-06	-1	0.379247
Zt09_TU_2_00344	2	1111147	.	1	4654642	9.19245e-06	-1	0.357913
Zt09_TU_1_00868	1	2553995	.	1	4671931	2.13136e-06	-1	0.380725
Zt09_TU_1_00868	1	2553995	.	1	4671939	1.89919e-06	-1	0.382453
Zt09_TU_1_00868	1	2553995	.	1	4671940	1.89919e-06	-1	0.382453
Zt09_TU_1_01828	1	5166854	.	1	4672126	5.046e-06	-1	-0.367485
Zt09_TU_2_00208	2	708276	.	1	4673297	3.19181e-06	-1	-0.374594
Zt09_TU_7_00095	7	346539	.	1	4677522	4.95014e-06	-1	0.367786
Zt09_TU_7_00095	7	346539	.	1	4677527	7.77576e-06	-1	-0.360616
Zt09_TU_7_00095	7	346539	.	1	4677528	4.95014e-06	-1	0.367786
Zt09_TU_7_00095	7	346539	.	1	4677531	4.95014e-06	-1	0.367786
Zt09_TU_7_00095	7	346539	.	1	4677534	4.95014e-06	-1	0.367786
Zt09_TU_7_00095	7	346539	.	1	4677543	6.8677e-07	-1	0.397286
Zt09_TU_7_00095	7	346539	.	1	4677548	6.8677e-07	-1	0.397286
Zt09_TU_7_00095	7	346539	.	1	4677549	6.8677e-07	-1	0.397286
Zt09_TU_7_00095	7	346539	.	1	4677554	6.8677e-07	-1	0.397286
Zt09_TU_7_00095	7	346539	.	1	4677556	6.8677e-07	-1	0.397286
Zt09_TU_7_00095	7	346539	.	1	4677643	7.79304e-06	-1	0.36058
Zt09_TU_4_00808	4	2594180	.	1	4684402	6.97951e-06	-1	0.362347
Zt09_TU_4_00808	4	2594180	.	1	4684420	7.98782e-07	-1	0.395128
Zt09_TU_1_00635	1	1948201	.	1	4689184	4.16279e-06	-1	-0.370492
Zt09_TU_1_00635	1	1948201	.	1	4689247	4.07126e-06	-1	-0.370838
Zt09_TU_21_00067	21	352436	.	1	4709466	8.95996e-06	-1	0.358329
Zt09_TU_1_01977	1	5576009	.	1	4715336	9.09689e-06	-1	-0.358083
Zt09_TU_1_01977	1	5576009	.	1	4715399	4.26569e-06	-1	-0.370112
Zt09_TU_9_00412	9	1338006	.	1	4716980	3.68835e-06	-1	-0.372368
Zt09_TU_9_00412	9	1338006	.	1	4716982	3.68835e-06	-1	-0.372368
Zt09_TU_9_00412	9	1338006	.	1	4716985	3.68835e-06	-1	-0.372368
Zt09_TU_8_00745	8	2350371	.	1	4727302	5.26214e-06	-1	-0.366826
Zt09_TU_2_01175	2	3542395	.	1	4758428	5.36967e-07	-1	0.400768
Zt09_TU_2_01175	2	3542395	.	1	4758438	2.93193e-06	-1	0.375894
Zt09_TU_2_01175	2	3542395	.	1	4758444	2.93193e-06	-1	0.375894
Zt09_TU_4_00808	4	2594180	.	1	4767796	6.45718e-06	-1	-0.363587
Zt09_TU_1_00154	1	609790	.	1	4795771	1.94036e-06	-1	0.382133
Zt09_TU_2_01227	2	3731126	.	1	4798585	5.32915e-07	-1	0.400875
Zt09_TU_11_00400	11	1225274	.	1	4800357	7.0908e-06	-1	0.362094
Zt09_TU_9_00303	9	1003413	.	1	4804566	4.85853e-06	-1	0.368079
Zt09_TU_6_00454	6	1682064	.	1	4807694	3.65044e-06	-1	-0.372527
Zt09_TU_1_00301	1	1051057	.	1	4812832	9.61888e-06	-1	0.357177
Zt09_TU_3_01077	3	3275419	.	1	4813392	1.56596e-06	-1	-0.385323
Zt09_TU_4_00527	4	1775201	.	1	4814737	4.53093e-06	-1	-0.369172
Zt09_TU_2_00477	2	1476558	.	1	4814969	5.94878e-06	-1	0.364889
Zt09_TU_2_00477	2	1476558	.	1	4815002	2.85514e-06	-1	0.376299
Zt09_TU_11_00262	11	827129	.	1	4817635	9.86966e-06	-1	0.356758
Zt09_TU_9_00303	9	1003413	.	1	4817635	1.21503e-06	-1	0.389056
Zt09_TU_9_00303	9	1003413	.	1	4817671	8.19179e-06	-1	0.359777
Zt09_TU_13_00243	13	702903	.	1	4865846	4.60636e-06	-1	-0.368914
Zt09_TU_3_00276	3	970903	.	1	4871138	8.76463e-06	-1	-0.358685
Zt09_TU_4_00892	4	2840199	.	1	4881972	4.59815e-06	-1	0.368942
Zt09_TU_4_00892	4	2840199	.	1	4882038	6.76112e-06	-1	0.362854
Zt09_TU_8_00385	8	1187880	.	1	4882089	5.29647e-06	-1	-0.366724
Zt09_TU_1_01072	1	3098707	.	1	4882748	1.92236e-06	-1	0.382272
Zt09_TU_1_01072	1	3098707	.	1	4883065	6.35151e-07	-1	0.398396
Zt09_TU_1_01072	1	3098707	.	1	4883083	2.41735e-06	-1	0.378827
Zt09_TU_1_01072	1	3098707	.	1	4883628	6.63108e-06	-1	0.363164
Zt09_TU_1_01072	1	3098707	.	1	4883667	6.80189e-06	-1	0.362758
Zt09_TU_11_00432	11	1321782	.	1	4954785	3.24541e-06	-1	-0.374338
Zt09_TU_4_00505	4	1723118	.	1	4969521	7.5518e-06	-1	0.361085
Zt09_TU_2_00239	2	787775	.	1	4977526	5.02714e-06	-1	0.367544
Zt09_TU_11_00378	11	1179330	.	1	4978509	5.89378e-06	-1	0.365036
Zt09_TU_9_00462	9	1567009	.	1	4980798	9.13769e-06	-1	-0.35801
Zt09_TU_5_00547	5	1741011	.	1	5012782	7.55404e-06	-1	0.36108
Zt09_TU_8_00472	8	1391458	.	1	5039316	9.64016e-06	-1	-0.357141
Zt09_TU_8_00472	8	1391458	.	1	5039582	1.4191e-06	-1	-0.386777
Zt09_TU_8_00472	8	1391458	.	1	5039614	4.64528e-06	-1	-0.368782
Zt09_TU_8_00472	8	1391458	.	1	5039651	8.72748e-06	-1	-0.358754
Zt09_TU_8_00472	8	1391458	.	1	5039812	5.13101e-06	-1	-0.367223
Zt09_TU_8_00472	8	1391458	.	1	5039819	5.31457e-06	-1	-0.36667
Zt09_TU_8_00472	8	1391458	.	1	5039826	6.00613e-06	-1	-0.364737
Zt09_TU_8_00472	8	1391458	.	1	5040367	8.68035e-06	-1	-0.358842
Zt09_TU_8_00472	8	1391458	.	1	5040404	8.68035e-06	-1	-0.358842
Zt09_TU_8_00472	8	1391458	.	1	5040407	8.68035e-06	-1	-0.358842
Zt09_TU_8_00472	8	1391458	.	1	5040408	8.68035e-06	-1	-0.358842
Zt09_TU_8_00472	8	1391458	.	1	5040437	8.68035e-06	-1	-0.358842
Zt09_TU_8_00472	8	1391458	.	1	5040444	8.68035e-06	-1	-0.358842
Zt09_TU_8_00472	8	1391458	.	1	5040567	8.68035e-06	-1	-0.358842
Zt09_TU_8_00472	8	1391458	.	1	5040570	8.68035e-06	-1	-0.358842
Zt09_TU_5_00336	5	1184689	.	1	5095027	5.15259e-06	-1	0.367157
Zt09_TU_5_00730	5	2415451	.	1	5100820	6.27691e-06	-1	0.364037
Zt09_TU_5_00730	5	2415451	.	1	5100853	8.72014e-06	-1	0.358768
Zt09_TU_2_00617	2	1938887	.	1	5130905	5.82122e-06	-1	0.365232
Zt09_TU_21_00028	21	169564	.	1	5149766	2.07991e-06	-1	0.381092
Zt09_TU_21_00028	21	169564	.	1	5150012	1.55413e-06	-1	0.385435
Zt09_TU_21_00028	21	169564	.	1	5150057	1.39529e-06	-1	0.387026
Zt09_TU_21_00028	21	169564	.	1	5150059	1.39529e-06	-1	0.387026
Zt09_TU_21_00028	21	169564	.	1	5150107	3.48509e-07	-1	0.406791
Zt09_TU_2_01068	2	3148665	.	1	5150804	8.43911e-06	-1	-0.359297
Zt09_TU_11_00171	11	562152	.	1	5164439	8.8559e-06	-1	-0.358518
Zt09_TU_11_00171	11	562152	.	1	5164499	2.18062e-06	-1	-0.380381
Zt09_TU_11_00171	11	562152	.	1	5164512	2.18062e-06	-1	-0.380381
Zt09_TU_11_00171	11	562152	.	1	5164521	2.18062e-06	-1	-0.380381
Zt09_TU_11_00171	11	562152	.	1	5164524	2.18062e-06	-1	-0.380381
Zt09_TU_7_00121	7	414996	.	1	5186581	7.5323e-06	-1	-0.361126
Zt09_TU_2_01105	2	3338185	.	1	5248608	7.67463e-06	-1	0.360826
Zt09_TU_2_01105	2	3338185	.	1	5248613	7.67463e-06	-1	0.360826
Zt09_TU_2_01105	2	3338185	.	1	5248616	7.67463e-06	-1	0.360826
Zt09_TU_2_01105	2	3338185	.	1	5248618	7.67463e-06	-1	0.360826
Zt09_TU_1_00020	1	154358	.	1	5251627	9.50429e-06	-1	-0.357372
Zt09_TU_3_00625	3	2021899	.	1	5255053	3.66235e-06	-1	0.372477
Zt09_TU_8_00069	8	263664	.	1	5275247	3.36587e-06	-1	0.373778
Zt09_TU_11_00217	11	676942	.	1	5303481	5.78154e-06	-1	-0.365341
Zt09_TU_4_00406	4	1378032	.	1	5329312	6.71739e-06	-1	0.362958
Zt09_TU_9_00338	9	1113334	.	1	5335860	8.18181e-06	-1	-0.359796
Zt09_TU_1_00805	1	2380114	.	1	5339594	6.5606e-06	-1	0.363334
Zt09_TU_1_00805	1	2380114	.	1	5339656	3.70725e-06	-1	0.372289
Zt09_TU_1_00805	1	2380114	.	1	5339729	9.97817e-06	-1	0.35658
Zt09_TU_1_00301	1	1051057	.	1	5364066	6.33791e-06	-1	0.363884
Zt09_TU_2_00399	2	1275512	.	1	5371910	7.33623e-06	-1	-0.361549
Zt09_TU_2_00399	2	1275512	.	1	5371965	7.20341e-06	-1	-0.361842
Zt09_TU_2_00399	2	1275512	.	1	5371978	7.20341e-06	-1	-0.361842
Zt09_TU_2_00687	2	2140936	.	1	5373511	1.45966e-06	-1	0.386362
Zt09_TU_2_00687	2	2140936	.	1	5373515	2.79865e-06	-1	0.376603
Zt09_TU_2_00687	2	2140936	.	1	5373517	2.79865e-06	-1	0.376603
Zt09_TU_2_00687	2	2140936	.	1	5373530	2.79865e-06	-1	0.376603
Zt09_TU_2_00687	2	2140936	.	1	5373567	2.0772e-06	-1	0.381112
Zt09_TU_2_00687	2	2140936	.	1	5373572	9.03864e-06	-1	0.358187
Zt09_TU_7_00559	7	1772724	.	1	5380424	2.49503e-06	-1	-0.378348
Zt09_TU_8_00587	8	1700259	.	1	5424721	1.11983e-06	-1	0.390247
Zt09_TU_8_00587	8	1700259	.	1	5424724	2.99835e-06	-1	0.375551
Zt09_TU_8_00587	8	1700259	.	1	5424733	2.09303e-06	-1	0.380998
Zt09_TU_8_00587	8	1700259	.	1	5424739	5.37519e-06	-1	0.366491
Zt09_TU_6_00052	6	238597	.	1	5438122	3.13714e-06	-1	0.374859
Zt09_TU_6_00052	6	238597	.	1	5438127	3.13714e-06	-1	0.374859
Zt09_TU_9_00370	9	1218383	.	1	5458132	9.24193e-06	-1	-0.357826
Zt09_TU_1_01662	1	4719587	.	1	5464216	5.78997e-06	-1	-0.365317
Zt09_TU_1_01662	1	4719587	.	1	5464220	7.69951e-06	-1	-0.360774
Zt09_TU_1_01662	1	4719587	.	1	5464232	8.85606e-06	-1	-0.358517
Zt09_TU_2_00287	2	941992	.	1	5473799	7.00704e-06	-1	0.362284
Zt09_TU_2_00756	2	2310865	.	1	5517462	8.07914e-06	-1	0.36
Zt09_TU_3_01116	3	3381134	.	1	5530986	4.66264e-06	-1	0.368724
Zt09_TU_3_01116	3	3381134	.	1	5530993	7.12786e-06	-1	-0.362011
Zt09_TU_3_01116	3	3381134	.	1	5530994	4.66264e-06	-1	0.368724
Zt09_TU_3_01116	3	3381134	.	1	5530996	7.12786e-06	-1	-0.362011
Zt09_TU_3_01116	3	3381134	.	1	5531015	6.49875e-06	-1	0.363485
Zt09_TU_3_01116	3	3381134	.	1	5531256	2.80519e-06	-1	-0.376568
Zt09_TU_3_01116	3	3381134	.	1	5531494	5.5122e-06	-1	0.366094
Zt09_TU_8_00745	8	2350371	.	1	5536440	7.25767e-06	-1	0.361722
Zt09_TU_4_00208	4	763569	.	1	5567082	1.75432e-06	-1	-0.383637
Zt09_TU_4_00208	4	763569	.	1	5567103	7.9225e-06	-1	-0.360315
Zt09_TU_4_00208	4	763569	.	1	5567128	8.984e-06	-1	-0.358285
Zt09_TU_4_00208	4	763569	.	1	5567136	7.9225e-06	-1	-0.360315
Zt09_TU_2_00939	2	2804436	.	1	5598580	8.20263e-07	-1	0.394747
Zt09_TU_6_00208	6	914353	.	1	5601390	7.94465e-06	-1	-0.36027
Zt09_TU_6_00208	6	914353	.	1	5601434	4.7285e-06	-1	-0.368504
Zt09_TU_6_00208	6	914353	.	1	5601541	6.70988e-06	-1	-0.362976
Zt09_TU_6_00208	6	914353	.	1	5601559	6.70988e-06	-1	-0.362976
Zt09_TU_6_00208	6	914353	.	1	5601580	6.70988e-06	-1	-0.362976
Zt09_TU_4_00078	4	369229	.	1	5602874	9.70957e-06	-1	-0.357025
Zt09_TU_5_00569	5	1855376	.	1	5604509	4.28332e-06	-1	0.370048
Zt09_TU_7_00172	7	555454	.	1	5609450	4.64312e-06	-1	-0.368789
Zt09_TU_7_00172	7	555454	.	1	5609476	6.86982e-07	-1	-0.397282
Zt09_TU_7_00172	7	555454	.	1	5609479	8.12793e-07	-1	-0.394879
Zt09_TU_7_00172	7	555454	.	1	5609481	9.58451e-07	-1	-0.392505
Zt09_TU_7_00172	7	555454	.	1	5609497	7.55206e-07	-1	-0.395931
Zt09_TU_7_00172	7	555454	.	1	5609499	7.55206e-07	-1	-0.395931
Zt09_TU_8_00459	8	1362070	.	1	5624502	6.2135e-06	-1	0.364199
Zt09_TU_8_00459	8	1362070	.	1	5624503	6.2135e-06	-1	0.364199
Zt09_TU_19_00051	19	274063	.	1	5628660	3.95168e-06	-1	-0.3713
Zt09_TU_19_00051	19	274063	.	1	5628693	9.75815e-06	-1	-0.356943
Zt09_TU_1_01898	1	5369728	.	1	5630008	4.53442e-06	-1	0.36916
Zt09_TU_1_01898	1	5369728	.	1	5630036	6.91313e-06	-1	0.362499
Zt09_TU_1_01898	1	5369728	.	1	5630056	1.76438e-06	-1	0.383552
Zt09_TU_1_01898	1	5369728	.	1	5630059	1.66155e-06	-1	0.384444
Zt09_TU_1_00602	1	1882632	.	1	5634847	9.73558e-06	-1	0.356981
Zt09_TU_1_00602	1	1882632	.	1	5634853	4.19262e-06	-1	0.370381
Zt09_TU_3_00276	3	970903	.	1	5634901	6.27197e-06	-1	0.36405
Zt09_TU_11_00281	11	870655	.	1	5640696	9.77302e-06	-1	0.356919
Zt09_TU_8_00587	8	1700259	.	1	5642858	4.9174e-06	-1	-0.367891
Zt09_TU_4_00249	4	860983	.	1	5646641	8.12023e-06	-1	-0.359918
Zt09_TU_12_00390	12	1278753	.	1	5659212	8.87834e-07	-1	-0.393609
Zt09_TU_4_00808	4	2594180	.	1	5673995	9.94954e-06	-1	-0.356627
Zt09_TU_4_00808	4	2594180	.	1	5673999	9.94954e-06	-1	-0.356627
Zt09_TU_6_00037	6	167438	.	1	5685149	6.67098e-06	-1	-0.363068
Zt09_TU_6_00037	6	167438	.	1	5685463	1.38594e-06	-1	-0.387125
Zt09_TU_6_00037	6	167438	.	1	5685487	1.38594e-06	-1	-0.387125
Zt09_TU_6_00037	6	167438	.	1	5685592	6.25297e-06	-1	-0.364098
Zt09_TU_1_01017	1	2961561	.	1	5702883	1.46856e-06	-1	0.386272
Zt09_TU_2_00251	2	833157	.	1	5714632	3.8206e-06	-1	0.371823
Zt09_TU_2_00251	2	833157	.	1	5714650	4.23488e-06	-1	0.370225
Zt09_TU_2_00251	2	833157	.	1	5714653	4.23488e-06	-1	0.370225
Zt09_TU_2_00251	2	833157	.	1	5714657	3.08626e-06	-1	0.375109
Zt09_TU_2_00251	2	833157	.	1	5714779	5.99907e-06	-1	0.364756
Zt09_TU_2_00251	2	833157	.	1	5714783	5.99907e-06	-1	0.364756
Zt09_TU_2_00251	2	833157	.	1	5714818	9.40918e-06	-1	0.357535
Zt09_TU_2_00976	2	2902439	.	1	5715205	6.44492e-06	-1	0.363617
Zt09_TU_2_00251	2	833157	.	1	5715686	7.93547e-07	-1	-0.395222
Zt09_TU_7_00137	7	466733	.	1	5733230	8.92108e-06	-1	-0.358399
Zt09_TU_11_00217	11	676942	.	1	5756145	8.11227e-07	-1	0.394906
Zt09_TU_8_00100	8	362960	.	1	5756914	2.56614e-06	-1	0.377922
Zt09_TU_8_00100	8	362960	.	1	5756929	4.10004e-06	-1	0.370728
Zt09_TU_8_00100	8	362960	.	1	5757001	5.7007e-06	-1	0.365563
Zt09_TU_10_00430	10	1190837	.	1	5757109	4.11051e-06	-1	0.370689
Zt09_TU_10_00430	10	1190837	.	1	5757190	3.8331e-06	-1	0.371772
Zt09_TU_1_01965	1	5537248	.	1	5763216	2.33932e-06	-1	0.379322
Zt09_TU_1_01965	1	5537248	.	1	5763227	8.12648e-07	-1	0.394881
Zt09_TU_1_01965	1	5537248	.	1	5763234	2.08941e-06	-1	0.381024
Zt09_TU_1_01965	1	5537248	.	1	5763237	1.36746e-06	-1	0.387323
Zt09_TU_1_01965	1	5537248	.	1	5763320	5.41007e-06	-1	0.366389
Zt09_TU_1_01965	1	5537248	.	1	5763333	8.21776e-06	-1	0.359726
Zt09_TU_4_00527	4	1775201	.	1	5763333	9.68306e-06	-1	-0.357069
Zt09_TU_1_01965	1	5537248	.	1	5763343	6.90981e-06	-1	0.362507
Zt09_TU_1_01965	1	5537248	.	1	5763350	5.41007e-06	-1	0.366389
Zt09_TU_4_00527	4	1775201	.	1	5764487	3.23253e-06	-1	-0.374399
Zt09_TU_4_00527	4	1775201	.	1	5764488	3.23253e-06	-1	-0.374399
Zt09_TU_1_01965	1	5537248	.	1	5764564	8.88228e-06	-1	0.35847
Zt09_TU_1_01965	1	5537248	.	1	5764574	6.3022e-06	-1	0.363973
Zt09_TU_17_00069	17	379081	.	1	5775384	8.72178e-06	-1	0.358765
Zt09_TU_1_00135	1	546640	.	1	5811093	7.57306e-07	-1	0.395891
Zt09_TU_8_00361	8	1130177	.	1	5814120	3.43954e-06	-1	-0.373445
Zt09_TU_1_01635	1	4658524	.	1	5816058	6.42446e-06	-1	0.363668
Zt09_TU_4_00394	4	1316576	.	1	5834341	2.98256e-06	-1	-0.375632
Zt09_TU_12_00053	12	222433	.	1	5843423	5.60631e-06	-1	-0.365827
Zt09_TU_9_00616	9	2065587	.	1	5855425	4.38015e-06	-1	0.3697
Zt09_TU_9_00616	9	2065587	.	1	5855461	1.68765e-06	-1	0.384213
Zt09_TU_3_00833	3	2633932	.	1	5880168	4.06001e-06	-1	0.370881
Zt09_TU_3_00833	3	2633932	.	1	5880198	2.47425e-06	-1	0.378475
Zt09_TU_3_00641	3	2063614	.	1	5896924	9.03447e-06	-1	0.358194
Zt09_TU_8_00539	8	1575643	.	1	5902046	1.56488e-06	-1	0.385333
Zt09_TU_5_00823	5	2707669	.	1	5907941	1.92667e-06	-1	-0.382239
Zt09_TU_8_00606	8	1769286	.	1	5913443	3.68517e-06	-1	0.372381
Zt09_TU_4_00178	4	660068	.	1	5925507	9.02593e-06	-1	-0.35821
Zt09_TU_2_00638	2	2013492	.	1	5925711	2.16192e-06	-1	0.380511
Zt09_TU_16_00011	16	100230	.	2	28817	2.6515e-06	-1	0.377425
Zt09_TU_1_00064	1	300854	.	2	59921	1.99527e-06	-1	0.381715
Zt09_TU_2_00802	2	2421310	.	2	78043	6.36188e-06	-1	0.363824
Zt09_TU_4_00119	4	479910	.	2	78384	8.38831e-06	-1	-0.359394
Zt09_TU_4_00406	4	1378032	.	2	84473	3.71026e-06	-1	-0.372276
Zt09_TU_1_01339	1	3829704	.	2	103110	3.93263e-06	-1	-0.371375
Zt09_TU_1_01339	1	3829704	.	2	103112	3.93263e-06	-1	-0.371375
Zt09_TU_1_01339	1	3829704	.	2	103124	8.46066e-06	-1	-0.359256
Zt09_TU_9_00391	9	1270903	.	2	105516	9.97546e-06	-1	0.356585
Zt09_TU_9_00391	9	1270903	.	2	106226	7.14849e-06	-1	0.361964
Zt09_TU_9_00391	9	1270903	.	2	106290	9.3185e-06	-1	0.357692
Zt09_TU_9_00391	9	1270903	.	2	106860	6.1559e-06	-1	0.364346
Zt09_TU_9_00391	9	1270903	.	2	106909	5.91562e-06	-1	0.364978
Zt09_TU_9_00391	9	1270903	.	2	106920	1.78079e-06	-1	0.383414
Zt09_TU_13_00358	13	1094577	.	2	153670	6.12226e-06	-1	0.364433
Zt09_TU_3_00629	3	2031391	.	2	153695	8.4753e-06	-1	0.359228
Zt09_TU_13_00358	13	1094577	.	2	153709	4.41822e-06	-1	0.369565
Zt09_TU_3_00055	3	183884	.	2	161500	1.55449e-06	-1	0.385432
Zt09_TU_3_00055	3	183884	.	2	161518	1.77498e-06	-1	0.383463
Zt09_TU_3_00055	3	183884	.	2	161536	2.4778e-06	-1	0.378453
Zt09_TU_3_00055	3	183884	.	2	161552	1.11083e-06	-1	0.390364
Zt09_TU_3_00055	3	183884	.	2	161588	1.07997e-06	-1	0.390774
Zt09_TU_3_00055	3	183884	.	2	161597	9.07743e-06	-1	0.358118
Zt09_TU_3_00055	3	183884	.	2	175703	7.06989e-07	-1	0.396873
Zt09_TU_3_00055	3	183884	.	2	175717	7.8263e-08	-1	0.426739
Zt09_TU_3_00055	3	183884	.	2	175738	4.61397e-06	-1	0.368888
Zt09_TU_4_00522	4	1766007	.	2	191722	9.99525e-06	-1	0.356552
Zt09_TU_7_00155	7	514944	.	2	192897	6.95739e-06	-1	-0.362397
Zt09_TU_7_00155	7	514944	.	2	192904	6.11764e-06	-1	-0.364445
Zt09_TU_1_00202	1	764497	.	2	193022	6.91032e-06	-1	0.362506
Zt09_TU_9_00207	9	724575	.	2	194718	5.42873e-06	-1	0.366335
Zt09_TU_6_00705	6	2616345	.	2	195018	2.36091e-06	-1	0.379184
Zt09_TU_8_00643	8	1922271	.	2	218331	7.4777e-06	-1	-0.361243
Zt09_TU_3_00055	3	183884	.	2	218446	9.75494e-06	-1	-0.356949
Zt09_TU_6_00048	6	226706	.	2	234197	8.19877e-06	-1	0.359763
Zt09_TU_13_00168	13	519668	.	2	235790	5.56274e-06	-1	-0.36595
Zt09_TU_5_00027	5	149554	.	2	238156	1.38776e-06	-1	-0.387106
Zt09_TU_13_00175	13	534332	.	2	238601	9.85462e-06	-1	0.356783
Zt09_TU_4_00187	4	710958	.	2	288662	8.33489e-06	-1	-0.359497
Zt09_TU_13_00358	13	1094577	.	2	299741	6.44052e-06	-1	0.363628
Zt09_TU_13_00358	13	1094577	.	2	299759	3.16419e-06	-1	0.374727
Zt09_TU_3_00255	3	902683	.	2	306368	9.98993e-06	-1	0.356561
Zt09_TU_2_01124	2	3401962	.	2	312966	1.46002e-06	-1	0.386358
Zt09_TU_11_00527	11	1609658	.	2	313303	3.42873e-06	-1	0.373494
Zt09_TU_1_00506	1	1650828	.	2	314965	2.58435e-07	-1	0.41089
Zt09_TU_1_00506	1	1650828	.	2	314971	2.58435e-07	-1	0.41089
Zt09_TU_1_00506	1	1650828	.	2	315017	3.038e-07	-1	0.40868
Zt09_TU_9_00446	9	1518989	.	2	320245	7.14207e-06	-1	-0.361979
Zt09_TU_13_00038	13	148814	.	2	320642	5.23671e-06	-1	0.366902
Zt09_TU_13_00038	13	148814	.	2	320712	5.23671e-06	-1	0.366902
Zt09_TU_7_00001	7	12445	.	2	332625	9.86208e-06	-1	0.356771
Zt09_TU_1_00301	1	1051057	.	2	340833	2.52393e-06	-1	-0.378173
Zt09_TU_1_01196	1	3432483	.	2	374767	8.28915e-06	-1	0.359586
Zt09_TU_1_01196	1	3432483	.	2	374770	8.28915e-06	-1	0.359586
Zt09_TU_3_00570	3	1867850	.	2	457372	6.57775e-06	-1	0.363293
Zt09_TU_4_00119	4	479910	.	2	479778	2.6344e-06	-1	0.377523
Zt09_TU_4_00119	4	479910	.	2	479779	2.6344e-06	-1	0.377523
Zt09_TU_12_00414	12	1329641	.	2	492124	3.35982e-06	-1	0.373806
Zt09_TU_8_00275	8	936676	.	2	532678	6.09605e-06	-1	0.364501
Zt09_TU_3_00833	3	2633932	.	2	558977	3.54325e-06	-1	-0.372987
Zt09_TU_8_00038	8	182413	.	2	571572	3.76972e-06	-1	0.37203
Zt09_TU_1_00166	1	648445	.	2	575466	7.96726e-06	-1	-0.360224
Zt09_TU_1_00166	1	648445	.	2	575545	8.26426e-06	-1	-0.359635
Zt09_TU_6_00208	6	914353	.	2	577851	2.73217e-06	-1	-0.376969
Zt09_TU_2_00513	2	1583089	.	2	586915	5.09547e-06	-1	-0.367332
Zt09_TU_1_00972	1	2841191	.	2	594026	3.82642e-06	-1	-0.371799
Zt09_TU_1_00972	1	2841191	.	2	594107	5.46515e-06	-1	-0.366229
Zt09_TU_3_00055	3	183884	.	2	594581	3.46937e-06	-1	0.373312
Zt09_TU_3_00140	3	456544	.	2	596210	3.20017e-06	-1	-0.374554
Zt09_TU_5_00117	5	469433	.	2	615868	9.01926e-06	-1	-0.358222
Zt09_TU_5_00117	5	469433	.	2	615871	6.39127e-06	-1	-0.36375
Zt09_TU_2_00952	2	2848220	.	2	616138	8.08661e-06	-1	0.359985
Zt09_TU_1_01559	1	4430506	.	2	616346	8.58224e-06	-1	0.359025
Zt09_TU_7_00405	7	1311835	.	2	622847	1.24912e-06	-1	0.388651
Zt09_TU_8_00732	8	2237358	.	2	629203	9.70248e-06	-1	-0.357036
Zt09_TU_14_00071	14	397254	.	2	635742	9.77397e-06	-1	0.356917
Zt09_TU_14_00071	14	397254	.	2	635756	9.77397e-06	-1	0.356917
Zt09_TU_14_00071	14	397254	.	2	635767	7.53008e-06	-1	0.361131
Zt09_TU_14_00071	14	397254	.	2	635784	5.7242e-06	-1	0.365498
Zt09_TU_14_00071	14	397254	.	2	635785	5.7242e-06	-1	0.365498
Zt09_TU_4_00178	4	660068	.	2	646903	2.21997e-06	-1	0.380112
Zt09_TU_1_01181	1	3391091	.	2	648937	1.54058e-06	-1	-0.385565
Zt09_TU_1_01181	1	3391091	.	2	648956	1.06419e-06	-1	-0.390988
Zt09_TU_1_01181	1	3391091	.	2	648975	1.35346e-06	-1	-0.387474
Zt09_TU_1_01181	1	3391091	.	2	648985	2.49659e-06	-1	-0.378338
Zt09_TU_2_00315	2	1016256	.	2	651308	3.75902e-06	-1	0.372074
Zt09_TU_21_00028	21	169564	.	2	657313	5.06016e-06	-1	-0.367441
Zt09_TU_21_00028	21	169564	.	2	657315	5.06016e-06	-1	-0.367441
Zt09_TU_21_00028	21	169564	.	2	657332	5.06016e-06	-1	-0.367441
Zt09_TU_21_00028	21	169564	.	2	657334	5.06016e-06	-1	-0.367441
Zt09_TU_12_00150	12	543047	.	2	704514	2.42882e-06	-1	0.378755
Zt09_TU_3_01023	3	3154801	.	2	736520	5.57877e-06	-1	-0.365905
Zt09_TU_1_00336	1	1151525	.	2	737297	8.08644e-06	-1	0.359985
Zt09_TU_1_00336	1	1151525	.	2	737299	8.08644e-06	-1	0.359985
Zt09_TU_1_00336	1	1151525	.	2	737326	8.08644e-06	-1	0.359985
Zt09_TU_1_00336	1	1151525	.	2	737328	8.08644e-06	-1	0.359985
Zt09_TU_2_00569	2	1772485	.	2	742230	9.34562e-06	-1	-0.357645
Zt09_TU_4_00615	4	2058694	.	2	742539	8.08702e-06	-1	0.359984
Zt09_TU_12_00236	12	813047	.	2	752975	2.95079e-06	-1	0.375796
Zt09_TU_1_00135	1	546640	.	2	753861	8.31766e-06	-1	0.359531
Zt09_TU_12_00049	12	208091	.	2	771189	8.46356e-06	-1	-0.35925
Zt09_TU_1_00479	1	1575757	.	2	775110	2.58363e-06	-1	0.377819
Zt09_TU_1_00479	1	1575757	.	2	775115	2.58363e-06	-1	0.377819
Zt09_TU_1_01509	1	4299180	.	2	778520	5.80987e-06	-1	-0.365263
Zt09_TU_7_00038	7	136933	.	2	778682	4.93446e-06	-1	-0.367836
Zt09_TU_7_00038	7	136933	.	2	778687	7.82203e-06	-1	-0.36052
Zt09_TU_7_00038	7	136933	.	2	778695	7.82203e-06	-1	-0.36052
Zt09_TU_7_00038	7	136933	.	2	778697	7.82203e-06	-1	-0.36052
Zt09_TU_2_01038	2	3059499	.	2	783916	4.19099e-06	-1	-0.370387
Zt09_TU_10_00148	10	420012	.	2	860297	8.02605e-07	-1	-0.39506
Zt09_TU_7_00529	7	1657692	.	2	860933	5.05776e-06	-1	0.367449
Zt09_TU_17_00061	17	336941	.	2	861203	4.70582e-06	-1	0.36858
Zt09_TU_5_00117	5	469433	.	2	879035	3.63881e-06	-1	0.372577
Zt09_TU_6_00324	6	1260882	.	2	887295	5.8355e-06	-1	0.365194
Zt09_TU_1_00506	1	1650828	.	2	898393	3.51866e-06	-1	-0.373095
Zt09_TU_11_00497	11	1509953	.	2	903224	8.85354e-06	-1	0.358522
Zt09_TU_4_00808	4	2594180	.	2	914117	5.60096e-06	-1	-0.365842
Zt09_TU_11_00047	11	186874	.	2	915157	1.7098e-06	-1	0.384019
Zt09_TU_9_00184	9	669000	.	2	919249	8.15831e-08	-1	0.426201
Zt09_TU_9_00184	9	669000	.	2	919255	8.15831e-08	-1	0.426201
Zt09_TU_9_00184	9	669000	.	2	919266	1.20839e-06	-1	0.389136
Zt09_TU_9_00184	9	669000	.	2	919331	1.05058e-06	-1	0.391175
Zt09_TU_8_00559	8	1637001	.	2	928798	7.91246e-06	-1	-0.360335
Zt09_TU_3_00469	3	1555795	.	2	929321	6.83661e-07	-1	-0.39735
Zt09_TU_2_00553	2	1716021	.	2	943431	7.80018e-06	-1	0.360565
Zt09_TU_2_00607	2	1918044	.	2	998680	6.16595e-07	-1	0.398816
Zt09_TU_2_00607	2	1918044	.	2	998732	6.25279e-07	-1	0.398618
Zt09_TU_2_00607	2	1918044	.	2	998758	4.38408e-06	-1	0.369686
Zt09_TU_1_01989	1	5610189	.	2	1021867	4.20905e-06	-1	-0.37032
Zt09_TU_11_00262	11	827129	.	2	1089228	6.22404e-06	-1	-0.364172
Zt09_TU_5_00542	5	1731503	.	2	1091776	3.54299e-06	-1	0.372988
Zt09_TU_5_00542	5	1731503	.	2	1091778	3.54299e-06	-1	0.372988
Zt09_TU_5_00542	5	1731503	.	2	1091874	7.43139e-06	-1	0.361343
Zt09_TU_5_00542	5	1731503	.	2	1091884	8.60791e-06	-1	0.358977
Zt09_TU_5_00542	5	1731503	.	2	1091887	8.60791e-06	-1	0.358977
Zt09_TU_19_00066	19	333321	.	2	1092869	1.78289e-06	-1	-0.383396
Zt09_TU_3_00938	3	2920982	.	2	1096831	7.46747e-06	-1	-0.361265
Zt09_TU_3_00938	3	2920982	.	2	1096918	5.30344e-06	-1	-0.366703
Zt09_TU_4_00518	4	1756214	.	2	1119577	5.33095e-06	-1	-0.366621
Zt09_TU_1_01068	1	3083763	.	2	1127256	6.09748e-06	-1	0.364498
Zt09_TU_9_00303	9	1003413	.	2	1140996	8.32806e-06	-1	-0.359511
Zt09_TU_2_00553	2	1716021	.	2	1181214	1.21902e-06	-1	0.389008
Zt09_TU_3_00751	3	2364521	.	2	1194504	6.39529e-06	-1	-0.36374
Zt09_TU_1_00857	1	2521572	.	2	1220304	5.62001e-06	-1	-0.365788
Zt09_TU_20_00082	20	388136	.	2	1229870	1.61966e-06	-1	0.384823
Zt09_TU_20_00082	20	388136	.	2	1229895	3.62182e-06	-1	0.372649
Zt09_TU_2_00176	2	612861	.	2	1238438	7.05909e-06	-1	-0.362166
Zt09_TU_21_00041	21	255969	.	2	1243060	8.99785e-06	-1	0.35826
Zt09_TU_5_00070	5	349271	.	2	1259984	4.88653e-06	-1	0.367989
Zt09_TU_5_00070	5	349271	.	2	1264502	6.34361e-06	-1	-0.363869
Zt09_TU_5_00070	5	349271	.	2	1264546	5.35522e-06	-1	-0.36655
Zt09_TU_5_00070	5	349271	.	2	1264564	7.20037e-07	-1	-0.396612
Zt09_TU_4_00847	4	2716300	.	2	1267725	9.44171e-06	-1	-0.357479
Zt09_TU_4_00847	4	2716300	.	2	1267881	5.86637e-06	-1	-0.36511
Zt09_TU_4_00847	4	2716300	.	2	1267893	5.86637e-06	-1	-0.36511
Zt09_TU_1_01379	1	3941960	.	2	1273462	5.48659e-06	-1	-0.366168
Zt09_TU_1_01379	1	3941960	.	2	1273465	5.48659e-06	-1	-0.366168
Zt09_TU_1_00433	1	1448909	.	2	1277641	3.11444e-06	-1	0.37497
Zt09_TU_1_00433	1	1448909	.	2	1277649	3.11444e-06	-1	0.37497
Zt09_TU_3_00751	3	2364521	.	2	1283566	4.22856e-06	-1	0.370248
Zt09_TU_1_01679	1	4753562	.	2	1308163	3.7014e-06	-1	-0.372313
Zt09_TU_1_01679	1	4753562	.	2	1308239	8.11898e-06	-1	-0.359921
Zt09_TU_1_01679	1	4753562	.	2	1308268	3.36973e-06	-1	-0.373761
Zt09_TU_1_01679	1	4753562	.	2	1308274	3.36973e-06	-1	-0.373761
Zt09_TU_2_00669	2	2094230	.	2	1316875	4.29269e-06	-1	0.370014
Zt09_TU_2_00669	2	2094230	.	2	1316908	7.19292e-06	-1	-0.361865
Zt09_TU_2_00669	2	2094230	.	2	1316914	7.19292e-06	-1	-0.361865
Zt09_TU_9_00391	9	1270903	.	2	1322640	3.81687e-07	-1	0.405534
Zt09_TU_3_00199	3	688652	.	2	1361154	6.75559e-06	-1	-0.362867
Zt09_TU_3_00199	3	688652	.	2	1363039	3.27597e-06	-1	-0.374194
Zt09_TU_3_00199	3	688652	.	2	1363225	7.03306e-07	-1	-0.396947
Zt09_TU_2_00251	2	833157	.	2	1414625	1.57612e-06	-1	0.385227
Zt09_TU_9_00533	9	1774839	.	2	1432438	8.39583e-06	-1	-0.35938
Zt09_TU_9_00533	9	1774839	.	2	1432442	8.39583e-06	-1	-0.35938
Zt09_TU_9_00533	9	1774839	.	2	1432447	8.39583e-06	-1	-0.35938
Zt09_TU_6_00261	6	1064744	.	2	1462370	6.06449e-06	-1	0.364584
Zt09_TU_8_00207	8	764221	.	2	1466021	6.84173e-06	-1	-0.362665
Zt09_TU_8_00207	8	764221	.	2	1466036	7.54653e-06	-1	-0.361096
Zt09_TU_18_00064	18	342994	.	2	1468032	8.14341e-06	-1	0.359872
Zt09_TU_18_00064	18	342994	.	2	1468035	9.96275e-06	-1	0.356605
Zt09_TU_18_00064	18	342994	.	2	1468036	9.96275e-06	-1	0.356605
Zt09_TU_18_00064	18	342994	.	2	1468040	9.96275e-06	-1	0.356605
Zt09_TU_4_00567	4	1890243	.	2	1493699	8.25521e-06	-1	0.359652
Zt09_TU_4_00567	4	1890243	.	2	1493718	9.23963e-06	-1	0.35783
Zt09_TU_6_00667	6	2470875	.	2	1521387	8.69006e-06	-1	0.358824
Zt09_TU_7_00316	7	1046634	.	2	1587080	9.36889e-06	-1	-0.357605
Zt09_TU_15_00028	15	234656	.	2	1602451	7.33799e-06	-1	-0.361545
Zt09_TU_1_00164	1	640370	.	2	1615293	9.64127e-06	-1	-0.357139
Zt09_TU_1_00164	1	640370	.	2	1615321	9.64127e-06	-1	-0.357139
Zt09_TU_12_00275	12	937528	.	2	1616256	6.71353e-06	-1	0.362967
Zt09_TU_12_00275	12	937528	.	2	1616370	7.61584e-06	-1	0.360949
Zt09_TU_2_00699	2	2173430	.	2	1617924	1.84089e-06	-1	0.382919
Zt09_TU_2_00699	2	2173430	.	2	1617966	2.37472e-06	-1	0.379096
Zt09_TU_2_00699	2	2173430	.	2	1618129	2.37472e-06	-1	0.379096
Zt09_TU_2_00699	2	2173430	.	2	1618140	2.37472e-06	-1	0.379096
Zt09_TU_9_00034	9	152883	.	2	1635594	3.12965e-06	-1	0.374895
Zt09_TU_9_00034	9	152883	.	2	1635596	9.59563e-06	-1	0.357216
Zt09_TU_9_00034	9	152883	.	2	1635669	4.94865e-06	-1	0.367791
Zt09_TU_9_00034	9	152883	.	2	1635670	7.91797e-06	-1	0.360324
Zt09_TU_9_00034	9	152883	.	2	1635673	4.94865e-06	-1	0.367791
Zt09_TU_9_00034	9	152883	.	2	1635675	3.72943e-06	-1	0.372197
Zt09_TU_9_00034	9	152883	.	2	1635686	9.24994e-06	-1	0.357812
Zt09_TU_9_00034	9	152883	.	2	1635702	9.24994e-06	-1	0.357812
Zt09_TU_9_00034	9	152883	.	2	1635751	7.85903e-06	-1	0.360444
Zt09_TU_9_00034	9	152883	.	2	1635812	8.21022e-06	-1	0.359741
Zt09_TU_4_00878	4	2807183	.	2	1639608	4.12714e-06	-1	0.370626
Zt09_TU_1_01509	1	4299180	.	2	1658217	9.60918e-06	-1	-0.357194
Zt09_TU_9_00391	9	1270903	.	2	1701654	4.4466e-06	-1	-0.369465
Zt09_TU_9_00391	9	1270903	.	2	1701740	8.64349e-06	-1	-0.35891
Zt09_TU_7_00327	7	1071097	.	2	1702448	4.71705e-06	-1	0.368542
Zt09_TU_7_00327	7	1071097	.	2	1736944	2.10531e-06	-1	-0.38091
Zt09_TU_7_00327	7	1071097	.	2	1737766	7.11779e-06	-1	-0.362033
Zt09_TU_7_00327	7	1071097	.	2	1737773	6.31848e-06	-1	-0.363932
Zt09_TU_7_00327	7	1071097	.	2	1738357	8.6246e-06	-1	-0.358946
Zt09_TU_7_00327	7	1071097	.	2	1738424	9.68363e-06	-1	-0.357068
Zt09_TU_7_00327	7	1071097	.	2	1738458	9.68363e-06	-1	-0.357068
Zt09_TU_7_00327	7	1071097	.	2	1738587	5.75774e-06	-1	-0.365406
Zt09_TU_7_00327	7	1071097	.	2	1738772	5.95519e-06	-1	-0.364872
Zt09_TU_6_00052	6	238597	.	2	1759986	6.3329e-06	-1	-0.363896
Zt09_TU_6_00052	6	238597	.	2	1759998	2.56669e-06	-1	-0.377919
Zt09_TU_6_00052	6	238597	.	2	1760729	2.8958e-06	-1	-0.376083
Zt09_TU_6_00052	6	238597	.	2	1760730	2.8958e-06	-1	-0.376083
Zt09_TU_6_00052	6	238597	.	2	1760739	2.8958e-06	-1	-0.376083
Zt09_TU_4_00426	4	1438787	.	2	1780837	8.54573e-06	-1	-0.359094
Zt09_TU_4_00426	4	1438787	.	2	1780843	7.71216e-06	-1	-0.360748
Zt09_TU_4_00426	4	1438787	.	2	1780859	7.71216e-06	-1	-0.360748
Zt09_TU_4_00426	4	1438787	.	2	1780877	3.29879e-06	-1	-0.374088
Zt09_TU_1_00336	1	1151525	.	2	1782043	8.33178e-06	-1	0.359504
Zt09_TU_6_00529	6	1905076	.	2	1818057	9.01993e-07	-1	-0.393381
Zt09_TU_5_00397	5	1331981	.	2	1820871	7.46479e-06	-1	0.361271
Zt09_TU_5_00397	5	1331981	.	2	1820893	7.22729e-06	-1	0.361789
Zt09_TU_5_00397	5	1331981	.	2	1820957	5.22645e-06	-1	0.366933
Zt09_TU_5_00397	5	1331981	.	2	1820966	4.56597e-06	-1	0.369051
Zt09_TU_5_00397	5	1331981	.	2	1821231	6.32361e-06	-1	0.363919
Zt09_TU_8_00191	8	725688	.	2	1827980	9.46177e-06	-1	0.357445
Zt09_TU_1_01181	1	3391091	.	2	1833379	2.83362e-06	-1	-0.376414
Zt09_TU_1_01181	1	3391091	.	2	1833403	2.83362e-06	-1	-0.376414
Zt09_TU_1_01181	1	3391091	.	2	1833405	2.83362e-06	-1	-0.376414
Zt09_TU_1_01181	1	3391091	.	2	1833437	2.7273e-06	-1	-0.376996
Zt09_TU_8_00459	8	1362070	.	2	1833793	6.08644e-06	-1	-0.364526
Zt09_TU_5_00644	5	2096266	.	2	1834882	8.21616e-06	-1	-0.359729
Zt09_TU_7_00121	7	414996	.	2	1835827	4.1419e-06	-1	-0.37057
Zt09_TU_4_00016	4	64273	.	2	1849360	5.45048e-06	-1	-0.366272
Zt09_TU_7_00498	7	1579329	.	2	1849964	1.4243e-06	-1	-0.386723
Zt09_TU_7_00498	7	1579329	.	2	1849973	1.4243e-06	-1	-0.386723
Zt09_TU_18_00044	18	217888	.	2	1936620	5.87462e-06	-1	-0.365088
Zt09_TU_18_00044	18	217888	.	2	1936896	5.87462e-06	-1	-0.365088
Zt09_TU_12_00208	12	730909	.	2	1971880	7.63975e-06	-1	-0.360899
Zt09_TU_1_00635	1	1948201	.	2	1994328	8.88588e-08	-1	-0.425092
Zt09_TU_1_00635	1	1948201	.	2	1994463	2.07015e-06	-1	-0.381163
Zt09_TU_1_00635	1	1948201	.	2	1994480	4.44632e-07	-1	-0.403412
Zt09_TU_1_00635	1	1948201	.	2	1994481	4.44632e-07	-1	-0.403412
Zt09_TU_7_00194	7	634226	.	2	1996789	2.06448e-06	-1	-0.381204
Zt09_TU_8_00720	8	2172045	.	2	2014322	7.37699e-06	-1	0.36146
Zt09_TU_3_00199	3	688652	.	2	2018305	4.71391e-06	-1	0.368553
Zt09_TU_7_00382	7	1211317	.	2	2024816	2.37095e-06	-1	0.37912
Zt09_TU_6_00475	6	1737200	.	2	2034545	5.50193e-06	-1	0.366124
Zt09_TU_6_00475	6	1737200	.	2	2035097	5.92809e-06	-1	0.364944
Zt09_TU_6_00475	6	1737200	.	2	2035102	5.92809e-06	-1	0.364944
Zt09_TU_6_00475	6	1737200	.	2	2035116	5.92809e-06	-1	0.364944
Zt09_TU_6_00061	6	261626	.	2	2047097	1.05409e-06	-1	-0.391126
Zt09_TU_6_00061	6	261626	.	2	2047099	5.6189e-06	-1	-0.365792
Zt09_TU_10_00076	10	229675	.	2	2053613	8.34724e-06	-1	-0.359474
Zt09_TU_10_00076	10	229675	.	2	2053670	2.84619e-06	-1	-0.376347
Zt09_TU_4_00768	4	2471152	.	2	2064698	3.71883e-06	-1	0.372241
Zt09_TU_8_00732	8	2237358	.	2	2075339	6.54845e-06	-1	-0.363364
Zt09_TU_8_00144	8	496910	.	2	2076647	6.44725e-06	-1	0.363612
Zt09_TU_12_00040	12	187871	.	2	2091568	6.77643e-06	-1	0.362818
Zt09_TU_15_00028	15	234656	.	2	2110028	1.21102e-06	-1	0.389104
Zt09_TU_15_00028	15	234656	.	2	2110038	2.4446e-06	-1	0.378657
Zt09_TU_9_00471	9	1586308	.	2	2112986	7.19641e-06	-1	0.361857
Zt09_TU_9_00299	9	993206	.	2	2177452	9.51165e-06	-1	0.357359
Zt09_TU_6_00208	6	914353	.	2	2197033	8.61981e-06	-1	-0.358955
Zt09_TU_6_00208	6	914353	.	2	2197034	8.61981e-06	-1	-0.358955
Zt09_TU_1_01635	1	4658524	.	2	2245087	9.9429e-06	-1	0.356638
Zt09_TU_5_00304	5	1104878	.	2	2317421	4.5583e-06	-1	0.369078
Zt09_TU_13_00346	13	1024444	.	2	2323541	4.77167e-06	-1	0.368362
Zt09_TU_5_00269	5	909705	.	2	2354222	9.27707e-06	-1	0.357765
Zt09_TU_5_00269	5	909705	.	2	2354230	9.27707e-06	-1	0.357765
Zt09_TU_5_00269	5	909705	.	2	2354241	6.18743e-06	-1	0.364265
Zt09_TU_5_00269	5	909705	.	2	2354423	5.59979e-06	-1	0.365845
Zt09_TU_5_00567	5	1850916	.	2	2355056	7.55289e-07	-1	0.395929
Zt09_TU_14_00014	14	117332	.	2	2357386	8.11484e-06	-1	0.359929
Zt09_TU_9_00303	9	1003413	.	2	2361635	3.41564e-06	-1	0.373552
Zt09_TU_9_00303	9	1003413	.	2	2361664	5.22882e-06	-1	0.366926
Zt09_TU_2_00291	2	950056	.	2	2379258	8.17975e-06	-1	0.3598
Zt09_TU_2_00001	2	27166	.	2	2382886	1.72977e-06	-1	-0.383847
Zt09_TU_2_00001	2	27166	.	2	2382897	5.62395e-06	-1	-0.365777
Zt09_TU_8_00207	8	764221	.	2	2412059	9.42379e-06	-1	0.35751
Zt09_TU_5_00416	5	1391550	.	2	2426648	5.13662e-06	-1	0.367206
Zt09_TU_7_00119	7	412170	.	2	2527367	7.37226e-07	-1	0.396275
Zt09_TU_3_00276	3	970903	.	2	2548331	9.31654e-06	-1	0.357696
Zt09_TU_3_00276	3	970903	.	2	2548348	8.51617e-06	-1	0.35915
Zt09_TU_1_02071	1	5833117	.	2	2576425	6.9267e-06	-1	0.362468
Zt09_TU_1_02071	1	5833117	.	2	2576441	6.9267e-06	-1	0.362468
Zt09_TU_1_02071	1	5833117	.	2	2576500	8.75684e-06	-1	0.3587
Zt09_TU_2_00612	2	1927738	.	2	2581062	7.51343e-06	-1	-0.361167
Zt09_TU_2_00612	2	1927738	.	2	2581065	7.51343e-06	-1	-0.361167
Zt09_TU_12_00335	12	1107785	.	2	2586395	2.44937e-06	-1	0.378628
Zt09_TU_4_00249	4	860983	.	2	2593354	3.3862e-06	-1	0.373686
Zt09_TU_13_00168	13	519668	.	2	2610205	6.14524e-06	-1	0.364374
Zt09_TU_1_01246	1	3556691	.	2	2611441	7.82767e-07	-1	-0.395418
Zt09_TU_16_00011	16	100230	.	2	2613828	7.72469e-06	-1	0.360721
Zt09_TU_16_00011	16	100230	.	2	2613885	9.12266e-07	-1	0.393218
Zt09_TU_16_00011	16	100230	.	2	2613891	2.79382e-06	-1	0.37663
Zt09_TU_1_01729	1	4880449	.	2	2623773	8.59497e-06	-1	0.359001
Zt09_TU_2_00251	2	833157	.	2	2652816	2.82881e-06	-1	0.37644
Zt09_TU_7_00315	7	1041594	.	2	2653475	3.06207e-06	-1	0.37523
Zt09_TU_8_00252	8	880327	.	2	2697704	4.95359e-06	-1	-0.367775
Zt09_TU_1_01196	1	3432483	.	2	2713400	5.06343e-06	-1	0.367431
Zt09_TU_1_01196	1	3432483	.	2	2713411	5.06343e-06	-1	0.367431
Zt09_TU_1_01196	1	3432483	.	2	2713435	5.06343e-06	-1	0.367431
Zt09_TU_1_01196	1	3432483	.	2	2713486	5.06343e-06	-1	0.367431
Zt09_TU_1_01196	1	3432483	.	2	2713501	5.06343e-06	-1	0.367431
Zt09_TU_1_01196	1	3432483	.	2	2713510	5.06343e-06	-1	0.367431
Zt09_TU_1_01196	1	3432483	.	2	2713526	5.06343e-06	-1	0.367431
Zt09_TU_1_01196	1	3432483	.	2	2713540	5.06343e-06	-1	0.367431
Zt09_TU_1_01196	1	3432483	.	2	2713627	4.21391e-06	-1	0.370302
Zt09_TU_1_01196	1	3432483	.	2	2713693	5.06343e-06	-1	0.367431
Zt09_TU_6_00081	6	316994	.	2	2715197	6.68299e-06	-1	0.36304
Zt09_TU_5_00269	5	909705	.	2	2722040	4.63241e-06	-1	-0.368825
Zt09_TU_7_00427	7	1369996	.	2	2734068	8.41417e-06	-1	0.359345
Zt09_TU_8_00187	8	718336	.	2	2745183	6.70232e-06	-1	-0.362994
Zt09_TU_4_00754	4	2432434	.	2	2749669	2.96394e-06	-1	-0.375728
Zt09_TU_8_00276	8	939901	.	2	2836869	9.37724e-06	-1	0.35759
Zt09_TU_17_00087	17	558632	.	2	2861655	1.94112e-06	-1	-0.382127
Zt09_TU_9_00299	9	993206	.	2	2909344	3.82082e-06	-1	0.371822
Zt09_TU_1_00181	1	694028	.	2	2988342	1.0179e-06	-1	-0.391633
Zt09_TU_3_00767	3	2400264	.	2	3036090	9.24365e-06	-1	0.357823
Zt09_TU_8_00275	8	936676	.	2	3037091	5.50285e-06	-1	0.366121
Zt09_TU_1_02071	1	5833117	.	2	3039041	4.80197e-06	-1	-0.368263
Zt09_TU_3_00985	3	3065856	.	2	3060230	3.52693e-06	-1	0.373058
Zt09_TU_5_00495	5	1591730	.	2	3123523	8.04865e-06	-1	-0.360061
Zt09_TU_1_01296	1	3703244	.	2	3124998	1.5497e-06	-1	0.385477
Zt09_TU_2_00076	2	305025	.	2	3126147	5.22374e-06	-1	0.366941
Zt09_TU_2_00076	2	305025	.	2	3126150	5.22374e-06	-1	0.366941
Zt09_TU_11_00047	11	186874	.	2	3139112	5.42382e-06	-1	-0.366349
Zt09_TU_5_00623	5	2016621	.	2	3160421	4.41337e-06	-1	-0.369582
Zt09_TU_4_00518	4	1756214	.	2	3170506	9.34418e-06	-1	0.357648
Zt09_TU_6_00376	6	1411043	.	2	3177412	9.48591e-07	-1	-0.392654
Zt09_TU_6_00376	6	1411043	.	2	3177430	1.74468e-06	-1	-0.383719
Zt09_TU_6_00376	6	1411043	.	2	3177431	1.74468e-06	-1	-0.383719
Zt09_TU_6_00376	6	1411043	.	2	3177442	3.37745e-06	-1	-0.373725
Zt09_TU_6_00376	6	1411043	.	2	3177460	3.0195e-06	-1	-0.375444
Zt09_TU_6_00376	6	1411043	.	2	3177469	3.0195e-06	-1	-0.375444
Zt09_TU_6_00376	6	1411043	.	2	3177532	2.09568e-06	-1	-0.380979
Zt09_TU_6_00376	6	1411043	.	2	3177553	4.06605e-06	-1	-0.370858
Zt09_TU_7_00285	7	965002	.	2	3181037	4.77091e-06	-1	0.368365
Zt09_TU_21_00028	21	169564	.	2	3287823	1.40204e-06	-1	0.386955
Zt09_TU_8_00038	8	182413	.	2	3317378	9.13821e-06	-1	0.358009
Zt09_TU_8_00038	8	182413	.	2	3317421	9.13821e-06	-1	0.358009
Zt09_TU_3_00487	3	1634057	.	2	3318654	3.03759e-06	-1	0.375352
Zt09_TU_3_00487	3	1634057	.	2	3318665	2.16985e-07	-1	0.41326
Zt09_TU_3_00487	3	1634057	.	2	3318831	1.0898e-06	-1	0.390642
Zt09_TU_3_00487	3	1634057	.	2	3318832	1.0898e-06	-1	0.390642
Zt09_TU_3_00487	3	1634057	.	2	3318846	3.81845e-06	-1	0.371832
Zt09_TU_3_00487	3	1634057	.	2	3318899	1.11564e-06	-1	0.390301
Zt09_TU_3_00487	3	1634057	.	2	3318947	2.37963e-07	-1	0.412011
Zt09_TU_3_00487	3	1634057	.	2	3318948	2.37963e-07	-1	0.412011
Zt09_TU_3_00487	3	1634057	.	2	3318987	6.86516e-08	-1	0.428429
Zt09_TU_3_00487	3	1634057	.	2	3318990	6.86516e-08	-1	0.428429
Zt09_TU_3_00487	3	1634057	.	2	3319098	3.30485e-08	-1	0.437692
Zt09_TU_3_00487	3	1634057	.	2	3319137	3.3501e-08	-1	0.437522
Zt09_TU_3_00487	3	1634057	.	2	3319200	1.33076e-07	-1	0.419796
Zt09_TU_3_00487	3	1634057	.	2	3319206	1.33076e-07	-1	0.419796
Zt09_TU_3_00487	3	1634057	.	2	3319212	4.14138e-07	-1	0.404401
Zt09_TU_3_00487	3	1634057	.	2	3319248	6.27954e-06	-1	0.364031
Zt09_TU_3_00487	3	1634057	.	2	3319250	3.50757e-06	-1	0.373143
Zt09_TU_3_00487	3	1634057	.	2	3319251	3.50757e-06	-1	0.373143
Zt09_TU_3_00487	3	1634057	.	2	3319278	1.33916e-06	-1	0.38763
Zt09_TU_1_00965	1	2819738	.	2	3323261	1.88764e-06	-1	-0.382545
Zt09_TU_1_00965	1	2819738	.	2	3323270	1.88764e-06	-1	-0.382545
Zt09_TU_6_00173	6	717237	.	2	3334479	9.66429e-06	-1	0.357101
Zt09_TU_2_01235	2	3756879	.	2	3334698	1.71948e-06	-1	0.383935
Zt09_TU_4_00119	4	479910	.	2	3339933	2.78526e-06	-1	-0.376676
Zt09_TU_4_00119	4	479910	.	2	3339941	1.68232e-06	-1	-0.38426
Zt09_TU_4_00119	4	479910	.	2	3339948	1.68232e-06	-1	-0.38426
Zt09_TU_4_00119	4	479910	.	2	3339999	7.27103e-06	-1	-0.361692
Zt09_TU_4_00119	4	479910	.	2	3340008	9.46751e-06	-1	-0.357435
Zt09_TU_4_00119	4	479910	.	2	3340011	7.27103e-06	-1	-0.361692
Zt09_TU_4_00119	4	479910	.	2	3340095	3.47672e-06	-1	-0.373279
Zt09_TU_4_00119	4	479910	.	2	3340112	3.47672e-06	-1	-0.373279
Zt09_TU_1_01333	1	3818177	.	2	3353212	8.25004e-06	-1	0.359663
Zt09_TU_1_01356	1	3876503	.	2	3375995	3.29422e-06	-1	-0.374109
Zt09_TU_1_01977	1	5576009	.	2	3410916	9.96769e-06	-1	-0.356597
Zt09_TU_6_00427	6	1548134	.	2	3426414	2.60607e-06	-1	-0.377688
Zt09_TU_12_00049	12	208091	.	2	3430352	9.8961e-06	-1	0.356715
Zt09_TU_13_00201	13	591311	.	2	3470119	4.81212e-06	-1	0.36823
Zt09_TU_13_00201	13	591311	.	2	3470436	9.56104e-06	-1	0.357275
Zt09_TU_3_00833	3	2633932	.	2	3472210	3.72524e-06	-1	0.372214
Zt09_TU_3_00833	3	2633932	.	2	3472223	1.33367e-06	-1	0.387691
Zt09_TU_3_00833	3	2633932	.	2	3472235	2.18761e-06	-1	0.380333
Zt09_TU_3_00833	3	2633932	.	2	3472246	2.76922e-06	-1	0.376764
Zt09_TU_3_00833	3	2633932	.	2	3472283	5.77106e-06	-1	0.365369
Zt09_TU_11_00047	11	186874	.	2	3472931	4.5818e-06	-1	-0.368997
Zt09_TU_11_00047	11	186874	.	2	3472982	4.8726e-06	-1	-0.368034
Zt09_TU_11_00047	11	186874	.	2	3473239	8.30175e-06	-1	-0.359562
Zt09_TU_11_00047	11	186874	.	2	3473249	7.32998e-06	-1	-0.361563
Zt09_TU_11_00047	11	186874	.	2	3473254	8.30175e-06	-1	-0.359562
Zt09_TU_11_00047	11	186874	.	2	3473257	8.30175e-06	-1	-0.359562
Zt09_TU_11_00047	11	186874	.	2	3473336	7.32998e-06	-1	-0.361563
Zt09_TU_11_00048	11	190103	.	2	3479258	1.12421e-06	-1	-0.39019
Zt09_TU_1_01332	1	3817259	.	2	3479766	8.0557e-06	-1	0.360047
Zt09_TU_7_00838	7	2562458	.	2	3482669	9.22066e-06	-1	0.357864
Zt09_TU_7_00838	7	2562458	.	2	3482672	9.22066e-06	-1	0.357864
Zt09_TU_3_00644	3	2068893	.	2	3496233	5.11273e-06	-1	-0.367279
Zt09_TU_3_00644	3	2068893	.	2	3496265	9.20989e-06	-1	-0.357883
Zt09_TU_3_00644	3	2068893	.	2	3496312	3.30769e-06	-1	-0.374046
Zt09_TU_1_01377	1	3935016	.	2	3499528	5.98003e-06	-1	-0.364806
Zt09_TU_7_00172	7	555454	.	2	3508875	7.65169e-06	-1	-0.360874
Zt09_TU_6_00549	6	1960504	.	2	3515009	5.87328e-06	-1	0.365091
Zt09_TU_19_00046	19	245418	.	2	3515327	4.47001e-06	-1	0.369383
Zt09_TU_8_00013	8	76011	.	2	3515601	1.09547e-06	-1	-0.390567
Zt09_TU_1_01635	1	4658524	.	2	3519589	5.5209e-06	-1	0.366069
Zt09_TU_4_00039	4	189827	.	2	3527637	4.72317e-06	-1	-0.368522
Zt09_TU_4_00039	4	189827	.	2	3527664	3.79974e-06	-1	-0.371908
Zt09_TU_4_00890	4	2835287	.	2	3545411	2.16844e-06	-1	0.380466
Zt09_TU_4_00890	4	2835287	.	2	3545437	5.30625e-06	-1	0.366694
Zt09_TU_13_00053	13	183356	.	2	3546924	6.95515e-06	-1	-0.362403
Zt09_TU_13_00053	13	183356	.	2	3546949	5.7038e-07	-1	-0.399918
Zt09_TU_13_00053	13	183356	.	2	3546954	1.46071e-06	-1	-0.386351
Zt09_TU_13_00053	13	183356	.	2	3546958	4.26536e-06	-1	-0.370113
Zt09_TU_13_00237	13	687422	.	2	3552586	9.88836e-06	-1	-0.356728
Zt09_TU_13_00243	13	702903	.	2	3554882	7.79629e-06	-1	-0.360573
Zt09_TU_13_00243	13	702903	.	2	3554884	7.79629e-06	-1	-0.360573
Zt09_TU_5_00577	5	1876483	.	2	3564590	4.4302e-07	-1	-0.403462
Zt09_TU_1_01559	1	4430506	.	2	3569437	7.45009e-06	-1	-0.361302
Zt09_TU_1_01559	1	4430506	.	2	3569439	7.61197e-06	-1	-0.360958
Zt09_TU_1_01559	1	4430506	.	2	3569471	6.96515e-06	-1	-0.36238
Zt09_TU_4_00394	4	1316576	.	2	3570599	6.82931e-06	-1	0.362694
Zt09_TU_2_00051	2	207413	.	2	3637370	3.85643e-06	-1	-0.371678
Zt09_TU_4_00403	4	1369200	.	2	3640791	1.06621e-06	-1	-0.39096
Zt09_TU_1_00451	1	1500790	.	2	3643877	2.21033e-06	-1	0.380178
Zt09_TU_1_00451	1	1500790	.	2	3643885	2.21033e-06	-1	0.380178
Zt09_TU_1_00451	1	1500790	.	2	3643900	4.39202e-06	-1	0.369658
Zt09_TU_1_00451	1	1500790	.	2	3643906	4.39202e-06	-1	0.369658
Zt09_TU_1_00451	1	1500790	.	2	3643912	4.61622e-06	-1	0.36888
Zt09_TU_1_00451	1	1500790	.	2	3643917	4.61622e-06	-1	0.36888
Zt09_TU_7_00428	7	1373988	.	2	3648320	3.31348e-06	-1	-0.374019
Zt09_TU_7_00428	7	1373988	.	2	3648323	3.31348e-06	-1	-0.374019
Zt09_TU_1_00431	1	1445222	.	2	3649992	4.48367e-07	-1	0.403295
Zt09_TU_4_00039	4	189827	.	2	3670574	7.35597e-06	-1	0.361506
Zt09_TU_8_00600	8	1750022	.	2	3673861	5.17412e-06	-1	-0.367091
Zt09_TU_2_00208	2	708276	.	2	3675627	7.90632e-06	-1	-0.360348
Zt09_TU_2_00208	2	708276	.	2	3675628	7.90632e-06	-1	-0.360348
Zt09_TU_2_00208	2	708276	.	2	3675631	2.83778e-06	-1	-0.376392
Zt09_TU_13_00096	13	301957	.	2	3677900	9.10093e-06	-1	0.358076
Zt09_TU_6_00003	6	68601	.	2	3678089	7.37391e-06	-1	0.361467
Zt09_TU_5_00070	5	349271	.	2	3716607	4.4939e-06	-1	-0.3693
Zt09_TU_5_00070	5	349271	.	2	3716628	5.26244e-06	-1	-0.366825
Zt09_TU_8_00745	8	2350371	.	2	3717446	1.75817e-06	-1	0.383604
Zt09_TU_8_00745	8	2350371	.	2	3717527	8.14914e-06	-1	0.359861
Zt09_TU_3_00938	3	2920982	.	2	3723157	1.1084e-06	-1	-0.390396
Zt09_TU_3_00938	3	2920982	.	2	3723453	1.53226e-06	-1	-0.385645
Zt09_TU_3_00938	3	2920982	.	2	3723687	8.9951e-06	-1	-0.358265
Zt09_TU_12_00053	12	222433	.	2	3724623	6.98725e-06	-1	-0.362329
Zt09_TU_2_00939	2	2804436	.	2	3728960	1.5491e-06	-1	-0.385483
Zt09_TU_4_00232	4	821121	.	2	3734254	3.20618e-06	-1	-0.374525
Zt09_TU_10_00076	10	229675	.	2	3746222	4.46104e-08	-1	0.433924
Zt09_TU_10_00076	10	229675	.	2	3747155	3.01106e-06	-1	0.375487
Zt09_TU_10_00076	10	229675	.	2	3747161	6.61392e-06	-1	0.363205
Zt09_TU_10_00076	10	229675	.	2	3747490	5.93929e-06	-1	0.364914
Zt09_TU_8_00244	8	859067	.	2	3757559	7.67797e-06	-1	0.360819
Zt09_TU_5_00618	5	1980901	.	2	3758586	5.0809e-06	-1	0.367377
Zt09_TU_5_00618	5	1980901	.	2	3758919	5.23323e-07	-1	-0.40113
Zt09_TU_13_00175	13	534332	.	2	3781872	6.56788e-06	-1	-0.363316
Zt09_TU_3_00819	3	2579195	.	2	3790123	1.88558e-06	-1	0.382561
Zt09_TU_3_00819	3	2579195	.	2	3790171	3.73312e-06	-1	0.372181
Zt09_TU_3_00819	3	2579195	.	2	3790183	2.36281e-06	-1	0.379172
Zt09_TU_3_00819	3	2579195	.	2	3790186	2.3958e-06	-1	0.378962
Zt09_TU_3_00819	3	2579195	.	2	3791353	4.72582e-06	-1	0.368513
Zt09_TU_11_00367	11	1153178	.	3	43713	3.29981e-06	-1	-0.374083
Zt09_TU_15_00028	15	234656	.	3	45299	8.69292e-06	-1	-0.358818
Zt09_TU_7_00528	7	1657414	.	3	79505	7.80329e-06	-1	-0.360559
Zt09_TU_3_00276	3	970903	.	3	79625	7.35848e-06	-1	0.361501
Zt09_TU_9_00490	9	1641590	.	3	106412	3.18587e-06	-1	0.374622
Zt09_TU_9_00490	9	1641590	.	3	106421	9.9026e-06	-1	0.356704
Zt09_TU_10_00094	10	275880	.	3	111862	5.7793e-06	-1	0.365347
Zt09_TU_10_00094	10	275880	.	3	111865	5.7793e-06	-1	0.365347
Zt09_TU_1_00301	1	1051057	.	3	142876	4.54685e-06	-1	-0.369117
Zt09_TU_5_00567	5	1850916	.	3	146462	3.78855e-06	-1	-0.371953
Zt09_TU_10_00039	10	127935	.	3	148634	9.40141e-06	-1	-0.357549
Zt09_TU_2_00879	2	2644714	.	3	158711	4.21538e-06	-1	0.370297
Zt09_TU_2_00879	2	2644714	.	3	159116	4.34409e-06	-1	0.369829
Zt09_TU_2_00879	2	2644714	.	3	159230	2.62799e-06	-1	0.37756
Zt09_TU_2_00344	2	1111147	.	3	172150	7.36869e-06	-1	0.361479
Zt09_TU_1_01912	1	5402485	.	3	176653	7.80079e-06	-1	0.360564
Zt09_TU_12_00147	12	534350	.	3	197052	3.23494e-06	-1	-0.374388
Zt09_TU_12_00147	12	534350	.	3	197166	2.01606e-06	-1	-0.38156
Zt09_TU_12_00147	12	534350	.	3	197178	2.01606e-06	-1	-0.38156
Zt09_TU_12_00147	12	534350	.	3	197179	2.01606e-06	-1	-0.38156
Zt09_TU_12_00147	12	534350	.	3	197196	1.24364e-06	-1	-0.388715
Zt09_TU_1_00261	1	943844	.	3	238740	9.02526e-06	-1	0.358211
Zt09_TU_1_00261	1	943844	.	3	238761	7.43487e-06	-1	0.361335
Zt09_TU_11_00497	11	1509953	.	3	239448	7.00346e-06	-1	0.362292
Zt09_TU_11_00497	11	1509953	.	3	239477	7.00346e-06	-1	0.362292
Zt09_TU_11_00497	11	1509953	.	3	239479	7.00346e-06	-1	0.362292
Zt09_TU_11_00497	11	1509953	.	3	239483	7.00346e-06	-1	0.362292
Zt09_TU_11_00497	11	1509953	.	3	239509	7.00346e-06	-1	0.362292
Zt09_TU_11_00497	11	1509953	.	3	239530	7.00346e-06	-1	0.362292
Zt09_TU_11_00497	11	1509953	.	3	239533	7.00346e-06	-1	0.362292
Zt09_TU_11_00497	11	1509953	.	3	239541	7.00346e-06	-1	0.362292
Zt09_TU_11_00497	11	1509953	.	3	239556	7.00346e-06	-1	0.362292
Zt09_TU_11_00497	11	1509953	.	3	239562	7.00346e-06	-1	0.362292
Zt09_TU_11_00497	11	1509953	.	3	239570	7.00346e-06	-1	0.362292
Zt09_TU_11_00497	11	1509953	.	3	239573	7.00346e-06	-1	0.362292
Zt09_TU_9_00176	9	644807	.	3	252028	7.89959e-06	-1	0.360362
Zt09_TU_2_00188	2	658052	.	3	258910	7.57243e-06	-1	-0.361041
Zt09_TU_1_00185	1	706770	.	3	266534	3.42332e-06	-1	-0.373518
Zt09_TU_6_00573	6	2073251	.	3	270225	1.46529e-06	-1	0.386305
Zt09_TU_6_00427	6	1548134	.	3	272380	2.56999e-06	-1	0.377899
Zt09_TU_3_00337	3	1197171	.	3	282360	1.59223e-06	-1	-0.385077
Zt09_TU_13_00177	13	538291	.	3	282993	9.98222e-06	-1	-0.356574
Zt09_TU_2_01149	2	3474805	.	3	295048	6.18564e-06	-1	-0.36427
Zt09_TU_1_01117	1	3218661	.	3	319492	7.11548e-07	-1	-0.396781
Zt09_TU_9_00169	9	626231	.	3	343147	9.37586e-06	-1	-0.357593
Zt09_TU_8_00100	8	362960	.	3	345418	1.74572e-06	-1	0.38371
Zt09_TU_8_00100	8	362960	.	3	345424	6.75613e-06	-1	0.362866
Zt09_TU_8_00100	8	362960	.	3	345430	6.75613e-06	-1	0.362866
Zt09_TU_8_00100	8	362960	.	3	345449	1.78799e-06	-1	0.383354
Zt09_TU_8_00100	8	362960	.	3	345454	6.75613e-06	-1	0.362866
Zt09_TU_8_00100	8	362960	.	3	345475	8.31555e-06	-1	0.359535
Zt09_TU_8_00100	8	362960	.	3	345477	8.31555e-06	-1	0.359535
Zt09_TU_8_00100	8	362960	.	3	345592	1.13651e-06	-1	0.390031
Zt09_TU_8_00100	8	362960	.	3	345788	9.34872e-06	-1	0.35764
Zt09_TU_4_00518	4	1756214	.	3	368973	9.69344e-06	-1	-0.357052
Zt09_TU_14_00068	14	374822	.	3	373303	5.86544e-06	-1	-0.365113
Zt09_TU_6_00316	6	1233890	.	3	384371	5.54052e-06	-1	-0.366013
Zt09_TU_2_00448	2	1411581	.	3	411936	4.81608e-06	-1	-0.368217
Zt09_TU_2_00448	2	1411581	.	3	411944	4.42306e-06	-1	-0.369548
Zt09_TU_2_00588	2	1817662	.	3	417366	7.98517e-06	-1	0.360188
Zt09_TU_8_00379	8	1171958	.	3	426856	4.94408e-06	-1	-0.367806
Zt09_TU_11_00314	11	959492	.	3	438790	2.37456e-07	-1	-0.41204
Zt09_TU_11_00314	11	959492	.	3	438794	3.72769e-07	-1	-0.405861
Zt09_TU_11_00314	11	959492	.	3	438800	3.52543e-07	-1	-0.406632
Zt09_TU_11_00314	11	959492	.	3	438802	3.27268e-07	-1	-0.407658
Zt09_TU_11_00314	11	959492	.	3	438804	3.13455e-07	-1	-0.40825
Zt09_TU_11_00314	11	959492	.	3	438852	1.172e-06	-1	-0.389583
Zt09_TU_11_00314	11	959492	.	3	438862	1.172e-06	-1	-0.389583
Zt09_TU_11_00314	11	959492	.	3	438876	1.172e-06	-1	-0.389583
Zt09_TU_11_00314	11	959492	.	3	438914	1.31795e-06	-1	-0.387865
Zt09_TU_11_00314	11	959492	.	3	438936	2.02393e-06	-1	-0.381501
Zt09_TU_11_00314	11	959492	.	3	438947	1.73954e-06	-1	-0.383763
Zt09_TU_11_00314	11	959492	.	3	438950	1.73954e-06	-1	-0.383763
Zt09_TU_11_00314	11	959492	.	3	438967	4.87632e-06	-1	-0.368022
Zt09_TU_11_00314	11	959492	.	3	439038	3.32814e-06	-1	-0.373952
Zt09_TU_11_00314	11	959492	.	3	439041	3.32814e-06	-1	-0.373952
Zt09_TU_11_00314	11	959492	.	3	439048	3.05912e-06	-1	-0.375244
Zt09_TU_11_00314	11	959492	.	3	439051	2.38445e-06	-1	-0.379034
Zt09_TU_10_00050	10	159763	.	3	461209	3.39618e-06	-1	0.37364
Zt09_TU_1_00746	1	2237806	.	3	464030	3.52537e-06	-1	-0.373065
Zt09_TU_1_00746	1	2237806	.	3	464115	3.52537e-06	-1	-0.373065
Zt09_TU_13_00326	13	959299	.	3	473867	8.25283e-06	-1	0.359657
Zt09_TU_4_00213	4	774649	.	3	474323	5.36075e-06	-1	0.366534
Zt09_TU_1_01379	1	3941960	.	3	474537	3.3657e-06	-1	0.373779
Zt09_TU_1_00275	1	981017	.	3	506519	9.97298e-06	-1	-0.356589
Zt09_TU_1_00275	1	981017	.	3	506560	5.7516e-06	-1	-0.365423
Zt09_TU_9_00412	9	1338006	.	3	507079	6.55014e-06	-1	-0.36336
Zt09_TU_2_00300	2	979617	.	3	509893	9.27742e-06	-1	-0.357764
Zt09_TU_2_00300	2	979617	.	3	510130	1.69467e-06	-1	-0.384151
Zt09_TU_2_00300	2	979617	.	3	510178	1.69467e-06	-1	-0.384151
Zt09_TU_3_00641	3	2063614	.	3	512260	1.915e-07	-1	0.414944
Zt09_TU_3_00641	3	2063614	.	3	512293	3.38185e-08	-1	0.437405
Zt09_TU_3_00641	3	2063614	.	3	512302	2.64863e-08	-1	0.440443
Zt09_TU_3_00641	3	2063614	.	3	512309	2.56878e-08	-1	0.440822
Zt09_TU_3_00641	3	2063614	.	3	512310	3.07829e-08	-1	0.438578
Zt09_TU_3_00641	3	2063614	.	3	512362	2.85363e-08	-1	0.439519
Zt09_TU_3_00641	3	2063614	.	3	512371	2.78079e-08	-1	0.43984
Zt09_TU_3_00641	3	2063614	.	3	512397	2.85363e-08	-1	0.439519
Zt09_TU_3_00641	3	2063614	.	3	512408	2.85363e-08	-1	0.439519
Zt09_TU_3_00641	3	2063614	.	3	512415	2.85363e-08	-1	0.439519
Zt09_TU_4_00423	4	1424746	.	3	514084	9.89795e-06	-1	-0.356712
Zt09_TU_4_00423	4	1424746	.	3	514097	9.89795e-06	-1	-0.356712
Zt09_TU_13_00159	13	488163	.	3	515722	7.84703e-06	-1	-0.360469
Zt09_TU_1_02078	1	5853383	.	3	536803	8.75917e-07	-1	-0.393804
Zt09_TU_1_02078	1	5853383	.	3	536804	7.72633e-07	-1	-0.395605
Zt09_TU_1_02078	1	5853383	.	3	536808	1.25794e-06	-1	-0.388548
Zt09_TU_7_00427	7	1369996	.	3	546584	4.47421e-06	-1	-0.369368
Zt09_TU_11_00047	11	186874	.	3	571728	1.98536e-06	-1	-0.38179
Zt09_TU_7_00116	7	406922	.	3	572595	3.66898e-06	-1	0.372449
Zt09_TU_7_00116	7	406922	.	3	572788	9.99853e-06	-1	0.356547
Zt09_TU_7_00116	7	406922	.	3	572854	9.99853e-06	-1	0.356547
Zt09_TU_7_00116	7	406922	.	3	572899	1.76702e-06	-1	0.383529
Zt09_TU_1_01379	1	3941960	.	3	636893	7.91132e-06	-1	0.360338
Zt09_TU_1_01379	1	3941960	.	3	637037	8.9623e-06	-1	0.358324
Zt09_TU_8_00339	8	1078306	.	3	638018	3.97058e-06	-1	0.371226
Zt09_TU_8_00339	8	1078306	.	3	638095	4.3559e-06	-1	0.369786
Zt09_TU_1_00602	1	1882632	.	3	657966	8.61228e-06	-1	-0.358969
Zt09_TU_1_00602	1	1882632	.	3	657971	8.61228e-06	-1	-0.358969
Zt09_TU_1_00602	1	1882632	.	3	657979	8.83341e-06	-1	-0.358559
Zt09_TU_1_00602	1	1882632	.	3	657995	8.83341e-06	-1	-0.358559
Zt09_TU_1_00602	1	1882632	.	3	660569	9.57433e-06	-1	-0.357253
Zt09_TU_11_00031	11	126330	.	3	671644	2.46135e-06	-1	0.378554
Zt09_TU_11_00031	11	126330	.	3	671648	2.46135e-06	-1	0.378554
Zt09_TU_3_00066	3	204642	.	3	674252	1.24122e-06	-1	-0.388744
Zt09_TU_2_01093	2	3308900	.	3	678982	8.74453e-06	-1	-0.358723
Zt09_TU_2_01093	2	3308900	.	3	678985	8.74453e-06	-1	-0.358723
Zt09_TU_2_01093	2	3308900	.	3	679071	8.17572e-06	-1	-0.359808
Zt09_TU_2_01093	2	3308900	.	3	679074	8.17572e-06	-1	-0.359808
Zt09_TU_6_00668	6	2473960	.	3	698035	6.098e-06	-1	-0.364496
Zt09_TU_6_00668	6	2473960	.	3	698115	2.89345e-06	-1	-0.376095
Zt09_TU_6_00668	6	2473960	.	3	698116	2.89345e-06	-1	-0.376095
Zt09_TU_6_00668	6	2473960	.	3	698136	5.51826e-06	-1	-0.366077
Zt09_TU_6_00668	6	2473960	.	3	698140	5.51826e-06	-1	-0.366077
Zt09_TU_6_00668	6	2473960	.	3	698208	5.51826e-06	-1	-0.366077
Zt09_TU_6_00668	6	2473960	.	3	698214	5.51826e-06	-1	-0.366077
Zt09_TU_6_00668	6	2473960	.	3	698226	5.51826e-06	-1	-0.366077
Zt09_TU_6_00668	6	2473960	.	3	698232	5.51826e-06	-1	-0.366077
Zt09_TU_6_00668	6	2473960	.	3	698235	5.51826e-06	-1	-0.366077
Zt09_TU_6_00668	6	2473960	.	3	698238	5.51826e-06	-1	-0.366077
Zt09_TU_6_00668	6	2473960	.	3	698247	5.51826e-06	-1	-0.366077
Zt09_TU_6_00668	6	2473960	.	3	698248	5.51826e-06	-1	-0.366077
Zt09_TU_6_00668	6	2473960	.	3	698270	1.28487e-06	-1	-0.388237
Zt09_TU_6_00668	6	2473960	.	3	698310	2.43916e-06	-1	-0.378691
Zt09_TU_6_00668	6	2473960	.	3	698312	2.43916e-06	-1	-0.378691
Zt09_TU_6_00668	6	2473960	.	3	698352	5.84642e-07	-1	-0.399569
Zt09_TU_6_00668	6	2473960	.	3	698367	5.84642e-07	-1	-0.399569
Zt09_TU_6_00668	6	2473960	.	3	698370	5.84642e-07	-1	-0.399569
Zt09_TU_3_00864	3	2715719	.	3	700872	5.08783e-06	-1	-0.367356
Zt09_TU_2_01105	2	3338185	.	3	705460	7.20935e-06	-1	0.361829
Zt09_TU_3_00833	3	2633932	.	3	726140	6.17155e-06	-1	-0.364306
Zt09_TU_3_00833	3	2633932	.	3	726142	6.17155e-06	-1	-0.364306
Zt09_TU_9_00321	9	1044902	.	3	726808	5.9446e-06	-1	0.3649
Zt09_TU_9_00321	9	1044902	.	3	726821	3.42009e-06	-1	0.373532
Zt09_TU_7_00194	7	634226	.	3	726906	2.18133e-06	-1	0.380376
Zt09_TU_12_00208	12	730909	.	3	727204	2.83606e-06	-1	-0.376401
Zt09_TU_1_01356	1	3876503	.	3	728150	8.42189e-06	-1	0.35933
Zt09_TU_1_01356	1	3876503	.	3	728231	1.93608e-06	-1	0.382166
Zt09_TU_1_01356	1	3876503	.	3	728246	2.87717e-06	-1	0.376181
Zt09_TU_1_01356	1	3876503	.	3	728309	7.07407e-06	-1	0.362132
Zt09_TU_1_01356	1	3876503	.	3	728310	7.07407e-06	-1	0.362132
Zt09_TU_1_01356	1	3876503	.	3	728489	2.7089e-06	-1	0.377099
Zt09_TU_1_00928	1	2676511	.	3	728930	6.07342e-06	-1	0.36456
Zt09_TU_13_00201	13	591311	.	3	734922	5.87958e-06	-1	0.365074
Zt09_TU_8_00013	8	76011	.	3	741022	1.90365e-06	-1	0.382418
Zt09_TU_8_00013	8	76011	.	3	741492	8.91837e-06	-1	0.358404
Zt09_TU_7_00266	7	890010	.	3	741908	9.84122e-06	-1	-0.356805
Zt09_TU_2_00477	2	1476558	.	3	750253	6.97747e-06	-1	0.362351
Zt09_TU_3_00878	3	2759898	.	3	868113	6.76128e-06	-1	-0.362854
Zt09_TU_13_00326	13	959299	.	3	869039	7.52744e-06	-1	0.361137
Zt09_TU_14_00016	14	123911	.	3	870154	8.99063e-06	-1	0.358273
Zt09_TU_6_00316	6	1233890	.	3	870959	7.85079e-06	-1	-0.360461
Zt09_TU_5_00033	5	184220	.	3	882769	5.50542e-06	-1	-0.366114
Zt09_TU_10_00454	10	1283727	.	3	888556	7.10703e-06	-1	-0.362057
Zt09_TU_10_00454	10	1283727	.	3	888568	5.17758e-06	-1	-0.367081
Zt09_TU_10_00454	10	1283727	.	3	888608	5.17758e-06	-1	-0.367081
Zt09_TU_10_00454	10	1283727	.	3	888619	5.17758e-06	-1	-0.367081
Zt09_TU_10_00454	10	1283727	.	3	888636	5.17758e-06	-1	-0.367081
Zt09_TU_2_00679	2	2115541	.	3	924635	6.99515e-06	-1	-0.362311
Zt09_TU_1_00756	1	2258793	.	3	926376	3.76092e-06	-1	-0.372067
Zt09_TU_1_00756	1	2258793	.	3	926382	3.76092e-06	-1	-0.372067
Zt09_TU_9_00430	9	1380335	.	3	936590	5.64338e-06	-1	0.365723
Zt09_TU_3_00140	3	456544	.	3	986510	2.34478e-06	-1	0.379287
Zt09_TU_7_00346	7	1132361	.	3	1016394	7.50284e-06	-1	0.361189
Zt09_TU_1_01623	1	4632013	.	3	1107005	9.974e-06	-1	-0.356587
Zt09_TU_3_00140	3	456544	.	3	1131301	9.13482e-06	-1	0.358015
Zt09_TU_2_01038	2	3059499	.	3	1144644	5.47432e-06	-1	0.366203
Zt09_TU_2_01038	2	3059499	.	3	1144671	6.06247e-06	-1	0.364589
Zt09_TU_2_01038	2	3059499	.	3	1144716	7.39065e-06	-1	0.361431
Zt09_TU_2_01038	2	3059499	.	3	1144727	8.62087e-06	-1	0.358953
Zt09_TU_2_01038	2	3059499	.	3	1144728	8.62087e-06	-1	0.358953
Zt09_TU_2_01038	2	3059499	.	3	1144737	7.33127e-06	-1	0.36156
Zt09_TU_1_00965	1	2819738	.	3	1145355	9.13747e-06	-1	-0.358011
Zt09_TU_1_00965	1	2819738	.	3	1145358	9.13747e-06	-1	-0.358011
Zt09_TU_1_00965	1	2819738	.	3	1145474	5.895e-06	-1	-0.365033
Zt09_TU_1_00965	1	2819738	.	3	1145475	5.895e-06	-1	-0.365033
Zt09_TU_1_00965	1	2819738	.	3	1145585	8.11463e-06	-1	-0.359929
Zt09_TU_1_00965	1	2819738	.	3	1145615	8.11463e-06	-1	-0.359929
Zt09_TU_1_00965	1	2819738	.	3	1145634	8.11463e-06	-1	-0.359929
Zt09_TU_1_00965	1	2819738	.	3	1145639	5.39663e-06	-1	-0.366428
Zt09_TU_1_00965	1	2819738	.	3	1145642	3.39343e-06	-1	-0.373653
Zt09_TU_1_00965	1	2819738	.	3	1145648	5.08005e-06	-1	-0.36738
Zt09_TU_1_00965	1	2819738	.	3	1151280	5.11251e-07	-1	-0.401458
Zt09_TU_1_00965	1	2819738	.	3	1151287	3.89699e-06	-1	-0.371516
Zt09_TU_1_00965	1	2819738	.	3	1151298	3.18047e-06	-1	-0.374648
Zt09_TU_1_01122	1	3237050	.	3	1185264	3.65397e-06	-1	-0.372512
Zt09_TU_12_00049	12	208091	.	3	1209344	2.85989e-06	-1	0.376273
Zt09_TU_14_00068	14	374822	.	3	1231388	1.54898e-06	-1	0.385484
Zt09_TU_19_00066	19	333321	.	3	1273091	8.20431e-06	-1	-0.359752
Zt09_TU_5_00644	5	2096266	.	3	1277971	4.38798e-06	-1	-0.369672
Zt09_TU_13_00207	13	604701	.	3	1278598	6.91256e-06	-1	-0.362501
Zt09_TU_2_00176	2	612861	.	3	1292702	4.33662e-07	-1	0.40376
Zt09_TU_2_00176	2	612861	.	3	1292704	6.84762e-07	-1	0.397328
Zt09_TU_12_00051	12	212502	.	3	1315667	5.95732e-06	-1	0.364866
Zt09_TU_12_00051	12	212502	.	3	1315669	5.95732e-06	-1	0.364866
Zt09_TU_12_00051	12	212502	.	3	1315686	3.92859e-06	-1	0.371391
Zt09_TU_12_00051	12	212502	.	3	1315708	5.3403e-06	-1	0.366594
Zt09_TU_12_00051	12	212502	.	3	1315709	5.3403e-06	-1	0.366594
Zt09_TU_12_00051	12	212502	.	3	1315711	5.3403e-06	-1	0.366594
Zt09_TU_20_00055	20	269111	.	3	1315968	7.13056e-06	-1	0.362004
Zt09_TU_13_00024	13	112427	.	3	1336225	5.4598e-06	-1	0.366245
Zt09_TU_4_00807	4	2593413	.	3	1339434	7.31327e-06	-1	0.361599
Zt09_TU_4_00807	4	2593413	.	3	1339510	6.63169e-06	-1	0.363162
Zt09_TU_2_00879	2	2644714	.	3	1369467	3.00465e-06	-1	0.375519
Zt09_TU_2_00879	2	2644714	.	3	1370357	7.23679e-06	-1	0.361768
Zt09_TU_1_01509	1	4299180	.	3	1383538	7.69912e-06	-1	-0.360775
Zt09_TU_8_00508	8	1485944	.	3	1425126	2.92323e-06	-1	0.375939
Zt09_TU_6_00549	6	1960504	.	3	1431616	4.08482e-06	-1	0.370786
Zt09_TU_3_00819	3	2579195	.	3	1452261	7.32643e-06	-1	0.361571
Zt09_TU_8_00152	8	513212	.	3	1473173	3.29438e-06	-1	0.374108
Zt09_TU_21_00041	21	255969	.	3	1483405	9.88734e-06	-1	0.356729
Zt09_TU_21_00041	21	255969	.	3	1483456	5.23183e-06	-1	0.366917
Zt09_TU_21_00041	21	255969	.	3	1483465	5.23183e-06	-1	0.366917
Zt09_TU_1_01393	1	3980411	.	3	1491233	3.27385e-06	-1	-0.374204
Zt09_TU_2_00251	2	833157	.	3	1494341	1.3242e-06	-1	0.387795
Zt09_TU_8_00600	8	1750022	.	3	1513819	7.71444e-06	-1	-0.360743
Zt09_TU_8_00600	8	1750022	.	3	1513898	7.74178e-06	-1	-0.360686
Zt09_TU_3_00749	3	2360338	.	3	1532765	2.43007e-06	-1	-0.378747
Zt09_TU_1_01033	1	3000354	.	3	1544989	8.90863e-06	-1	0.358422
Zt09_TU_1_01033	1	3000354	.	3	1544995	8.90863e-06	-1	0.358422
Zt09_TU_1_01033	1	3000354	.	3	1545117	5.83415e-06	-1	0.365197
Zt09_TU_9_00208	9	725060	.	3	1599232	4.56895e-06	-1	0.369041
Zt09_TU_9_00208	9	725060	.	3	1599243	4.56895e-06	-1	0.369041
Zt09_TU_9_00208	9	725060	.	3	1599288	4.29152e-06	-1	0.370018
Zt09_TU_1_00554	1	1764125	.	3	1608830	6.90349e-06	-1	-0.362522
Zt09_TU_1_00554	1	1764125	.	3	1608848	6.90349e-06	-1	-0.362522
Zt09_TU_2_00334	2	1082810	.	3	1616620	7.60188e-06	-1	0.360979
Zt09_TU_13_00175	13	534332	.	3	1699488	1.92446e-06	-1	-0.382256
Zt09_TU_13_00175	13	534332	.	3	1699550	1.92446e-06	-1	-0.382256
Zt09_TU_13_00175	13	534332	.	3	1699603	5.43047e-06	-1	-0.36633
Zt09_TU_6_00468	6	1714227	.	3	1717624	8.09523e-06	-1	-0.359968
Zt09_TU_3_01116	3	3381134	.	3	1717708	9.48306e-07	-1	-0.392658
Zt09_TU_3_01116	3	3381134	.	3	1717711	9.48306e-07	-1	-0.392658
Zt09_TU_7_00168	7	543874	.	3	1717981	5.86884e-06	-1	0.365103
Zt09_TU_7_00168	7	543874	.	3	1717984	5.86884e-06	-1	0.365103
Zt09_TU_8_00187	8	718336	.	3	1721520	2.30006e-06	-1	-0.379578
Zt09_TU_8_00187	8	718336	.	3	1721524	7.51826e-06	-1	-0.361156
Zt09_TU_8_00187	8	718336	.	3	1721527	2.30006e-06	-1	-0.379578
Zt09_TU_8_00187	8	718336	.	3	1721575	3.38284e-06	-1	-0.373701
Zt09_TU_8_00187	8	718336	.	3	1721659	6.05159e-06	-1	-0.364618
Zt09_TU_9_00329	9	1089916	.	3	1759831	6.3197e-06	-1	-0.363929
Zt09_TU_11_00469	11	1431418	.	3	1772532	3.85388e-06	-1	-0.371689
Zt09_TU_11_00469	11	1431418	.	3	1772544	9.24284e-06	-1	-0.357825
Zt09_TU_3_00287	3	1055069	.	3	1775402	2.28565e-06	-1	-0.379673
Zt09_TU_6_00208	6	914353	.	3	1775797	8.26736e-06	-1	-0.359629
Zt09_TU_11_00137	11	466596	.	3	1882413	6.20289e-06	-1	0.364226
Zt09_TU_6_00134	6	543990	.	3	1910158	9.86502e-06	-1	0.356766
Zt09_TU_1_00506	1	1650828	.	3	1938583	3.16393e-06	-1	0.374728
Zt09_TU_1_00506	1	1650828	.	3	1938594	3.16393e-06	-1	0.374728
Zt09_TU_1_00506	1	1650828	.	3	1938610	3.16393e-06	-1	0.374728
Zt09_TU_1_00506	1	1650828	.	3	1938615	3.0162e-06	-1	0.375461
Zt09_TU_1_00506	1	1650828	.	3	1938616	3.0162e-06	-1	0.375461
Zt09_TU_1_00506	1	1650828	.	3	1938622	3.00587e-06	-1	0.375513
Zt09_TU_1_00506	1	1650828	.	3	1938691	2.01112e-06	-1	0.381596
Zt09_TU_1_00506	1	1650828	.	3	1938692	2.01112e-06	-1	0.381596
Zt09_TU_1_00506	1	1650828	.	3	1938746	2.01112e-06	-1	0.381596
Zt09_TU_1_00506	1	1650828	.	3	1938924	2.20501e-06	-1	0.380214
Zt09_TU_4_00394	4	1316576	.	3	1953405	9.37199e-06	-1	0.3576
Zt09_TU_4_00394	4	1316576	.	3	1953414	2.97313e-06	-1	0.37568
Zt09_TU_2_00344	2	1111147	.	3	1954214	1.55037e-06	-1	-0.385471
Zt09_TU_2_00344	2	1111147	.	3	1954215	1.55037e-06	-1	-0.385471
Zt09_TU_2_00344	2	1111147	.	3	1954222	1.55037e-06	-1	-0.385471
Zt09_TU_2_00344	2	1111147	.	3	1954230	7.56443e-07	-1	-0.395908
Zt09_TU_4_00615	4	2058694	.	3	1959621	1.87025e-06	-1	0.382683
Zt09_TU_4_00615	4	2058694	.	3	1959634	1.37733e-06	-1	0.387217
Zt09_TU_6_00081	6	316994	.	3	2097806	7.13532e-06	-1	0.361994
Zt09_TU_2_01175	2	3542395	.	3	2101553	8.88732e-06	-1	0.35846
Zt09_TU_1_01169	1	3358796	.	3	2120140	8.90905e-07	-1	0.393559
Zt09_TU_7_00194	7	634226	.	3	2136936	8.8173e-08	-1	0.425193
Zt09_TU_7_00194	7	634226	.	3	2137004	2.731e-06	-1	0.376976
Zt09_TU_7_00194	7	634226	.	3	2137083	1.86492e-06	-1	0.382725
Zt09_TU_7_00194	7	634226	.	3	2137127	1.50466e-06	-1	0.385913
Zt09_TU_7_00194	7	634226	.	3	2137172	1.50466e-06	-1	0.385913
Zt09_TU_2_00528	2	1628647	.	3	2156632	7.64719e-06	-1	0.360883
Zt09_TU_2_00528	2	1628647	.	3	2156649	4.58971e-06	-1	0.36897
Zt09_TU_3_00247	3	880172	.	3	2162806	6.09529e-06	-1	0.364503
Zt09_TU_3_00247	3	880172	.	3	2162830	9.76672e-06	-1	0.356929
Zt09_TU_3_00247	3	880172	.	3	2162842	5.15097e-06	-1	0.367162
Zt09_TU_3_00247	3	880172	.	3	2162874	7.59732e-06	-1	0.360988
Zt09_TU_3_00247	3	880172	.	3	2162887	7.90608e-06	-1	0.360348
Zt09_TU_2_00208	2	708276	.	3	2164413	5.14796e-06	-1	0.367171
Zt09_TU_2_00208	2	708276	.	3	2164435	5.14796e-06	-1	0.367171
Zt09_TU_2_00208	2	708276	.	3	2164474	5.65712e-06	-1	0.365684
Zt09_TU_4_00878	4	2807183	.	3	2175137	9.20401e-06	-1	0.357893
Zt09_TU_4_00878	4	2807183	.	3	2175161	7.95115e-06	-1	0.360257
Zt09_TU_7_00255	7	867960	.	3	2200708	8.50561e-06	-1	0.35917
Zt09_TU_19_00051	19	274063	.	3	2213983	6.0505e-06	-1	0.36462
Zt09_TU_7_00699	7	2156800	.	3	2237984	6.05413e-06	-1	-0.364611
Zt09_TU_16_00068	16	374590	.	3	2239666	6.98349e-06	-1	0.362338
Zt09_TU_16_00068	16	374590	.	3	2239668	6.98349e-06	-1	0.362338
Zt09_TU_16_00068	16	374590	.	3	2239677	9.14228e-06	-1	0.358002
Zt09_TU_16_00068	16	374590	.	3	2239679	9.14228e-06	-1	0.358002
Zt09_TU_16_00068	16	374590	.	3	2239692	3.73777e-06	-1	0.372162
Zt09_TU_16_00068	16	374590	.	3	2239715	8.63134e-06	-1	0.358933
Zt09_TU_16_00068	16	374590	.	3	2239716	8.63134e-06	-1	0.358933
Zt09_TU_3_00283	3	1017093	.	3	2240273	1.68236e-06	-1	0.38426
Zt09_TU_3_00283	3	1017093	.	3	2240676	7.19537e-06	-1	0.36186
Zt09_TU_1_01898	1	5369728	.	3	2243469	7.1577e-06	-1	-0.361944
Zt09_TU_1_01898	1	5369728	.	3	2243505	6.06537e-06	-1	-0.364581
Zt09_TU_6_00376	6	1411043	.	3	2290180	2.62874e-06	-1	-0.377556
Zt09_TU_6_00376	6	1411043	.	3	2290227	2.35323e-06	-1	-0.379233
Zt09_TU_6_00376	6	1411043	.	3	2290303	8.44924e-06	-1	-0.359278
Zt09_TU_6_00376	6	1411043	.	3	2290307	1.37743e-06	-1	-0.387216
Zt09_TU_6_00376	6	1411043	.	3	2290308	1.37743e-06	-1	-0.387216
Zt09_TU_3_00586	3	1909843	.	3	2297687	4.9969e-06	-1	-0.367639
Zt09_TU_4_00078	4	369229	.	3	2299945	8.47278e-06	-1	0.359233
Zt09_TU_4_00078	4	369229	.	3	2299949	8.47278e-06	-1	0.359233
Zt09_TU_4_00078	4	369229	.	3	2300014	8.73145e-06	-1	0.358747
Zt09_TU_4_00078	4	369229	.	3	2300027	9.13572e-06	-1	0.358014
Zt09_TU_1_00275	1	981017	.	3	2337778	7.10633e-06	-1	0.362059
Zt09_TU_5_00008	5	90138	.	3	2350014	9.74915e-06	-1	0.356958
Zt09_TU_9_00286	9	924036	.	3	2356772	6.76284e-06	-1	0.36285
Zt09_TU_7_00168	7	543874	.	3	2360011	4.17094e-06	-1	0.370462
Zt09_TU_7_00168	7	543874	.	3	2360040	2.38655e-06	-1	0.37902
Zt09_TU_7_00168	7	543874	.	3	2360120	6.09632e-06	-1	0.364501
Zt09_TU_1_00243	1	883444	.	3	2366743	2.00485e-06	-1	0.381643
Zt09_TU_13_00308	13	888200	.	3	2389752	4.54877e-06	-1	-0.36911
Zt09_TU_13_00308	13	888200	.	3	2389759	6.2712e-06	-1	-0.364052
Zt09_TU_13_00308	13	888200	.	3	2389853	5.24092e-06	-1	-0.366889
Zt09_TU_3_00626	3	2023062	.	3	2398366	2.59185e-06	-1	-0.377771
Zt09_TU_5_00843	5	2773535	.	3	2399561	3.01717e-06	-1	-0.375456
Zt09_TU_5_00843	5	2773535	.	3	2399600	5.14533e-06	-1	-0.367179
Zt09_TU_5_00843	5	2773535	.	3	2399654	6.43002e-06	-1	-0.363654
Zt09_TU_5_00843	5	2773535	.	3	2399665	7.42004e-06	-1	-0.361367
Zt09_TU_5_00843	5	2773535	.	3	2399674	7.78695e-06	-1	-0.360592
Zt09_TU_4_00100	4	440001	.	3	2405836	8.8568e-06	-1	-0.358516
Zt09_TU_11_00279	11	865920	.	3	2407776	7.36149e-06	-1	-0.361494
Zt09_TU_9_00412	9	1338006	.	3	2409717	4.92386e-06	-1	-0.36787
Zt09_TU_21_00067	21	352436	.	3	2411600	8.94759e-06	-1	-0.358351
Zt09_TU_21_00067	21	352436	.	3	2411671	3.72069e-06	-1	-0.372233
Zt09_TU_21_00067	21	352436	.	3	2411795	8.89127e-06	-1	-0.358453
Zt09_TU_21_00067	21	352436	.	3	2411851	6.35136e-07	-1	-0.398396
Zt09_TU_21_00067	21	352436	.	3	2411875	3.30498e-07	-1	-0.407523
Zt09_TU_21_00067	21	352436	.	3	2411901	2.06668e-06	-1	-0.381188
Zt09_TU_21_00067	21	352436	.	3	2411914	1.45902e-06	-1	-0.386368
Zt09_TU_21_00067	21	352436	.	3	2411917	4.90649e-06	-1	-0.367925
Zt09_TU_21_00067	21	352436	.	3	2411995	4.63881e-07	-1	-0.40282
Zt09_TU_21_00067	21	352436	.	3	2412049	2.80776e-06	-1	-0.376554
Zt09_TU_21_00067	21	352436	.	3	2412063	4.66395e-07	-1	-0.402744
Zt09_TU_21_00067	21	352436	.	3	2412064	4.66395e-07	-1	-0.402744
Zt09_TU_21_00067	21	352436	.	3	2412065	4.66395e-07	-1	-0.402744
Zt09_TU_21_00067	21	352436	.	3	2412162	1.42439e-06	-1	-0.386722
Zt09_TU_21_00067	21	352436	.	3	2412180	1.42439e-06	-1	-0.386722
Zt09_TU_21_00067	21	352436	.	3	2412192	1.42439e-06	-1	-0.386722
Zt09_TU_21_00067	21	352436	.	3	2412197	1.42439e-06	-1	-0.386722
Zt09_TU_21_00067	21	352436	.	3	2412261	1.42439e-06	-1	-0.386722
Zt09_TU_21_00067	21	352436	.	3	2412274	1.42439e-06	-1	-0.386722
Zt09_TU_21_00067	21	352436	.	3	2412376	6.79781e-06	-1	-0.362768
Zt09_TU_7_00427	7	1369996	.	3	2441158	2.80437e-06	-1	0.376572
Zt09_TU_7_00427	7	1369996	.	3	2441181	3.21757e-06	-1	0.37447
Zt09_TU_3_00626	3	2023062	.	3	2447880	4.54317e-07	-1	0.403111
Zt09_TU_6_00025	6	136029	.	3	2470602	3.73122e-06	-1	0.372189
Zt09_TU_6_00025	6	136029	.	3	2470609	3.73122e-06	-1	0.372189
Zt09_TU_6_00025	6	136029	.	3	2470624	3.73122e-06	-1	0.372189
Zt09_TU_6_00025	6	136029	.	3	2470639	3.73122e-06	-1	0.372189
Zt09_TU_6_00025	6	136029	.	3	2470667	3.73122e-06	-1	0.372189
Zt09_TU_6_00025	6	136029	.	3	2470677	3.73122e-06	-1	0.372189
Zt09_TU_3_00410	3	1388263	.	3	2504957	6.90489e-06	-1	-0.362518
Zt09_TU_9_00608	9	2043331	.	3	2506295	9.08893e-06	-1	-0.358097
Zt09_TU_2_00279	2	916029	.	3	2506298	2.31731e-06	-1	-0.379465
Zt09_TU_9_00608	9	2043331	.	3	2506495	9.08893e-06	-1	-0.358097
Zt09_TU_8_00495	8	1455772	.	3	2507461	9.06348e-06	-1	0.358143
Zt09_TU_1_00621	1	1917061	.	3	2519625	6.74297e-06	-1	0.362897
Zt09_TU_19_00036	19	212928	.	3	2532504	2.485e-06	-1	0.378409
Zt09_TU_19_00036	19	212928	.	3	2532521	2.485e-06	-1	0.378409
Zt09_TU_16_00023	16	147454	.	3	2542952	5.30958e-06	-1	0.366685
Zt09_TU_11_00137	11	466596	.	3	2563466	1.11299e-06	-1	-0.390336
Zt09_TU_11_00137	11	466596	.	3	2563471	1.11299e-06	-1	-0.390336
Zt09_TU_3_00374	3	1294337	.	3	2577931	5.53128e-06	-1	-0.36604
Zt09_TU_1_01536	1	4365241	.	3	2610973	5.68837e-06	-1	-0.365597
Zt09_TU_11_00129	11	433163	.	3	2629170	1.74475e-06	-1	0.383718
Zt09_TU_1_00339	1	1163367	.	3	2630459	1.98262e-06	-1	0.38181
Zt09_TU_13_00175	13	534332	.	3	2632856	5.91739e-06	-1	-0.364973
Zt09_TU_4_00807	4	2593413	.	3	2647199	7.56819e-06	-1	-0.36105
Zt09_TU_7_00427	7	1369996	.	3	2662748	3.87068e-06	-1	0.371621
Zt09_TU_3_00736	3	2331312	.	3	2673990	8.42425e-06	-1	0.359325
Zt09_TU_14_00068	14	374822	.	3	2677067	3.88508e-06	-1	-0.371564
Zt09_TU_3_00283	3	1017093	.	3	2683189	5.07758e-06	-1	-0.367387
Zt09_TU_2_01124	2	3401962	.	3	2699359	7.39168e-06	-1	-0.361429
Zt09_TU_8_00684	8	2036053	.	3	2700259	4.3899e-06	-1	-0.369665
Zt09_TU_4_00847	4	2716300	.	3	2700259	7.6002e-06	-1	0.360982
Zt09_TU_4_00394	4	1316576	.	3	2742367	4.6888e-06	-1	-0.368636
Zt09_TU_7_00296	7	994879	.	3	2762238	9.11778e-06	-1	-0.358046
Zt09_TU_6_00707	6	2623825	.	3	2773998	3.57246e-06	-1	-0.372861
Zt09_TU_6_00707	6	2623825	.	3	2774107	1.02098e-06	-1	-0.39159
Zt09_TU_6_00707	6	2623825	.	3	2774197	9.55443e-06	-1	-0.357286
Zt09_TU_6_00707	6	2623825	.	3	2774222	4.17808e-06	-1	-0.370435
Zt09_TU_6_00707	6	2623825	.	3	2774251	3.90153e-06	-1	-0.371498
Zt09_TU_1_00568	1	1800302	.	3	2782989	5.0082e-06	-1	0.367603
Zt09_TU_1_00568	1	1800302	.	3	2782998	9.71055e-06	-1	0.357023
Zt09_TU_1_00568	1	1800302	.	3	2783013	2.19406e-06	-1	0.380289
Zt09_TU_9_00471	9	1586308	.	3	2783064	6.5632e-06	-1	0.363328
Zt09_TU_9_00471	9	1586308	.	3	2783382	7.04895e-06	-1	0.362189
Zt09_TU_3_00254	3	900709	.	3	2788911	4.94371e-06	-1	0.367807
Zt09_TU_7_00647	7	2049435	.	3	2793462	3.01773e-06	-1	-0.375453
Zt09_TU_6_00668	6	2473960	.	3	2801817	5.07178e-06	-1	-0.367405
Zt09_TU_4_00161	4	619206	.	3	2822098	9.50166e-06	-1	0.357376
Zt09_TU_4_00161	4	619206	.	3	2822099	9.50166e-06	-1	0.357376
Zt09_TU_11_00375	11	1169805	.	3	2835961	8.75138e-06	-1	-0.35871
Zt09_TU_3_00394	3	1343589	.	3	2843373	4.84307e-06	-1	-0.368129
Zt09_TU_3_00394	3	1343589	.	3	2843376	4.84307e-06	-1	-0.368129
Zt09_TU_10_00227	10	640431	.	3	2845761	2.04866e-06	-1	-0.381319
Zt09_TU_7_00527	7	1652140	.	3	2857546	9.07484e-06	-1	-0.358122
Zt09_TU_3_00823	3	2588507	.	3	2875164	4.08679e-06	-1	-0.370779
Zt09_TU_3_00823	3	2588507	.	3	2875169	4.08679e-06	-1	-0.370779
Zt09_TU_6_00081	6	316994	.	3	2877131	8.76262e-06	-1	-0.358689
Zt09_TU_7_00487	7	1549818	.	3	2884278	9.62041e-06	-1	0.357175
Zt09_TU_7_00487	7	1549818	.	3	2884296	7.5886e-06	-1	0.361007
Zt09_TU_8_00541	8	1580158	.	3	2884591	3.16426e-06	-1	-0.374727
Zt09_TU_3_00055	3	183884	.	3	2931481	6.34536e-06	-1	-0.363865
Zt09_TU_3_00055	3	183884	.	3	2931485	1.85783e-06	-1	-0.382782
Zt09_TU_3_00055	3	183884	.	3	2931496	1.85783e-06	-1	-0.382782
Zt09_TU_3_00055	3	183884	.	3	2931499	1.85783e-06	-1	-0.382782
Zt09_TU_3_00055	3	183884	.	3	2931501	1.85783e-06	-1	-0.382782
Zt09_TU_3_00055	3	183884	.	3	2931507	2.14658e-06	-1	-0.380618
Zt09_TU_3_00055	3	183884	.	3	2931535	6.33716e-07	-1	-0.398428
Zt09_TU_7_00382	7	1211317	.	3	2934038	8.36997e-06	-1	0.35943
Zt09_TU_5_00465	5	1523595	.	3	2937932	3.6043e-06	-1	-0.372724
Zt09_TU_9_00446	9	1518989	.	3	2998917	3.65931e-06	-1	0.37249
Zt09_TU_2_00076	2	305025	.	3	3001074	8.94332e-06	-1	0.358359
Zt09_TU_2_00076	2	305025	.	3	3001085	8.94332e-06	-1	0.358359
Zt09_TU_2_00076	2	305025	.	3	3001087	8.94332e-06	-1	0.358359
Zt09_TU_2_00076	2	305025	.	3	3001088	8.94332e-06	-1	0.358359
Zt09_TU_2_00076	2	305025	.	3	3001122	8.94332e-06	-1	0.358359
Zt09_TU_2_00076	2	305025	.	3	3001156	7.17725e-06	-1	0.3619
Zt09_TU_2_00076	2	305025	.	3	3001164	6.78572e-06	-1	0.362796
Zt09_TU_2_00076	2	305025	.	3	3001165	4.93777e-06	-1	0.367826
Zt09_TU_2_00076	2	305025	.	3	3001170	4.93777e-06	-1	0.367826
Zt09_TU_2_00076	2	305025	.	3	3001185	4.93777e-06	-1	0.367826
Zt09_TU_9_00357	9	1160379	.	3	3016992	6.07008e-06	-1	0.364569
Zt09_TU_9_00357	9	1160379	.	3	3017102	7.2823e-06	-1	0.361667
Zt09_TU_8_00374	8	1155183	.	3	3025505	9.61552e-06	-1	-0.357183
Zt09_TU_11_00137	11	466596	.	3	3047488	4.58634e-06	-1	-0.368982
Zt09_TU_4_00161	4	619206	.	3	3050412	6.49066e-06	-1	0.363505
Zt09_TU_4_00161	4	619206	.	3	3050413	6.49066e-06	-1	0.363505
Zt09_TU_1_01684	1	4766236	.	3	3068611	9.05337e-06	-1	0.358161
Zt09_TU_11_00137	11	466596	.	3	3074681	6.81558e-06	-1	0.362726
Zt09_TU_11_00137	11	466596	.	3	3074685	6.81558e-06	-1	0.362726
Zt09_TU_11_00137	11	466596	.	3	3074686	6.81558e-06	-1	0.362726
Zt09_TU_11_00375	11	1169805	.	3	3085896	9.35793e-06	-1	0.357624
Zt09_TU_12_00377	12	1246300	.	3	3093975	4.75861e-06	-1	-0.368405
Zt09_TU_7_00498	7	1579329	.	3	3096498	4.5653e-06	-1	0.369054
Zt09_TU_7_00498	7	1579329	.	3	3096501	4.5653e-06	-1	0.369054
Zt09_TU_7_00498	7	1579329	.	3	3096506	3.87003e-06	-1	0.371624
Zt09_TU_1_01443	1	4113079	.	3	3104795	4.79846e-06	-1	-0.368274
Zt09_TU_9_00357	9	1160379	.	3	3116335	1.9447e-06	-1	-0.382099
Zt09_TU_1_00818	1	2414701	.	3	3118867	4.8642e-06	-1	0.368061
Zt09_TU_1_00818	1	2414701	.	3	3118876	4.8642e-06	-1	0.368061
Zt09_TU_2_00409	2	1309192	.	3	3119377	6.13211e-06	-1	-0.364408
Zt09_TU_2_00409	2	1309192	.	3	3119404	3.68317e-07	-1	-0.406028
Zt09_TU_1_01536	1	4365241	.	3	3124035	4.35139e-06	-1	-0.369802
Zt09_TU_1_01536	1	4365241	.	3	3124053	6.7955e-06	-1	-0.362773
Zt09_TU_1_01536	1	4365241	.	3	3124059	6.7955e-06	-1	-0.362773
Zt09_TU_1_01536	1	4365241	.	3	3124068	4.69909e-06	-1	-0.368602
Zt09_TU_10_00430	10	1190837	.	3	3126886	7.62297e-06	-1	0.360934
Zt09_TU_10_00430	10	1190837	.	3	3126910	7.62297e-06	-1	0.360934
Zt09_TU_7_00464	7	1493542	.	3	3135930	9.60231e-06	-1	0.357205
Zt09_TU_9_00320	9	1042929	.	3	3136689	7.23991e-06	-1	0.361761
Zt09_TU_9_00320	9	1042929	.	3	3136690	7.23991e-06	-1	0.361761
Zt09_TU_9_00320	9	1042929	.	3	3136691	7.23991e-06	-1	0.361761
Zt09_TU_9_00320	9	1042929	.	3	3136995	6.03833e-06	-1	0.364652
Zt09_TU_13_00177	13	538291	.	3	3193924	2.36423e-06	-1	0.379162
Zt09_TU_7_00528	7	1657414	.	3	3220131	2.74907e-06	-1	-0.376875
Zt09_TU_7_00528	7	1657414	.	3	3220143	2.75815e-06	-1	-0.376825
Zt09_TU_2_01227	2	3731126	.	3	3221085	7.67232e-06	-1	0.360831
Zt09_TU_2_00679	2	2115541	.	3	3222673	3.90758e-06	-1	-0.371474
Zt09_TU_8_00207	8	764221	.	3	3228399	7.32817e-06	-1	-0.361567
Zt09_TU_1_01662	1	4719587	.	3	3233745	8.09793e-06	-1	0.359962
Zt09_TU_1_01662	1	4719587	.	3	3233748	8.09793e-06	-1	0.359962
Zt09_TU_1_01662	1	4719587	.	3	3234435	5.74259e-06	-1	-0.365447
Zt09_TU_11_00460	11	1410853	.	3	3245451	3.24167e-06	-1	0.374356
Zt09_TU_2_00334	2	1082810	.	3	3248654	9.26655e-06	-1	-0.357783
Zt09_TU_2_00334	2	1082810	.	3	3248666	9.26655e-06	-1	-0.357783
Zt09_TU_3_00199	3	688652	.	3	3250212	3.21582e-06	-1	-0.374479
Zt09_TU_3_00199	3	688652	.	3	3250255	1.41569e-06	-1	-0.386813
Zt09_TU_3_00199	3	688652	.	3	3250266	1.69033e-06	-1	-0.384189
Zt09_TU_3_00199	3	688652	.	3	3250278	1.69033e-06	-1	-0.384189
Zt09_TU_3_00199	3	688652	.	3	3250356	1.40177e-06	-1	-0.386958
Zt09_TU_3_00200	3	692211	.	3	3251174	1.98169e-06	-1	-0.381817
Zt09_TU_3_00200	3	692211	.	3	3251187	1.98169e-06	-1	-0.381817
Zt09_TU_9_00324	9	1079314	.	3	3253010	7.03719e-06	-1	0.362215
Zt09_TU_13_00165	13	503608	.	3	3256088	1.37075e-06	-1	-0.387287
Zt09_TU_13_00165	13	503608	.	3	3256119	2.12805e-06	-1	-0.380748
Zt09_TU_13_00165	13	503608	.	3	3256167	9.57627e-08	-1	-0.424118
Zt09_TU_13_00165	13	503608	.	3	3256174	9.57627e-08	-1	-0.424118
Zt09_TU_13_00165	13	503608	.	3	3256178	9.57627e-08	-1	-0.424118
Zt09_TU_13_00165	13	503608	.	3	3256220	2.02832e-06	-1	-0.381469
Zt09_TU_13_00165	13	503608	.	3	3256271	2.73074e-06	-1	-0.376977
Zt09_TU_3_00289	3	1072136	.	3	3261563	9.00746e-06	-1	-0.358243
Zt09_TU_1_01647	1	4691642	.	3	3289017	8.90103e-06	-1	-0.358435
Zt09_TU_1_01647	1	4691642	.	3	3289021	3.74274e-06	-1	-0.372142
Zt09_TU_1_01647	1	4691642	.	3	3289095	8.90103e-06	-1	-0.358435
Zt09_TU_1_01647	1	4691642	.	3	3289098	8.90103e-06	-1	-0.358435
Zt09_TU_1_01647	1	4691642	.	3	3289106	8.90103e-06	-1	-0.358435
Zt09_TU_1_01647	1	4691642	.	3	3289123	2.21592e-06	-1	-0.38014
Zt09_TU_1_01647	1	4691642	.	3	3289143	2.41263e-06	-1	-0.378856
Zt09_TU_1_01647	1	4691642	.	3	3289218	7.56517e-06	-1	-0.361057
Zt09_TU_1_01647	1	4691642	.	3	3289262	7.56517e-06	-1	-0.361057
Zt09_TU_1_01647	1	4691642	.	3	3289282	2.06131e-06	-1	-0.381227
Zt09_TU_6_00003	6	68601	.	3	3293377	9.37092e-06	-1	0.357601
Zt09_TU_2_00612	2	1927738	.	3	3302710	8.93905e-06	-1	0.358366
Zt09_TU_6_00633	6	2357688	.	3	3308865	3.0162e-06	-1	0.375461
Zt09_TU_6_00633	6	2357688	.	3	3308943	3.0162e-06	-1	0.375461
Zt09_TU_6_00633	6	2357688	.	3	3308946	3.16874e-06	-1	0.374705
Zt09_TU_6_00633	6	2357688	.	3	3308952	3.16874e-06	-1	0.374705
Zt09_TU_6_00633	6	2357688	.	3	3308970	3.0162e-06	-1	0.375461
Zt09_TU_6_00633	6	2357688	.	3	3308991	3.0162e-06	-1	0.375461
Zt09_TU_6_00497	6	1823472	.	3	3352629	4.25469e-06	-1	0.370152
Zt09_TU_3_00412	3	1391898	.	3	3364287	8.56768e-06	-1	-0.359053
Zt09_TU_3_00412	3	1391898	.	3	3364298	8.56768e-06	-1	-0.359053
Zt09_TU_3_00412	3	1391898	.	3	3364301	8.56768e-06	-1	-0.359053
Zt09_TU_3_00412	3	1391898	.	3	3364304	8.56768e-06	-1	-0.359053
Zt09_TU_2_00334	2	1082810	.	3	3375445	8.3288e-06	-1	-0.359509
Zt09_TU_4_00193	4	727055	.	3	3376609	4.28401e-06	-1	-0.370045
Zt09_TU_4_00193	4	727055	.	3	3376615	6.09246e-06	-1	-0.364511
Zt09_TU_11_00171	11	562152	.	3	3378850	4.85249e-06	-1	-0.368099
Zt09_TU_7_00529	7	1657692	.	3	3387232	2.84799e-06	-1	-0.376337
Zt09_TU_5_00471	5	1536219	.	3	3388046	7.45829e-08	-1	-0.427361
Zt09_TU_5_00471	5	1536219	.	3	3388235	7.63737e-08	-1	-0.427055
Zt09_TU_5_00471	5	1536219	.	3	3388826	5.25115e-06	-1	0.366859
Zt09_TU_5_00471	5	1536219	.	3	3388985	2.12037e-07	-1	0.413572
Zt09_TU_5_00471	5	1536219	.	3	3389130	1.03538e-07	-1	0.423098
Zt09_TU_9_00338	9	1113334	.	3	3395424	7.63314e-06	-1	-0.360913
Zt09_TU_2_00404	2	1297231	.	3	3417118	7.94809e-06	-1	0.360263
Zt09_TU_9_00176	9	644807	.	3	3417326	7.76792e-07	-1	-0.395528
Zt09_TU_9_00176	9	644807	.	3	3417331	7.76792e-07	-1	-0.395528
Zt09_TU_9_00176	9	644807	.	3	3417342	7.76792e-07	-1	-0.395528
Zt09_TU_9_00176	9	644807	.	3	3417352	7.76792e-07	-1	-0.395528
Zt09_TU_9_00176	9	644807	.	3	3417411	7.18773e-06	-1	-0.361877
Zt09_TU_3_00304	3	1109059	.	3	3428856	6.13662e-06	-1	0.364396
Zt09_TU_10_00094	10	275880	.	3	3464767	3.23856e-06	-1	0.374371
Zt09_TU_10_00094	10	275880	.	3	3464770	2.83623e-06	-1	0.3764
Zt09_TU_10_00094	10	275880	.	3	3464803	2.95319e-06	-1	0.375783
Zt09_TU_7_00647	7	2049435	.	3	3465294	8.43192e-06	-1	-0.359311
Zt09_TU_3_00077	3	233068	.	3	3494560	8.23826e-06	-1	0.359686
Zt09_TU_3_00077	3	233068	.	3	3497785	2.29551e-06	-1	0.379608
Zt09_TU_11_00129	11	433163	.	4	31221	6.18646e-06	-1	-0.364268
Zt09_TU_6_00230	6	973829	.	4	31221	4.3237e-06	-1	0.369902
Zt09_TU_1_00181	1	694028	.	4	34409	8.52784e-06	-1	0.359128
Zt09_TU_1_00181	1	694028	.	4	34410	8.52784e-06	-1	0.359128
Zt09_TU_1_00181	1	694028	.	4	34415	3.62935e-06	-1	0.372617
Zt09_TU_1_00181	1	694028	.	4	34417	2.24778e-06	-1	0.379925
Zt09_TU_1_00181	1	694028	.	4	34420	2.24778e-06	-1	0.379925
Zt09_TU_1_00181	1	694028	.	4	34426	2.24778e-06	-1	0.379925
Zt09_TU_1_00181	1	694028	.	4	34429	2.24778e-06	-1	0.379925
Zt09_TU_1_00181	1	694028	.	4	34435	8.9602e-07	-1	0.393477
Zt09_TU_11_00048	11	190103	.	4	46084	1.2738e-06	-1	0.388364
Zt09_TU_1_02045	1	5756234	.	4	50020	3.64347e-06	-1	-0.372557
Zt09_TU_11_00457	11	1398332	.	4	68393	2.24033e-07	-1	-0.412828
Zt09_TU_12_00129	12	450562	.	4	79752	3.7346e-06	-1	0.372175
Zt09_TU_2_01198	2	3642064	.	4	123537	9.41938e-06	-1	0.357518
Zt09_TU_2_01198	2	3642064	.	4	157727	9.41938e-06	-1	0.357518
Zt09_TU_1_01169	1	3358796	.	4	201932	4.25896e-06	-1	-0.370137
Zt09_TU_1_01169	1	3358796	.	4	201935	4.25896e-06	-1	-0.370137
Zt09_TU_1_01169	1	3358796	.	4	201952	7.95351e-06	-1	-0.360252
Zt09_TU_1_01169	1	3358796	.	4	201960	1.38523e-06	-1	-0.387133
Zt09_TU_1_01169	1	3358796	.	4	201963	1.38523e-06	-1	-0.387133
Zt09_TU_1_01169	1	3358796	.	4	201973	1.13271e-06	-1	-0.39008
Zt09_TU_1_01169	1	3358796	.	4	201976	1.13271e-06	-1	-0.39008
Zt09_TU_1_01169	1	3358796	.	4	201988	9.30368e-07	-1	-0.392934
Zt09_TU_1_01169	1	3358796	.	4	201992	1.24753e-06	-1	-0.38867
Zt09_TU_11_00137	11	466596	.	4	202027	6.79766e-06	-1	-0.362768
Zt09_TU_1_01169	1	3358796	.	4	202030	4.44175e-06	-1	-0.369482
Zt09_TU_1_01169	1	3358796	.	4	202035	4.16586e-06	-1	-0.370481
Zt09_TU_3_01116	3	3381134	.	4	365143	4.59311e-07	-1	-0.402958
Zt09_TU_3_01116	3	3381134	.	4	365149	2.48312e-07	-1	-0.411433
Zt09_TU_3_01116	3	3381134	.	4	365152	1.19506e-06	-1	-0.389298
Zt09_TU_3_01116	3	3381134	.	4	365155	5.53985e-07	-1	-0.400329
Zt09_TU_8_00008	8	47611	.	4	366781	8.57384e-06	-1	0.359041
Zt09_TU_8_00008	8	47611	.	4	366794	8.57384e-06	-1	0.359041
Zt09_TU_4_00828	4	2636216	.	4	376187	8.50896e-06	-1	-0.359164
Zt09_TU_4_00828	4	2636216	.	4	376189	8.50896e-06	-1	-0.359164
Zt09_TU_11_00367	11	1153178	.	4	383952	6.76498e-06	-1	0.362845
Zt09_TU_4_00518	4	1756214	.	4	398186	9.42937e-06	-1	-0.3575
Zt09_TU_3_00249	3	888436	.	4	403389	9.42392e-06	-1	0.35751
Zt09_TU_4_00828	4	2636216	.	4	426650	9.55048e-06	-1	0.357293
Zt09_TU_12_00210	12	735943	.	4	437597	2.65357e-06	-1	-0.377413
Zt09_TU_10_00094	10	275880	.	4	459861	6.01702e-06	-1	-0.364708
Zt09_TU_9_00303	9	1003413	.	4	468395	3.34663e-06	-1	-0.373866
Zt09_TU_11_00129	11	433163	.	4	470640	9.97191e-06	-1	-0.356591
Zt09_TU_4_00607	4	2034691	.	4	477530	4.60404e-06	-1	0.368921
Zt09_TU_13_00201	13	591311	.	4	494298	2.84207e-07	-1	0.409593
Zt09_TU_13_00201	13	591311	.	4	494340	5.50163e-06	-1	-0.366125
Zt09_TU_2_00344	2	1111147	.	4	495844	2.02972e-06	-1	0.381458
Zt09_TU_2_00344	2	1111147	.	4	495860	4.13284e-06	-1	0.370604
Zt09_TU_2_00344	2	1111147	.	4	495862	4.13284e-06	-1	0.370604
Zt09_TU_7_00315	7	1041594	.	4	515714	2.17385e-06	-1	-0.380428
Zt09_TU_7_00315	7	1041594	.	4	515717	2.17385e-06	-1	-0.380428
Zt09_TU_7_00315	7	1041594	.	4	515723	7.84559e-07	-1	-0.395385
Zt09_TU_7_00315	7	1041594	.	4	515765	2.37915e-07	-1	-0.412014
Zt09_TU_7_00315	7	1041594	.	4	515795	5.39936e-07	-1	-0.400691
Zt09_TU_7_00315	7	1041594	.	4	515831	7.96319e-07	-1	-0.395172
Zt09_TU_7_00315	7	1041594	.	4	515837	7.96319e-07	-1	-0.395172
Zt09_TU_7_00315	7	1041594	.	4	515843	5.09385e-06	-1	-0.367337
Zt09_TU_18_00044	18	217888	.	4	518422	7.69366e-06	-1	0.360786
Zt09_TU_5_00728	5	2409308	.	4	531976	4.81213e-06	-1	-0.36823
Zt09_TU_6_00134	6	543990	.	4	553798	8.98933e-06	-1	0.358276
Zt09_TU_7_00531	7	1666720	.	4	555420	5.79065e-06	-1	0.365316
Zt09_TU_7_00266	7	890010	.	4	572825	3.9737e-06	-1	-0.371214
Zt09_TU_7_00266	7	890010	.	4	572832	1.66084e-06	-1	-0.384451
Zt09_TU_7_00266	7	890010	.	4	572838	3.9737e-06	-1	-0.371214
Zt09_TU_9_00109	9	414598	.	4	582352	4.2961e-06	-1	-0.370002
Zt09_TU_9_00109	9	414598	.	4	582367	4.11921e-06	-1	-0.370656
Zt09_TU_9_00109	9	414598	.	4	582403	4.2961e-06	-1	-0.370002
Zt09_TU_9_00109	9	414598	.	4	582407	4.2961e-06	-1	-0.370002
Zt09_TU_6_00435	6	1574070	.	4	598728	1.3103e-06	-1	-0.38795
Zt09_TU_2_00381	2	1220563	.	4	618324	9.92745e-06	-1	0.356663
Zt09_TU_2_00251	2	833157	.	4	622277	1.34055e-06	-1	0.387615
Zt09_TU_12_00013	12	68459	.	4	635482	8.8295e-06	-1	0.358566
Zt09_TU_2_00346	2	1116563	.	4	656783	1.639e-06	-1	0.384647
Zt09_TU_2_00346	2	1116563	.	4	656841	8.87439e-07	-1	0.393616
Zt09_TU_2_00346	2	1116563	.	4	656857	9.78503e-07	-1	0.392205
Zt09_TU_6_00081	6	316994	.	4	659708	9.1416e-06	-1	0.358003
Zt09_TU_6_00668	6	2473960	.	4	664665	7.53468e-06	-1	0.361121
Zt09_TU_6_00435	6	1574070	.	4	709939	3.99884e-06	-1	-0.371116
Zt09_TU_6_00435	6	1574070	.	4	709955	5.12885e-06	-1	-0.367229
Zt09_TU_6_00435	6	1574070	.	4	709956	4.6372e-06	-1	-0.368809
Zt09_TU_6_00435	6	1574070	.	4	710117	9.87506e-06	-1	-0.356749
Zt09_TU_10_00089	10	262001	.	4	728724	9.95942e-06	-1	-0.356611
[truncated: 3,065 more rows]

## Sheet: Supplementary table S3
Supplementary table S3. Chromosomal location and statistics of trans-eQTLs identified by full pass.
id	FileName	gene_id	gene_chr	gene_start	eQTL_chr	eQTL_pos	nomianlPvalue	Dummy	Regressionslope	FDR	group
Zt09_TU_1_01877/2/1758968	output.trans_final_27_11.perm99.txt	Zt09_TU_1_01877	1	5318369	2	1758968	1.15384e-21	-1	0.686403	FDR5	0 - 0.05
Zt09_TU_1_02003/13/788083	output.trans_final_27_11.perm100.txt	Zt09_TU_1_02003	1	5650950	13	788083	6.91047e-21	-1	0.676713	FDR5	0 - 0.05
Zt09_TU_1_02003/13/788089	output.trans_final_27_11.perm8.txt	Zt09_TU_1_02003	1	5650950	13	788089	6.40148e-21	-1	0.677135	FDR5	0 - 0.05
Zt09_TU_1_02003/13/788098	output.trans_final_27_11.perm9.txt	Zt09_TU_1_02003	1	5650950	13	788098	6.40148e-21	-1	0.677135	FDR5	0 - 0.05
Zt09_TU_1_02003/13/788110	output.trans_final_27_11.perm55.txt	Zt09_TU_1_02003	1	5650950	13	788110	5.85366e-21	-1	0.677628	FDR5	0 - 0.05
Zt09_TU_1_02003/13/788122	output.trans_final_27_11.perm79.txt	Zt09_TU_1_02003	1	5650950	13	788122	5.92467e-21	-1	0.677561	FDR5	0 - 0.05
Zt09_TU_1_02003/13/788126	output.trans_final_27_11.perm85.txt	Zt09_TU_1_02003	1	5650950	13	788126	5.85366e-21	-1	0.677628	FDR5	0 - 0.05
Zt09_TU_1_02003/13/788129	output.trans_final_27_11.perm20.txt	Zt09_TU_1_02003	1	5650950	13	788129	1.30823e-19	-1	0.659949	FDR5	0 - 0.05
Zt09_TU_1_02003/13/788136	output.trans_final_27_11.perm79.txt	Zt09_TU_1_02003	1	5650950	13	788136	5.92467e-21	-1	0.677561	FDR5	0 - 0.05
Zt09_TU_1_02003/13/788144	output.trans_final_27_11.perm13.txt	Zt09_TU_1_02003	1	5650950	13	788144	5.92467e-21	-1	0.677561	FDR5	0 - 0.05
Zt09_TU_1_02003/13/788149	output.trans_final_27_11.perm41.txt	Zt09_TU_1_02003	1	5650950	13	788149	5.92467e-21	-1	0.677561	FDR5	0 - 0.05
Zt09_TU_13_00176/16/527944	output.trans_final_27_11.perm44.txt	Zt09_TU_13_00176	13	535256	16	527944	3.16289e-19	-1	0.654699	FDR5	0 - 0.05
Zt09_TU_14_00098/14/190578	output.trans_final_27_11.perm28.txt	Zt09_TU_14_00098	14	671545	14	190578	4.24081e-19	-1	-0.652932	FDR5	0 - 0.05
Zt09_TU_15_00026/7/2078462	output.trans_final_27_11.perm50.txt	Zt09_TU_15_00026	15	222569	7	2078462	1.32372e-19	-1	0.65988	FDR5	0 - 0.05
Zt09_TU_15_00039/9/145480	output.trans_final_27_11.perm38.txt	Zt09_TU_15_00039	15	288440	9	145480	5.09077e-23	-1	0.702442	FDR5	0 - 0.05
Zt09_TU_18_00042/3/3328616	output.trans_final_27_11.perm59.txt	Zt09_TU_18_00042	18	211289	3	3328616	3.56543e-19	-1	0.653979	FDR5	0 - 0.05
Zt09_TU_18_00043/12/1137705	output.trans_final_27_11.perm52.txt	Zt09_TU_18_00043	18	214460	12	1137705	1.55029e-19	-1	0.658948	FDR5	0 - 0.05
Zt09_TU_18_00043/7/1958481	output.trans_final_27_11.perm68.txt	Zt09_TU_18_00043	18	214460	7	1958481	1.49047e-19	-1	0.65918	FDR5	0 - 0.05
Zt09_TU_18_00043/7/2000130	output.trans_final_27_11.perm59.txt	Zt09_TU_18_00043	18	214460	7	2000130	2.66345e-19	-1	0.655729	FDR5	0 - 0.05
Zt09_TU_2_01155/3/2160424	output.trans_final_27_11.perm23.txt	Zt09_TU_2_01155	2	3488133	3	2160424	5.51201e-20	-1	0.66499	FDR5	0 - 0.05
Zt09_TU_2_01155/3/2160441	output.trans_final_27_11.perm23.txt	Zt09_TU_2_01155	2	3488133	3	2160441	5.82471e-20	-1	0.664671	FDR5	0 - 0.05
Zt09_TU_2_01155/3/2160481	output.trans_final_27_11.perm100.txt	Zt09_TU_2_01155	2	3488133	3	2160481	6.30818e-20	-1	0.66421	FDR5	0 - 0.05
Zt09_TU_2_01155/3/2160856	output.trans_final_27_11.perm20.txt	Zt09_TU_2_01155	2	3488133	3	2160856	4.90053e-20	-1	0.665668	FDR5	0 - 0.05
Zt09_TU_21_00018/10/206747	output.trans_final_27_11.perm32.txt	Zt09_TU_21_00018	21	87005	10	206747	9.80101e-23	-1	0.699162	FDR5	0 - 0.05
Zt09_TU_21_00018/10/206753	output.trans_final_27_11.perm71.txt	Zt09_TU_21_00018	21	87005	10	206753	9.91172e-20	-1	0.661579	FDR5	0 - 0.05
Zt09_TU_21_00018/10/206792	output.trans_final_27_11.perm20.txt	Zt09_TU_21_00018	21	87005	10	206792	3.82028e-20	-1	0.667099	FDR5	0 - 0.05
Zt09_TU_21_00018/10/206798	output.trans_final_27_11.perm68.txt	Zt09_TU_21_00018	21	87005	10	206798	1.69634e-19	-1	0.658415	FDR5	0 - 0.05
Zt09_TU_3_00875/1/4200806	output.trans_final_27_11.perm59.txt	Zt09_TU_3_00875	3	2746686	1	4200806	4.96245e-19	-1	0.65198	FDR5	0 - 0.05
Zt09_TU_4_00394/1/4200806	output.trans_final_27_11.perm2.txt	Zt09_TU_4_00394	4	1316576	1	4200806	7.9387e-21	-1	0.675947	FDR5	0 - 0.05
Zt09_TU_4_00395/1/4200806	output.trans_final_27_11.perm55.txt	Zt09_TU_4_00395	4	1317947	1	4200806	3.8616e-21	-1	0.679905	FDR5	0 - 0.05
Zt09_TU_4_00841/7/1786603	output.trans_final_27_11.perm99.txt	Zt09_TU_4_00841	4	2703095	7	1786603	1.8252e-21	-1	0.683956	FDR5	0 - 0.05
Zt09_TU_4_00841/7/1786930	output.trans_final_27_11.perm60.txt	Zt09_TU_4_00841	4	2703095	7	1786930	1.82872e-21	-1	0.683945	FDR5	0 - 0.05
Zt09_TU_4_00841/7/1787063	output.trans_final_27_11.perm45.txt	Zt09_TU_4_00841	4	2703095	7	1787063	1.82872e-21	-1	0.683945	FDR5	0 - 0.05
Zt09_TU_4_00841/7/1867271	output.trans_final_27_11.perm89.txt	Zt09_TU_4_00841	4	2703095	7	1867271	1.82872e-21	-1	0.683945	FDR5	0 - 0.05
Zt09_TU_4_00841/7/1867437	output.trans_final_27_11.perm19.txt	Zt09_TU_4_00841	4	2703095	7	1867437	1.82872e-21	-1	0.683945	FDR5	0 - 0.05
Zt09_TU_4_00841/7/1867578	output.trans_final_27_11.perm20.txt	Zt09_TU_4_00841	4	2703095	7	1867578	1.82872e-21	-1	0.683945	FDR5	0 - 0.05
Zt09_TU_4_00841/7/1867891	output.trans_final_27_11.perm66.txt	Zt09_TU_4_00841	4	2703095	7	1867891	2.30772e-21	-1	0.682695	FDR5	0 - 0.05
Zt09_TU_4_00841/7/1867892	output.trans_final_27_11.perm91.txt	Zt09_TU_4_00841	4	2703095	7	1867892	2.41319e-21	-1	0.682454	FDR5	0 - 0.05
Zt09_TU_4_00841/7/1867893	output.trans_final_27_11.perm85.txt	Zt09_TU_4_00841	4	2703095	7	1867893	2.30772e-21	-1	0.682695	FDR5	0 - 0.05
Zt09_TU_4_00841/7/1867908	output.trans_final_27_11.perm26.txt	Zt09_TU_4_00841	4	2703095	7	1867908	3.0043e-25	-1	0.726679	FDR5	0 - 0.05
Zt09_TU_4_00841/7/1867909	output.trans_final_27_11.perm46.txt	Zt09_TU_4_00841	4	2703095	7	1867909	3.0043e-25	-1	0.726679	FDR5	0 - 0.05
Zt09_TU_4_00841/7/1867917	output.trans_final_27_11.perm26.txt	Zt09_TU_4_00841	4	2703095	7	1867917	3.0043e-25	-1	0.726679	FDR5	0 - 0.05
Zt09_TU_4_00841/7/1867922	output.trans_final_27_11.perm94.txt	Zt09_TU_4_00841	4	2703095	7	1867922	3.0043e-25	-1	0.726679	FDR5	0 - 0.05
Zt09_TU_4_00841/7/1867923	output.trans_final_27_11.perm23.txt	Zt09_TU_4_00841	4	2703095	7	1867923	3.0043e-25	-1	0.726679	FDR5	0 - 0.05
Zt09_TU_4_00841/7/1867926	output.trans_final_27_11.perm15.txt	Zt09_TU_4_00841	4	2703095	7	1867926	3.0043e-25	-1	0.726679	FDR5	0 - 0.05
Zt09_TU_4_00841/7/1867960	output.trans_final_27_11.perm98.txt	Zt09_TU_4_00841	4	2703095	7	1867960	3.0043e-25	-1	0.726679	FDR5	0 - 0.05
Zt09_TU_4_00841/7/1868061	output.trans_final_27_11.perm32.txt	Zt09_TU_4_00841	4	2703095	7	1868061	3.50989e-25	-1	0.725981	FDR5	0 - 0.05
Zt09_TU_4_00841/7/1868072	output.trans_final_27_11.perm38.txt	Zt09_TU_4_00841	4	2703095	7	1868072	3.50989e-25	-1	0.725981	FDR5	0 - 0.05
Zt09_TU_4_00841/7/1868180	output.trans_final_27_11.perm66.txt	Zt09_TU_4_00841	4	2703095	7	1868180	4.24429e-21	-1	0.679389	FDR5	0 - 0.05
Zt09_TU_6_00138/13/577895	output.trans_final_27_11.perm10.txt	Zt09_TU_6_00138	6	555134	13	577895	1.37189e-21	-1	0.685482	FDR5	0 - 0.05
Zt09_TU_6_00139/12/149623	output.trans_final_27_11.perm61.txt	Zt09_TU_6_00139	6	556496	12	149623	8.76761e-20	-1	0.662295	FDR5	0 - 0.05
Zt09_TU_6_00139/12/149647	output.trans_final_27_11.perm13.txt	Zt09_TU_6_00139	6	556496	12	149647	9.51642e-20	-1	0.661817	FDR5	0 - 0.05
Zt09_TU_6_00139/12/149676	output.trans_final_27_11.perm23.txt	Zt09_TU_6_00139	6	556496	12	149676	9.8236e-20	-1	0.661631	FDR5	0 - 0.05
Zt09_TU_6_00139/12/149727	output.trans_final_27_11.perm61.txt	Zt09_TU_6_00139	6	556496	12	149727	9.8236e-20	-1	0.661631	FDR5	0 - 0.05
Zt09_TU_6_00139/12/149733	output.trans_final_27_11.perm59.txt	Zt09_TU_6_00139	6	556496	12	149733	9.8236e-20	-1	0.661631	FDR5	0 - 0.05
Zt09_TU_6_00139/13/577895	output.trans_final_27_11.perm89.txt	Zt09_TU_6_00139	6	556496	13	577895	1.71005e-21	-1	0.684305	FDR5	0 - 0.05
Zt09_TU_6_00247/1/4200806	output.trans_final_27_11.perm59.txt	Zt09_TU_6_00247	6	1031482	1	4200806	2.44308e-19	-1	0.656246	FDR5	0 - 0.05
Zt09_TU_7_00587/1/4200806	output.trans_final_27_11.perm10.txt	Zt09_TU_7_00587	7	1918365	1	4200806	9.66811e-22	-1	0.68734	FDR5	0 - 0.05
Zt09_TU_8_00218/1/3101978	output.trans_final_27_11.perm59.txt	Zt09_TU_8_00218	8	794052	1	3101978	2.53449e-19	-1	0.656026	FDR5	0 - 0.05
Zt09_TU_8_00218/1/3101988	output.trans_final_27_11.perm4.txt	Zt09_TU_8_00218	8	794052	1	3101988	2.48836e-19	-1	0.656136	FDR5	0 - 0.05
Zt09_TU_8_00609/10/83656	output.trans_final_27_11.perm20.txt	Zt09_TU_8_00609	8	1843228	10	83656	2.26479e-21	-1	0.682796	FDR5	0 - 0.05
Zt09_TU_8_00609/10/83665	output.trans_final_27_11.perm79.txt	Zt09_TU_8_00609	8	1843228	10	83665	2.26479e-21	-1	0.682796	FDR5	0 - 0.05
Zt09_TU_8_00609/10/83667	output.trans_final_27_11.perm96.txt	Zt09_TU_8_00609	8	1843228	10	83667	2.26479e-21	-1	0.682796	FDR5	0 - 0.05
Zt09_TU_8_00609/10/83686	output.trans_final_27_11.perm20.txt	Zt09_TU_8_00609	8	1843228	10	83686	2.26479e-21	-1	0.682796	FDR5	0 - 0.05
Zt09_TU_8_00609/2/3708878	output.trans_final_27_11.perm52.txt	Zt09_TU_8_00609	8	1843228	2	3708878	7.27597e-20	-1	-0.663381	FDR5	0 - 0.05

## Sheet: Supplementary table S4
Supplementary table S4. Summary of virulence and fungicide sensitivity-associated genes mapped with with trans-eQTLs association.
eQTL_location_gene_id	gene_id	Trans_eQTL_id	gene_chr	gene_start	nil	Trans_eQTL_chr	Trans_eQTL_pos	PVALUE	mil	Effectsize	SNP_id	eQTL_chr	eQTL_pos	feature_chr	feature_start	feature_stop	strand	feature	feature_id	feature_final	EffectorP2.0_Classification	IPR_description	PFAM	EffectorP2.0_Classification_eQTL_locatedgene	IPR_description_eQTL_locatedgene	PFAM_eQTL_locatedgene	ID	V13	Name	Function	Functional_characterisation
Zt09_TU_1_00392	Zt09_TU_5_00319	1/1333228	5	1139066	.	1	1333228	1.02e-06	-1	-0.391643	1/1333228	1	1333228	1	1332993	1333392	+	UTR3	ID=Zt09_TU_1_00392_UTR3;Name=Zt09_1_00392_UTR3	UTR3	NA	Protein kinase domain, Protein kinase-like domain superfamily, Protein kinase, ATP binding site, Serine/threonine-protein kinase, active site	Protein kinase domain	NA	Protein kinase, ATP binding site, Protein kinase domain, Serine/threonine-protein kinase, active site, Mitogen-activated protein (MAP) kinase, conserved site, Protein kinase-like domain superfamily	Protein kinase domain	1/1331331/1332992/10163	ID=Zt09_TU_1_00392_UTR5;Name=Zt09_1_00392_UTR5	MgSlt2	Reduced substomatal colonization	Virulence associated
Zt09_TU_1_00403	Zt09_TU_5_00008	1/1361695	5	90138	.	1	1361695	4.35e-06	-1	0.369819	1/1361695	1	1361695	1	1360003	1362542	-	exon	ID=Zt09_model_1_00403_exon3;Parent=Zt09_model_1_00403	exon	NA	Alcohol dehydrogenase, C-terminal, Glycoside hydrolase superfamily, GroES-like superfamily, Alcohol dehydrogenase, N-terminal, Glycoside hydrolase, family 5, Alcohol dehydrogenase, zinc-type, conserved site, NAD(P)-binding domain superfamily	Zinc-binding dehydrogenase, Alcohol dehydrogenase GroES-like domain, Cellulase (glycosyl hydrolase family 5)	NA	AAA+ ATPase domain, ABC transporter-like, P-loop containing nucleoside triphosphate hydrolase, CDR ABC transporter, ATP-binding cassette transporter, PDR-like subfamily G, domain 1, ABC transporter, conserved site, ABC-2 type transporter, ABC-transporter N-terminal domain, ATP-binding cassette transporter, PDR-like subfamily G, domain 2	ABC transporter, CDR ABC transporter, ABC-2 type transporter, ABC-2 type transporter, ABC transporter, ABC-transporter extracellular N-terminal	1/1360003/1364873/65305	ID=Zt09_TU_1_00403;Name=Zt09_1_00403	MgATR1	ABC transporter belonging to the PDR cluster_ TC3.A.1.205	Azole sensitivity associated
Zt09_TU_1_00403	Zt09_TU_5_00008	1/1361989	5	90138	.	1	1361989	5.15e-06	-1	0.367159	1/1361989	1	1361989	1	1360003	1362542	-	exon	ID=Zt09_model_1_00403_exon3;Parent=Zt09_model_1_00403	exon	NA	Alcohol dehydrogenase, C-terminal, Glycoside hydrolase superfamily, GroES-like superfamily, Alcohol dehydrogenase, N-terminal, Glycoside hydrolase, family 5, Alcohol dehydrogenase, zinc-type, conserved site, NAD(P)-binding domain superfamily	Zinc-binding dehydrogenase, Alcohol dehydrogenase GroES-like domain, Cellulase (glycosyl hydrolase family 5)	NA	AAA+ ATPase domain, ABC transporter-like, P-loop containing nucleoside triphosphate hydrolase, CDR ABC transporter, ATP-binding cassette transporter, PDR-like subfamily G, domain 1, ABC transporter, conserved site, ABC-2 type transporter, ABC-transporter N-terminal domain, ATP-binding cassette transporter, PDR-like subfamily G, domain 2	ABC transporter, CDR ABC transporter, ABC-2 type transporter, ABC-2 type transporter, ABC transporter, ABC-transporter extracellular N-terminal	1/1360003/1364873/65305	ID=Zt09_TU_1_00403;Name=Zt09_1_00403	MgATR1	ABC transporter belonging to the PDR cluster_ TC3.A.1.205	Azole sensitivity associated
Zt09_TU_1_00403	Zt09_TU_5_00008	1/1361698	5	90138	.	1	1361698	4.35e-06	-1	0.369819	1/1361698	1	1361698	1	1360003	1362542	-	exon	ID=Zt09_model_1_00403_exon3;Parent=Zt09_model_1_00403	exon	NA	Alcohol dehydrogenase, C-terminal, Glycoside hydrolase superfamily, GroES-like superfamily, Alcohol dehydrogenase, N-terminal, Glycoside hydrolase, family 5, Alcohol dehydrogenase, zinc-type, conserved site, NAD(P)-binding domain superfamily	Zinc-binding dehydrogenase, Alcohol dehydrogenase GroES-like domain, Cellulase (glycosyl hydrolase family 5)	NA	AAA+ ATPase domain, ABC transporter-like, P-loop containing nucleoside triphosphate hydrolase, CDR ABC transporter, ATP-binding cassette transporter, PDR-like subfamily G, domain 1, ABC transporter, conserved site, ABC-2 type transporter, ABC-transporter N-terminal domain, ATP-binding cassette transporter, PDR-like subfamily G, domain 2	ABC transporter, CDR ABC transporter, ABC-2 type transporter, ABC-2 type transporter, ABC transporter, ABC-transporter extracellular N-terminal	1/1360003/1364873/65305	ID=Zt09_TU_1_00403;Name=Zt09_1_00403	MgATR1	ABC transporter belonging to the PDR cluster_ TC3.A.1.205	Azole sensitivity associated
Zt09_TU_1_00403	Zt09_TU_5_00008	1/1361986	5	90138	.	1	1361986	4.75e-06	-1	0.368434	1/1361986	1	1361986	1	1360003	1362542	-	exon	ID=Zt09_model_1_00403_exon3;Parent=Zt09_model_1_00403	exon	NA	Alcohol dehydrogenase, C-terminal, Glycoside hydrolase superfamily, GroES-like superfamily, Alcohol dehydrogenase, N-terminal, Glycoside hydrolase, family 5, Alcohol dehydrogenase, zinc-type, conserved site, NAD(P)-binding domain superfamily	Zinc-binding dehydrogenase, Alcohol dehydrogenase GroES-like domain, Cellulase (glycosyl hydrolase family 5)	NA	AAA+ ATPase domain, ABC transporter-like, P-loop containing nucleoside triphosphate hydrolase, CDR ABC transporter, ATP-binding cassette transporter, PDR-like subfamily G, domain 1, ABC transporter, conserved site, ABC-2 type transporter, ABC-transporter N-terminal domain, ATP-binding cassette transporter, PDR-like subfamily G, domain 2	ABC transporter, CDR ABC transporter, ABC-2 type transporter, ABC-2 type transporter, ABC transporter, ABC-transporter extracellular N-terminal	1/1360003/1364873/65305	ID=Zt09_TU_1_00403;Name=Zt09_1_00403	MgATR1	ABC transporter belonging to the PDR cluster_ TC3.A.1.205	Azole sensitivity associated
Zt09_TU_12_00203	Zt09_TU_1_01912	12/713519	1	5402485	.	12	713519	4.55e-06	-1	0.369119	12/713519	12	713519	12	712552	713604	-	exon	ID=Zt09_model_12_00203_exon7;Parent=Zt09_model_12_00203	exon	NA	Major facilitator superfamily domain, Major facilitator superfamily, MFS transporter superfamily	Major Facilitator Superfamily	NA	ABC transporter-like, ABC-transporter N-terminal domain, ABC-2 type transporter, P-loop containing nucleoside triphosphate hydrolase, ATP-binding cassette transporter, PDR-like subfamily G, domain 1, ABC transporter, conserved site, ATP-binding cassette transporter, PDR-like subfamily G, domain 2, AAA+ ATPase domain, CDR ABC transporter	ABC-transporter extracellular N-terminal, ABC-2 type transporter, ABC-2 type transporter, ABC transporter, CDR ABC transporter, ABC transporter	12/711638/716704/50464	ID=Zt09_TU_12_00203;Name=Zt09_12_00203	MgATR2	ABC transporter_ ABC-G family_ PDR type_ TC3 A.1.205	Azole sensitivity associated
Zt09_TU_3_00739	Zt09_TU_1_00275	3/2337778	1	981017	.	3	2337778	7.11e-06	-1	0.362059	3/2337778	3	2337778	3	2337310	2338458	+	exon	ID=Zt09_model_3_00739_exon1;Parent=Zt09_model_3_00739	exon	NA	RutC-like superfamily, Flavin amine oxidase, FAD/NAD(P)-binding domain superfamily, Amine oxidase, YjgF/YER057c/UK114 family	Flavin containing amine oxidoreductase, Endoribonuclease L-PSP	NA	SAM-dependent methyltransferase SMT-type, Sterol methyltransferase C-terminal, S-adenosyl-L-methionine-dependent methyltransferase, Methyltransferase type 11	Sterol methyltransferase C-terminal, Methyltransferase domain	3/2337148/2338458/70113	ID=Zt09_TU_3_00739_UTR5;Name=Zt09_3_00739_UTR5	ERG6	Delta(24)-sterol C-methyltransferase	Azole sensitivity associated
Zt09_TU_3_01002	Zt09_TU_1_01443	3/3104795	1	4113079	.	3	3104795	4.8e-06	-1	-0.368274	3/3104795	3	3104795	3	3104352	3105366	+	exon	ID=Zt09_model_3_01002_exon1;Parent=Zt09_model_3_01002	exon	NA	WD40-repeat-containing domain superfamily, G-protein beta WD-40 repeat, WD40 repeat, WD40-repeat-containing domain, WD40 repeat, conserved site, WD40/YVTN repeat-like-containing domain superfamily	WD domain, G-beta repeat, WD domain, G-beta repeat, WD domain, G-beta repeat, WD domain, G-beta repeat, WD domain, G-beta repeat	NA	Protein kinase domain, Ketopantoate reductase ApbA/PanE, Protein kinase-like domain superfamily, Ketopantoate reductase, N-terminal domain, Serine/threonine-protein kinase, active site, Ketopantoate reductase, C-terminal domain, AGC-kinase, C-terminal, Cyclic nucleotide-dependent protein kinase, NAD(P)-binding domain superfamily, Protein kinase, ATP binding site, 6-phosphogluconate dehydrogenase,…	Protein kinase domain, Ketopantoate reductase PanE/ApbA, Ketopantoate reductase PanE/ApbA C terminal	3/3105992/3108327/99725	ID=Zt09_TU_3_01002;Name=Zt09_3_01002	MgTpk2	Post-penetration defects_ no pycnidia production	Virulence associated
Zt09_TU_5_00171	Zt09_TU_9_00064	5/657304	9	257298	.	5	657304	6.8e-08	-1	-0.428544	5/657304	5	657304	5	657095	660067	+	exon	ID=Zt09_model_5_00171_exon1;Parent=Zt09_model_5_00171	exon	NA	NA	NA	NA	NA	NA	5/657996/658613/80707	ID=Zt09_TU_5_00171;Name=Zt09_5_00171	Zt80707	Reduced pycnidia production	Virulence associated
Zt09_TU_5_00171	Zt09_TU_9_00064	5/657307	9	257298	.	5	657307	6.8e-08	-1	-0.428544	5/657307	5	657307	5	657095	660067	+	exon	ID=Zt09_model_5_00171_exon1;Parent=Zt09_model_5_00171	exon	NA	NA	NA	NA	NA	NA	5/657996/658613/80707	ID=Zt09_TU_5_00171;Name=Zt09_5_00171	Zt80707	Reduced pycnidia production	Virulence associated
Zt09_TU_5_00171	Zt09_TU_9_00064	5/657337	9	257298	.	5	657337	1.07e-07	-1	-0.42263	5/657337	5	657337	5	657095	660067	+	exon	ID=Zt09_model_5_00171_exon1;Parent=Zt09_model_5_00171	exon	NA	NA	NA	NA	NA	NA	5/657996/658613/80707	ID=Zt09_TU_5_00171;Name=Zt09_5_00171	Zt80707	Reduced pycnidia production	Virulence associated
Zt09_TU_7_00012	Zt09_TU_5_00016	7/36362	5	113332	.	7	36362	7.39e-06	-1	0.361428	7/36362	7	36362	7	36172	36515	+	exon	ID=Zt09_model_7_00012_exon1;Parent=Zt09_model_7_00012	exon	NA	FAD/NAD(P)-binding domain superfamily	NAD(P)-binding Rossmann-like domain	NA	Major facilitator superfamily, Major facilitator superfamily domain, MFS transporter superfamily	Major Facilitator Superfamily	7/36006/38162/189143	ID=Zt09_TU_7_00012_UTR5;Name=Zt09_7_00012_UTR5	MgMFS1	Major facilitator superfamily-multidrug resistance transporter involved in pleiotropic drug resistance and fungicide sensitivity.	Azole sensitivity associated
Zt09_TU_9_00268	Zt09_TU_8_00107	9/872403	8	388930	.	9	872403	9.63e-06	-1	-0.357164	9/872403	9	872403	9	872174	873768	+	exon	ID=Zt09_model_9_00268_exon2;Parent=Zt09_model_9_00268	exon	NA	Gti1/Pac2 family	Gti1/Pac2 family	NA	PRMT5, oligomerisation domain, Protein arginine N-methyltransferase PRMT5, PRMT5 arginine-N-methyltransferase, PRMT5, TIM barrel domain, S-adenosyl-L-methionine-dependent methyltransferase, Protein arginine N-methyltransferase	PRMT5 oligomerisation domain, PRMT5 arginine-N-methyltransferase, PRMT5 TIM barrel domain	8/388930/389634/46572	ID=Zt09_TU_8_00107;Name=Zt09_8_00107	ZtWor1	Regulates effectors_ reduced necrosis and pycnidia	Virulence associated
